# Supplementary material for: Implementation of the WHO guideline on treatment of young infants with signs of possible serious bacterial infection when hospital referral is not feasible in rural Zaria, Nigeria: Challenges and solutions
Source: PLoS One. 2020 Mar 10;15(3):e0228718. doi: 10.1371/journal.pone.0228718 (PMC7064229; doi:10.1371/journal.pone.0228718)
Supplement: S1 Appendix — (ZIP) [file pone.0228718.s001.zip]

Archive with 6 entries (6 files):
- Data/form 1 zaria.xlsx
- Data/form 2 zaria 03112017.xlsx
- Data/form 3 zaria 031117.xlsx
- Data/form 4 zaria 011117.xlsx
- Data/form 5 zaria.xlsx
- Data/form 7 zaria2 01112017.xlsx
