# Supplementary material for: Implementation of the WHO guideline on treatment of young infants with signs of possible serious bacterial infection when hospital referral is not feasible in rural Zaria, Nigeria: Challenges and solutions
Source: PLoS One. 2020 Mar 10;15(3):e0228718. doi: 10.1371/journal.pone.0228718 (PMC7064229; doi:10.1371/journal.pone.0228718)
Supplement: S1 Appendix — (ZIP) [file pone.0228718.s001.zip › Data/form 1 zaria.xlsx]

## Sheet: final does
countryid	siteid	corps	sno	age	agecoded	endpreg	placedel	attendant	wstatus	completedi	checkedid	enteredid	enteredid1
1	2	14	179	16	1	3	1	1	1	hy	om	ob	uw
1	2	2	29	20	2	3	1	1	1	ra	am	ob	uw
1	2	16	56	30	2	3	1	1	1	bi	om	ob	uw
1	2	2	109	35	3	3	1	1	1	ra	am	ob	uw
1	2	2	115	20	2	3	1	1	1	ra	am	ob	uw
1	2	2	199	28	2	3	1	1	1	ra	am	ob	uw
1	2	8	38	26	2	1	1	1	1	km	am	ob	uw
1	2	2	39	22	2	3	1	1	1	ra	am	ob	uw
1	2	8	16	22	2	2	1	1	1	km	am	ob	uw
1	2	16	145	30	2	3	1	1	1	bi	om	ob	uw
1	2	2	147	28	2	3	1	1	1	ra	am	ob	uw
1	2	6	107	20	2	3	1	1	1	zy	am	ob	uw
1	2	6	10	20	2	3	1	1	1	zy	am	ob	uw
1	2	2	83	21	2	3	1	1	1	ra	am	ob	uw
1	2	2	111	20	2	3	1	1	1	ra	am	ob	uw
1	2	2	159	21	2	3	1	1	1	ra	am	ob	uw
1	2	16	101	23	2	3	1	1	1	bi	om	ob	uw
1	2	6	38	27	2	3	1	1	1	zy	am	ob	uw
1	2	6	67	40	3	2	1	1	1	zy	am	ob	uw
1	2	2	96	18	2	3	1	1	1	ra	am	ob	uw
1	2	2	97	25	2	3	1	1	1	ra	am	ob	uw
1	2	2	28	18	2	3	1	1	1	ra	am	ob	uw
1	2	6	59	31	2	3	1	1	1	zy	am	ob	uw
1	2	6	39	25	2	3	1	1	1	zy	am	ob	uw
1	2	5	77	24	2	2	1	1	1	ma	am	ob	uw
1	2	16	72	27	2	3	1	1	1	bi	om	ob	uw
1	2	8	31	25	2	2	1	1	1	km	am	ob	uw
1	2	2	16	20	2	3	1	1	1	ra	am	ob	uw
1	2	6	78	24	2	2	1	1	1	zy	am	ob	uw
1	2	7	16	18	2	3	1	1	1	ak	am	ob	uw
1	2	2	12	30	2	3	1	1	1	ra	am	ob	uw
1	2	6	56	36	3	3	1	1	1	zy	am	ob	uw
1	2	6	20	22	2	3	1	1	1	zy	am	ob	uw
1	2	3	49	31	2	3	1	1	1	ha	am	ob	uw
1	2	6	17	25	2	3	1	1	1	zy	am	ob	uw
1	2	6	51	41	3	3	1	1	1	zy	am	ob	uw
1	2	2	149	17	2	3	1	1	1	ra	am	ob	uw
1	2	11	3	20	2	3	1	1	1	ad	om	ob	uw
1	2	16	58	30	2	3	1	1	1	bi	om	ob	uw
1	2	2	98	30	2	3	1	1	1	ra	am	ob	uw
1	2	16	24	35	3	3	1	1	1	bi	om	ob	uw
1	2	2	47	25	2	3	1	1	1	ra	am	ob	uw
1	2	3	69	28	2	3	1	1	1	ha	am	ob	uw
1	2	2	76	20	2	3	1	1	1	ra	am	ob	uw
1	2	2	230	24	2	3	1	1	1	ra	am	ob	uw
1	2	6	7	30	2	3	1	1	1	zy	am	ob	uw
1	2	14	47	23	2	3	1	1	1	hy	om	ob	uw
1	2	3	19	32	2	3	1	1	1	ha	am	ob	uw
1	2	6	46	30	2	3	1	1	1	zy	am	ob	uw
1	2	16	117	16	1	3	1	1	1	bi	om	ob	uw
1	2	2	165	22	2	3	1	1	1	ra	am	ob	uw
1	2	6	6	25	2	3	1	1	1	zy	am	ob	uw
1	2	6	23	30	2	3	1	1	1	zy	am	ob	uw
1	2	6	120	32	2	3	1	1	1	zy	am	ob	uw
1	2	2	1	30	2	3	1	1	1	ra	am	ob	uw
1	2	16	26	25	2	3	1	1	1	bi	om	ob	uw
1	2	6	37	20	2	3	1	1	1	zy	am	ob	uw
1	2	1	175	33	2	3	1	1	1	mt	am	ob	uw
1	2	16	2	38	3	3	1	1	1	bi	om	ob	uw
1	2	7	18	19	2	3	1	1	1	ak	am	ob	uw
1	2	16	55	30	2	3	1	1	1	bi	om	ob	uw
1	2	2	37	20	2	3	1	1	1	ra	am	ob	uw
1	2	2	100	22	2	3	1	1	1	ra	am	ob	uw
1	2	11	143	21	2	3	1	1	1	ad	om	ob	uw
1	2	6	43	27	2	3	1	1	1	zy	am	ob	uw
1	2	16	48	35	3	3	1	1	1	bi	om	ob	uw
1	2	2	80	24	2	3	1	1	1	ra	am	ob	uw
1	2	13	146	20	2	3	1	1	1	yh	om	ob	uw
1	2	6	27	30	2	3	1	1	1	zy	am	ob	uw
1	2	6	83	18	2	3	1	1	1	zy	am	ob	uw
1	2	3	89	48	3	3	1	1	1	ha	am	ob	uw
1	2	2	15	22	2	3	1	1	1	ra	am	ob	uw
1	2	16	121	32	2	3	1	1	1	bi	om	ob	uw
1	2	11	2	20	2	3	1	1	1	ad	om	ob	uw
1	2	14	71	18	2	3	1	1	1	hy	om	ob	uw
1	2	6	41	30	2	3	1	1	1	zy	am	ob	uw
1	2	6	140	29	2	3	1	1	1	zy	am	ob	uw
1	2	3	42	24	2	3	1	1	1	ha	am	ob	uw
1	2	16	64	22	2	3	1	1	1	bi	om	ob	uw
1	2	6	81	30	2	3	1	1	1	zy	am	ob	uw
1	2	16	40	17	2	3	1	1	1	bi	om	ob	uw
1	2	15	133	22	2	3	1	1	1	hh	om	ob	uw
1	2	2	119	18	2	3	1	1	1	ra	am	ob	uw
1	2	6	40	20	2	2	2	1	1	zy	am	ob	uw
1	2	4	201	25	2	3	2	1	1	au	am	ob	uw
1	2	16	104	35	3	3	2	1	1	bi	om	ob	uw
1	2	8	30	25	2	3	2	1	1	ak	am	ob	uw
1	2	7	30	25	2	3	2	1	1	ak	am	ob	uw
1	2	2	70	40	3	3	2	1	1	ra	am	ob	uw
1	2	11	79	20	2	3	2	1	1	ad	om	ob	uw
1	2	11	152	24	2	3	2	1	1	ad	om	ob	uw
1	2	4	46	30	2	3	2	1	1	au	am	ob	uw
1	2	13	107	25	2	3	2	1	1	yh	om	ob	uw
1	2	5	24	40	3	3	2	1	1	ma	am	ob	uw
1	2	4	34	30	2	3	2	1	1	au	am	ob	uw
1	2	14	210	35	3	3	2	1	1	hy	om	ob	uw
1	2	14	229	25	2	2	2	1	1	hy	om	ob	uw
1	2	3	81	26	2	2	2	1	1	ha	am	ob	uw
1	2	2	87	18	2	3	2	1	1	ra	am	ob	uw
1	2	11	26	20	2	3	2	1	1	ad	om	ob	uw
1	2	3	164	20	2	3	2	1	1	ha	am	ob	uw
1	2	14	233	29	2	3	2	1	1	hy	om	ob	uw
1	2	11	55	20	2	3	2	1	1	ad	om	ob	uw
1	2	4	45	35	3	3	2	1	1	au	am	ob	uw
1	2	11	118	16	1	3	2	1	1	ad	om	ob	uw
1	2	10	84	18	2	3	2	1	1	nn	om	ob	uw
1	2	3	39	36	3	2	2	1	1	ha	am	ob	uw
1	2	3	77	24	2	3	2	1	1	ha	am	ob	uw
1	2	14	94	18	2	3	2	1	1	hy	om	ob	uw
1	2	7	67	24	2	3	2	1	1	ak	am	ob	uw
1	2	14	105	18	2	3	2	1	1	hy	om	ob	uw
1	2	14	175	25	2	3	2	1	1	hy	om	ob	uw
1	2	14	141	27	2	3	2	1	1	hy	om	ob	uw
1	2	14	86	35	3	3	2	1	1	hy	om	ob	uw
1	2	6	54	30	2	3	2	1	1	zy	am	ob	uw
1	2	3	51	35	3	3	2	1	1	ha	am	ob	uw
1	2	3	25	29	2	3	2	1	1	ha	am	ob	uw
1	2	2	49	30	2	3	2	1	1	ra	am	ob	uw
1	2	11	32	18	2	3	2	1	1	ad	om	ob	uw
1	2	11	32	18	2	3	2	1	1	ad	om	ob	uw
1	2	1	18	35	3	2	2	1	1	mt	am	ob	uw
1	2	16	160	25	2	3	2	1	1	bi	om	ob	uw
1	2	14	240	22	2	3	2	1	1	hy	om	ob	uw
1	2	14	11	25	2	3	2	1	1	hy	om	ob
1	2	7	65	24	2	2	2	1	1	ak	am	ob	uw
1	2	14	109	30	2	3	2	1	1	hy	om	ob	uw
1	2	3	265	26	2	3	2	1	1	ha	am	ob	uw
1	2	3	307	30	2	3	2	1	1	ha	am	ob	uw
1	2	14	13	27	2	3	2	1	1	hy	om	ob
1	2	13	60	30	2	3	2	1	1	yh	om	ob	uw
1	2	16	105	30	2	3	2	1	1	bi	om	ob	uw
1	2	11	121	35	3	3	2	1	1	ad	om	ob	uw
1	2	3	149	25	2	3	2	1	1	ha	am	ob	uw
1	2	11	21	20	2	3	2	1	1	ad	om	ob	uw
1	2	4	69	20	2	3	2	1	1	au	am	ob	uw
1	2	11	1	20	2	3	2	1	1	ad	om	ob	uw
1	2	4	36	36	3	3	2	1	1	au	am	ob	uw
1	2	4	59	30	2	2	2	1	1	au	am	ob	uw
1	2	11	86	18	2	1	2	1	1	ad	om	ob	uw
1	2	9	37	25	2	3	2	1	1	iu	om	ob	uw
1	2	14	178	18	2	3	2	1	1	hy	om	ob	uw
1	2	11	24	30	2	3	2	1	1	ad	om	ob	uw
1	2	4	63	20	2	3	2	1	1	au	am	ob	uw
1	2	15	101	25	2	3	2	1	1	hh	om	ob	uw
1	2	3	142	20	2	3	2	1	1	ha	am	ob	uw
1	2	3	17	28	2	2	2	1	1	ha	am	ob	uw
1	2	3	125	22	2	3	2	1	1	ha	am	ob	uw
1	2	4	20	22	2	3	2	1	1	au	am	ob	uw
1	2	15	102	30	2	3	2	1	1	hh	om	ob	uw
1	2	7	31	32	2	2	2	1	1	ak	am	ob	uw
1	2	16	19	30	2	3	2	1	1	bi	om	ob	uw
1	2	11	7	20	2	3	2	1	1	ad	om	ob	uw
1	2	15	141	22	2	3	2	1	1	hh	om	ob	uw
1	2	11	33	20	2	3	2	1	1	ad	om	ob	uw
1	2	14	50	21	2	3	2	1	1	hy	om	ob	uw
1	2	16	114	30	2	3	2	1	1	bi	om	ob	uw
1	2	14	150	26	2	3	2	1	1	hy	om	ob	uw
1	2	14	144	25	2	3	2	1	1	hy	om	ob	uw
1	2	14	145	20	2	3	2	1	1	hy	om	ob	uw
1	2	14	93	19	2	3	2	1	1	hy	om	ob	uw
1	2	14	15	26	2	3	2	1	1	hy	om	ob
1	2	3	18	21	2	3	2	1	1	ha	am	ob	uw
1	2	16	88	30	2	3	2	1	1	bi	om	ob	uw
1	2	3	34	40	3	2	2	1	1	ha	am	ob	uw
1	2	15	124	20	2	3	2	1	1	hh	om	ob	uw
1	2	1	63	20	2	3	2	1	1	mt	am	ob	uw
1	2	4	61	20	2	3	2	1	1	au	am	ob	uw
1	2	3	2	25	2	3	2	1	1	ha	am	ob	uw
1	2	14	76	20	2	3	2	1	1	hy	om	ob
1	2	4	131	31	2	3	2	1	1	au	am	ob	uw
1	2	2	92	16	1	3	2	1	1	ra	am	ob	uw
1	2	3	179	28	2	3	2	1	1	ha	am	ob	uw
1	2	4	119	20	2	3	2	1	1	au	am	ob	uw
1	2	16	66	30	2	3	2	1	1	bi	om	ob	uw
1	2	14	96	40	3	3	2	1	1	hy	om	ob	uw
1	2	14	48	21	2	3	2	1	1	hy	om	ob	uw
1	2	16	107	30	2	3	2	1	1	bi	om	ob	uw
1	2	2	65	25	2	3	2	1	1	ra	am	ob	uw
1	2	11	98	30	2	3	2	1	1	ad	om	ob	uw
1	2	14	37	22	2	3	2	1	1	hy	om	ob	uw
1	2	6	21	25	2	2	2	1	1	zy	am	ob	uw
1	2	14	114	30	2	3	2	1	1	hy	om	ob	uw
1	2	11	60	20	2	3	2	1	1	ad	om	ob	uw
1	2	16	110	25	2	3	2	1	1	bi	om	ob	uw
1	2	3	61	33	2	3	2	1	1	ha	am	ob	uw
1	2	2	220	21	2	3	2	1	1	ra	am	ob	uw
1	2	14	12	25	2	1	2	1	1	hy	om	ob
1	2	12	18	27	2	3	2	1	1	ss	om	ob	uw
1	2	9	16	35	3	3	2	1	1	iu	om	ob	uw
1	2	1	31	23	2	3	2	1	1	mt	am	ob	uw
1	2	16	89	18	2	3	2	1	1	bi	om	ob	uw
1	2	14	73	20	2	3	2	1	1	hy	om	ob	uw
1	2	5	41	20	2	3	2	1	1	ma	am	ob	uw
1	2	2	130	30	2	3	2	1	1	ra	am	ob	uw
1	2	3	110	31	2	3	2	1	1	ha	am	ob	uw
1	2	4	120	20	2	3	2	1	1	au	am	ob	uw
1	2	14	104	26	2	3	2	1	1	hy	om	ob	uw
1	2	14	16	22	2	3	2	1	1	hy	om	ob
1	2	4	102	18	2	3	2	1	1	au	am	ob	uw
1	2	2	110	37	3	3	2	1	1	ra	am	ob	uw
1	2	3	45	28	2	3	2	1	1	ha	am	ob	uw
1	2	11	8	25	2	3	2	1	1	ad	om	ob	uw
1	2	7	64	30	2	3	2	1	1	ak	am	ob	uw
1	2	2	139	22	2	3	2	1	1	ra	am	ob	uw
1	2	7	232	31	2	1	2	1	1	ak	am	ob	uw
1	2	9	43	35	3	3	2	1	1	iu	om	ob	uw
1	2	16	111	25	2	3	2	1	1	bi	om	ob	uw
1	2	14	73	20	2	3	2	1	1	hy	om	ob
1	2	3	88	18	2	3	2	1	1	ha	am	ob	uw
1	2	2	125	23	2	3	2	1	1	ra	am	ob	uw
1	2	11	110	22	2	2	2	1	1	ad	om	ob	uw
1	2	1	32	25	2	3	2	1	1	mt	am	ob	uw
1	2	14	123	33	2	3	2	1	1	hy	om	ob	uw
1	2	6	66	22	2	3	2	1	1	zy	am	ob	uw
1	2	1	9	24	2	3	2	1	1	mt	am	ob	uw
1	2	14	17	22	2	3	2	1	1	hy	om	ob
1	2	10	72	30	2	3	2	1	1	nn	om	ob	uw
1	2	16	96	18	2	3	2	1	1	bi	om	ob	uw
1	2	3	22	31	2	3	2	1	1	ha	am	ob	uw
1	2	11	122	18	2	3	2	1	1	ad	om	ob	uw
1	2	3	127	42	3	3	2	1	1	ha	am	ob	uw
1	2	16	132	22	2	3	2	1	1	bi	om	ob	uw
1	2	11	69	16	1	3	2	1	1	ad	om	ob	uw
1	2	1	38	18	2	1	2	1	1	mt	am	ob	uw
1	2	14	89	17	2	3	2	1	1	hy	om	om	uw
1	2	3	70	20	2	3	2	1	1	ha	am	ob	uw
1	2	15	73	18	2	3	2	1	1	hh	om	ob	uw
1	2	3	83	28	2	3	2	1	1	ha	am	ob	uw
1	2	14	115	18	2	3	2	1	1	hy	om	ob	uw
1	2	14	173	23	2	3	2	1	1	hy	om	ob	uw
1	2	3	145	25	2	3	2	1	1	ha	am	ob	uw
1	2	11	6	30	2	3	2	1	1	ad	om	ob	uw
1	2	13	40	35	3	3	2	1	1	yh	om	ob	uw
1	2	10	25	25	2	3	2	1	1	nn	om	ob	uw
1	2	16	115	25	2	3	2	1	1	bi	om	ob	uw
1	2	3	6	28	2	3	2	1	1	ha	am	ob	uw
1	2	16	87	40	3	3	2	1	1	bi	om	ob	uw
1	2	2	184	27	2	3	2	1	1	ra	am	ob	uw
1	2	15	140	20	2	3	2	1	1	hh	om	ob	uw
1	2	15	152	20	2	3	2	1	1	hh	om	ob	uw
1	2	11	151	40	3	3	2	1	1	ad	om	ob	uw
1	2	11	100	20	2	3	2	1	1	ad	om	ob	uw
1	2	3	40	21	2	3	2	1	1	ha	am	ob	uw
1	2	10	1	35	3	3	2	1	1	nn	om	ob	uw
1	2	1	10	23	2	3	2	1	1	mt	am	ob	uw
1	2	11	34	17	2	3	2	1	1	ad	om	ob	uw
1	2	11	63	35	3	3	2	1	1	ad	om	ob	uw
1	2	9	30	20	2	3	2	1	1	iu	om	ob	uw
1	2	6	102	17	2	3	2	1	1	zy	am	ob	uw
1	2	16	67	35	3	3	2	1	1	bi	om	ob	uw
1	2	3	204	34	2	3	2	1	1	ha	am	ob	uw
1	2	7	242	30	2	3	2	1	1	ak	am	ob	uw
1	2	11	59	20	2	3	2	1	1	ad	om	ob	uw
1	2	10	10	18	2	2	2	1	1	nn	om	ob	uw
1	2	16	142	22	2	3	2	1	1	bi	om	ob	uw
1	2	16	149	30	2	3	2	1	1	bi	om	ob	uw
1	2	13	41	25	2	3	2	1	1	yh	om	ob	uw
1	2	14	18	15	1	3	2	1	1	hy	om	ob
1	2	13	29	20	2	3	2	1	1	yh	om	ob	uw
1	2	15	145	20	2	3	2	1	1	hh	om	ob	uw
1	2	2	48	35	3	3	2	1	1	ra	am	ob	uw
1	2	16	20	35	3	3	2	1	1	bi	om	ob	uw
1	2	16	76	30	2	3	2	1	1	bi	om	ob	uw
1	2	14	202	25	2	3	2	1	1	hy	om	ob	uw
1	2	14	49	33	2	3	2	1	1	hy	om	ob	uw
1	2	4	3	22	2	3	2	1	1	au	am	ob
1	2	14	255	30	2	3	2	1	1	hy	om	ob	uw
1	2	15	143	25	2	3	2	1	1	hh	om	ob	uw
1	2	14	95	22	2	3	2	1	1	hy	om	ob	uw
1	2	1	6	20	2	3	2	1	1	mt	am	ob	uw
1	2	6	90	25	2	1	2	1	1	zy	am	ob	uw
1	2	11	70	25	2	1	2	1	1	ad	om	ob	uw
1	2	11	57	21	2	3	2	1	1	ad	om	ob	uw
1	2	11	67	18	2	1	2	1	1	ad	om	ob	uw
1	2	16	91	31	2	3	3	1	1	bi	om	ob	uw
1	2	16	90	25	2	3	3	1	1	bi	om	ob	uw
1	2	4	157	30	2	3	1	2	1	au	am	ob	uw
1	2	2	192	20	2	3	1	2	1	ra	am	ob	uw
1	2	12	167	20	2	3	1	2	1	ss	om	ob	uw
1	2	14	221	29	2	3	1	2	1	hy	om	ob	uw
1	2	7	279	29	2	3	1	2	1	ak	am	ob	uw
1	2	12	215	24	2	3	1	2	1	ss	om	ob	uw
1	2	2	50	18	2	3	1	2	1	ra	am	ob	uw
1	2	16	45	25	2	3	1	2	1	bi	om	ob	uw
1	2	1	14	35	3	3	1	2	1	mt	am	ob	uw
1	2	11	42	30	2	3	1	2	1	ad	om	ob	uw
1	2	5	39	30	2	3	1	2	1	ma	am	ob	uw
1	2	13	80	18	2	3	1	2	1	yh	om	ob	uw
1	2	6	3	30	2	3	1	2	1	zy	am	ob	uw
1	2	16	8	20	2	3	1	2	1	bi	om	ob	uw
1	2	5	2	20	2	3	1	2	1	ma	am	ob	uw
1	2	10	2	25	2	3	1	2	1	nn	om	ob	uw
1	2	4	15	35	3	3	1	2	1	au	am	ob	uw
1	2	4	16	20	2	3	1	2	1	au	am	ob	uw
1	2	12	26	19	2	3	1	2	1	ss	om	ob	uw
1	2	7	26	30	2	3	1	2	1	ak	am	ob	uw
1	2	1	39	19	2	3	1	2	1	mt	am	ob	uw
1	2	4	75	32	2	3	1	2	1	au	am	ob	uw
1	2	15	94	23	2	3	1	2	1	hh	om	ob	uw
1	2	15	97	20	2	3	1	2	1	hh	om	ob	uw
1	2	5	5	30	2	2	1	2	1	ma	am	ob	uw
1	2	12	62	22	2	3	1	2	1	ss	om	ob
1	2	12	98	22	2	3	1	2	1	ss	om	ob	uw
1	2	5	55	30	2	3	1	2	1	ma	am	ob	uw
1	2	11	94	30	2	3	1	2	1	ad	om	ob	uw
1	2	13	48	20	2	2	1	2	1	yh	om	ob	uw
1	2	14	108	25	2	3	1	2	1	hy	om	ob	uw
1	2	16	126	27	2	3	1	2	1	bi	om	ob	uw
1	2	5	61	40	3	3	1	2	1	ma	am	ob	uw
1	2	15	24	29	2	3	1	2	1	hh	om	ob	uw
1	2	5	53	40	3	3	1	2	1	ma	am	ob	uw
1	2	12	124	25	2	3	1	2	1	ss	om	ob	uw
1	2	4	7	25	2	3	1	2	1	au	am	ob
1	2	9	45	17	2	3	1	2	1	iu	om	ob	uw
1	2	7	176	25	2	3	1	2	1	ak	am	ob	uw
1	2	11	130	23	2	3	1	2	1	ad	om	ob	uw
1	2	12	137	22	2	2	1	2	1	ss	om	ob	uw
1	2	11	64	25	2	3	1	2	1	ad	om	ob	uw
1	2	1	82	20	2	3	1	2	1	mt	am	ob	uw
1	2	6	87	20	2	3	1	2	1	zy	am	ob	uw
1	2	7	75	20	2	3	1	2	1	ak	am	ob	uw
1	2	13	157	25	2	3	1	2	1	yh	om	ob	uw
1	2	5	67	30	2	3	1	2	1	ma	am	ob	uw
1	2	4	155	30	2	3	1	2	1	au	am	ob	uw
1	2	1	92	21	2	3	1	2	1	mt	am	ob	uw
1	2	16	148	25	2	3	1	2	1	bi	om	ob	uw
1	2	13	197	20	2	3	1	2	1	yh	om	ob	uw
1	2	7	227	30	2	3	1	2	1	ak	am	ob	uw
1	2	1	114	25	2	1	1	2	1	mt	am	ob	uw
1	2	4	71	30	2	3	1	2	1	au	am	ob	uw
1	2	6	61	35	3	3	1	2	1	zy	am	ob	uw
1	2	12	163	26	2	3	1	2	1	ss	om	ob	uw
1	2	14	125	30	2	3	1	2	1	hy	om	ob	uw
1	2	13	96	30	2	3	1	2	1	yh	om	ob	uw
1	2	15	109	20	2	3	1	2	1	hh	om	ob	uw
1	2	7	260	25	2	3	1	2	1	ak	am	ob	uw
1	2	4	108	30	2	2	1	2	1	au	am	ob	uw
1	2	6	95	25	2	2	1	2	1	zy	am	ob	uw
1	2	2	194	25	2	3	1	2	1	ra	am	ob	uw
1	2	12	157	33	2	3	1	2	1	ss	om	ob	uw
1	2	15	218	17	2	3	1	2	1	hh	om	ob	uw
1	2	11	18	18	2	3	1	2	1	ad	om	ob	uw
1	2	15	1	20	2	3	1	2	1	hh	om	ob	uw
1	2	15	7	28	2	3	1	2	1	hh	om	ob	uw
1	2	1	37	18	2	3	1	2	1	mt	am	ob	uw
1	2	13	73	32	2	3	1	2	1	yh	om	ob	uw
1	2	7	14	25	2	2	1	2	1	ak	am	ob	uw
1	2	7	42	30	2	3	1	2	1	ak	am	ob	uw
1	2	9	9	30	2	3	1	2	1	iu	om	ob	uw
1	2	5	6	20	2	3	1	2	1	ma	am	ob	uw
1	2	12	74	30	2	3	1	2	1	ss	om	ob	uw
1	2	5	19	20	2	3	1	2	1	ma	am	ob	uw
1	2	14	26	36	3	3	1	2	1	hy	om	ob	uw
1	2	14	27	28	2	3	1	2	1	hy	om	ob	uw
1	2	15	25	26	2	3	1	2	1	hh	om	ob	uw
1	2	12	82	35	3	3	1	2	1	ss	om	ob	uw
1	2	12	64	31	2	2	1	2	1	ss	om	ob	uw
1	2	4	98	25	2	3	1	2	1	au	am	ob	uw
1	2	2	31	20	2	3	1	2	1	ra	am	ob	uw
1	2	15	27	20	2	3	1	2	1	hh	om	ob	uw
1	2	13	98	25	2	3	1	2	1	yh	om	ob	uw
1	2	12	106	38	3	3	1	2	1	ss	om	ob	uw
1	2	10	43	26	2	3	1	2	1	nn	om	ob	uw
1	2	14	45	26	2	3	1	2	1	hy	om	ob	uw
1	2	6	64	17	2	3	1	2	1	zy	am	ob	uw
1	2	7	83	35	3	3	1	2	1	ak	am	ob	uw
1	2	16	118	25	2	3	1	2	1	bi	om	ob	uw
1	2	13	243	15	1	3	1	2	1	yh	om	ob	uw
1	2	16	68	30	2	3	1	2	1	bi	om	ob	uw
1	2	7	153	21	2	3	1	2	1	ak	am	ob	uw
1	2	12	171	25	2	3	1	2	1	ss	om	ob	uw
1	2	3	12	22	2	3	1	2	1	ha	am	ob	uw
1	2	11	85	20	2	3	1	2	1	ad	om	ob	uw
1	2	16	109	30	2	3	1	2	1	bi	om	ob	uw
1	2	7	121	30	2	3	1	2	1	ak	am	ob	uw
1	2	2	43	25	2	3	1	2	1	ra	am	ob	uw
1	2	4	42	20	2	3	1	2	1	au	am	ob	uw
1	2	7	135	30	2	3	1	2	1	ak	am	ob	uw
1	2	16	99	18	2	3	1	2	1	bi	om	ob	uw
1	2	10	113	30	2	3	1	2	1	nn	om	ob	uw
1	2	15	202	25	2	3	1	2	1	hh	om	ob	uw
1	2	14	225	25	2	3	1	2	1	hy	om	ob	uw
1	2	14	227	38	3	3	1	2	1	hy	om	ob	uw
1	2	14	70	26	2	3	1	2	1	hy	om	ob	uw
1	2	3	64	48	3	3	1	2	1	ha	am	ob	uw
1	2	13	68	17	2	3	1	2	1	yh	om	ob	uw
1	2	12	93	20	2	3	1	2	1	ss	om	ob	uw
1	2	6	76	40	3	2	1	2	1	zy	am	ob	uw
1	2	13	159	17	2	3	1	2	1	yh	om	ob	uw
1	2	13	241	15	1	3	1	2	1	yh	om	ob	uw
1	2	6	135	35	3	3	1	2	1	zy	am	ob	uw
1	2	1	89	15	1	3	1	2	1	mt	am	ob	uw
1	2	5	128	25	2	3	1	2	1	ma	am	ob	uw
1	2	2	52	25	2	3	1	2	1	ra	am	ob	uw
1	2	8	117	19	2	3	1	2	1	km	am	ob	uw
1	2	7	277	30	2	3	1	2	1	ak	am	ob	uw
1	2	2	245	21	2	2	1	2	1	ra	am	ob	uw
1	2	3	1	24	2	3	1	2	1	ha	am	ob	uw
1	2	8	19	28	2	3	1	2	1	km	am	ob	uw
1	2	15	39	30	2	3	1	2	1	hh	om	ob	uw
1	2	15	6	20	2	3	1	2	1	hh	om	ob	uw
1	2	4	19	20	2	3	1	2	1	au	am	ob	uw
1	2	13	84	35	3	3	1	2	1	yh	om	ob	uw
1	2	15	69	30	2	3	1	2	1	hh	om	ob	uw
1	2	16	10	20	2	3	1	2	1	bi	om	ob	uw
1	2	12	1	24	2	3	1	2	1	ss	om	ob	uw
1	2	1	29	22	2	3	1	2	1	mt	am	ob	uw
1	2	7	17	25	2	3	1	2	1	ak	am	ob	uw
1	2	14	19	26	2	3	1	2	1	hy	om	ob	uw
1	2	13	18	35	3	3	1	2	1	yh	om	ob	uw
1	2	13	49	17	2	3	1	2	1	yh	om	ob	uw
1	2	9	21	25	2	3	1	2	1	iu	om	ob	uw
1	2	7	55	18	2	3	1	2	1	ak	am	ob	uw
1	2	9	36	20	2	3	1	2	1	iu	om	ob	uw
1	2	12	73	35	3	3	1	2	1	ss	om	ob	uw
1	2	9	26	22	2	3	1	2	1	iu	om	ob	uw
1	2	8	13	28	2	3	1	2	1	km	am	ob	uw
1	2	1	27	20	2	3	1	2	1	mt	am	ob	uw
1	2	11	25	25	2	3	1	2	1	ad	om	ob	uw
1	2	13	43	18	2	3	1	2	1	yh	om	ob	uw
1	2	4	4	18	2	3	1	2	1	au	am	ob
1	2	11	54	20	2	3	1	2	1	ad	om	ob
1	2	15	60	40	3	3	1	2	1	hh	om	ob	uw
1	2	9	34	25	2	3	1	2	1	iu	om	ob	uw
1	2	11	56	15	1	3	1	2	1	ad	om	ob	uw
1	2	5	56	35	3	3	1	2	1	ma	am	ob	uw
1	2	3	76	19	2	3	1	2	1	ha	am	ob	uw
1	2	15	191	34	2	3	1	2	1	hh	om	ob	uw
1	2	16	98	34	2	1	1	2	1	bi	om	ob	uw
1	2	13	3	18	2	3	1	2	1	yh	om	ob	uw
1	2	13	15	35	3	3	1	2	1	yh	om	ob	uw
1	2	8	78	23	2	3	1	2	1	km	am	ob	uw
1	2	1	117	24	2	3	1	2	1	mt	am	ob	uw
1	2	5	87	27	2	3	1	2	1	ma	am	ob	uw
1	2	13	219	22	2	3	1	2	1	yh	om	ob	uw
1	2	7	105	30	2	3	1	2	1	ak	am	ob	uw
1	2	13	117	20	2	3	1	2	1	yh	om	ob	uw
1	2	5	36	30	2	3	1	2	1	ma	am	ob	uw
1	2	2	198	26	2	3	1	2	1	ra	am	ob	uw
1	2	7	172	30	2	3	1	2	1	ak	am	ob	uw
1	2	1	75	30	2	3	1	2	1	mt	am	ob	uw
1	2	10	38	20	2	3	1	2	1	nn	om	ob	uw
1	2	14	62	26	2	3	1	2	1	hy	om	ob	uw
1	2	9	57	20	2	3	1	2	1	iu	om	ob	uw
1	2	12	110	25	2	3	1	2	1	ss	om	ob	uw
1	2	7	228	30	2	3	1	2	1	ak	am	ob	uw
1	2	10	120	20	2	3	1	2	1	nn	om	ob	uw
1	2	15	206	20	2	3	1	2	1	hh	om	ob	uw
1	2	12	72	20	2	2	1	2	1	ss	om	ob	uw
1	2	13	204	25	2	3	1	2	1	yh	om	ob	uw
1	2	7	201	20	2	3	1	2	1	ak	am	ob	uw
1	2	12	78	25	2	3	1	2	1	ss	om	ob	uw
1	2	13	198	20	2	3	1	2	1	yh	om	ob	uw
1	2	11	137	20	2	3	1	2	1	ad	om	ob	uw
1	2	7	262	33	2	3	1	2	1	ak	am	ob	uw
1	2	7	267	40	3	3	1	2	1	ak	am	ob	uw
1	2	13	279	24	2	3	1	2	1	yh	om	ob	uw
1	2	5	83	28	2	3	1	2	1	ma	am	ob	uw
1	2	7	150	20	2	3	1	2	1	ak	am	ob	uw
1	2	11	126	25	2	3	1	2	1	ad	om	ob	uw
1	2	14	236	40	3	3	1	2	1	hy	om	ob	uw
1	2	2	146	21	2	3	1	2	1	ra	am	ob	uw
1	2	2	145	19	2	3	1	2	1	ra	am	on	uw
1	2	8	3	30	2	3	1	2	1	km	am	ob	uw
1	2	2	3	19	2	3	1	2	1	ra	am	ob	uw
1	2	15	2	25	2	3	1	2	1	hh	om	ob	uw
1	2	11	38	25	2	3	1	2	1	ad	om	ob	uw
1	2	4	33	27	2	3	1	2	1	au	am	ob	uw
1	2	15	50	30	2	3	1	2	1	hh	om	ob	uw
1	2	11	12	30	2	3	1	2	1	ad	om	ob	uw
1	2	9	18	35	3	3	1	2	1	iu	om	ob	uw
1	2	16	53	25	2	3	1	2	1	bi	om	ob	uw
1	2	15	82	25	2	3	1	2	1	hh	om	ob	uw
1	2	15	84	30	2	3	1	2	1	hh	om	ob	uw
1	2	16	62	27	2	3	1	2	1	bi	om	ob	uw
1	2	10	46	35	3	3	1	2	1	nn	om	ob	uw
1	2	4	86	20	2	3	1	2	1	au	am	ob	uw
1	2	7	2	24	2	3	1	2	1	ak	am	ob	uw
1	2	14	3	26	2	3	1	2	1	hy	om	ob	uw
1	2	12	6	30	2	3	1	2	1	ss	om	ob	uw
1	2	12	81	33	2	3	1	2	1	ss	om	ob	uw
1	2	11	49	30	2	3	1	2	1	ad	om	ob	uw
1	2	14	112	20	2	3	1	2	1	hy	om	ob	uw
1	2	1	105	35	3	3	1	2	1	mt	am	ob	uw
1	2	12	95	30	2	3	1	2	1	ss	om	ob	uw
1	2	15	98	20	2	3	1	2	1	hh	om	ob	uw
1	2	4	100	26	2	3	1	2	1	au	am	ob	uw
1	2	12	108	21	2	3	1	2	1	ss	om	ob	uw
1	2	13	95	20	2	3	1	2	1	yh	om	ob	uw
1	2	16	21	30	2	3	1	2	1	bi	om	ob	uw
1	2	14	32	26	2	3	1	2	1	hy	om	om	uw
1	2	3	52	23	2	3	1	2	1	ha	am	ob	uw
1	2	15	147	19	2	3	1	2	1	hh	om	ob	uw
1	2	6	35	30	2	3	1	2	1	zy	am	ob	uw
1	2	4	23	24	2	3	1	2	1	au	am	ob	uw
1	2	4	93	25	2	3	1	2	1	au	am	ob	uw
1	2	8	60	27	2	3	1	2	1	km	am	ob	uw
1	2	7	160	24	2	3	1	2	1	ak	am	ob	uw
1	2	13	106	17	2	3	1	2	1	yh	om	ob	uw
1	2	16	70	25	2	3	1	2	1	bi	om	ob	uw
1	2	7	167	25	2	3	1	2	1	ak	am	ob	uw
1	2	12	150	30	2	3	1	2	1	ss	om	ob	uw
1	2	15	190	27	2	3	1	2	1	hh	om	ob	uw
1	2	5	40	20	2	2	1	2	1	ma	am	ob	uw
1	2	2	13	30	2	3	1	2	1	ra	am	ob	uw
1	2	1	28	25	2	3	1	2	1	mt	am	ob	uw
1	2	8	24	35	3	3	1	2	1	km	am	ob	uw
1	2	10	61	21	2	3	1	2	1	nn	om	ob	um
1	2	15	139	20	2	3	1	2	1	hh	om	ob	uw
1	2	1	98	20	2	3	1	2	1	mt	am	ob	uw
1	2	1	98	20	2	3	1	2	1	mt	am	ob	uw
1	2	7	156	19	2	3	1	2	1	ak	am	ob	uw
1	2	1	48	22	2	3	1	2	1	mt	am	ob	uw
1	2	15	88	28	2	3	1	2	1	hh	om	ob	uw
1	2	4	94	29	2	3	1	2	1	au	am	ob	uw
1	2	3	219	28	2	3	1	2	1	ha	am	ob	uw
1	2	10	116	20	2	3	1	2	1	nn	om	ob	uw
1	2	8	108	20	2	3	1	2	1	km	am	ob	uw
1	2	12	132	31	2	2	1	2	1	ss	om	ob	uw
1	2	1	106	25	2	3	1	2	1	mt	am	ob	uw
1	2	5	99	30	2	3	1	2	1	ma	am	ob	uw
1	2	4	44	18	2	3	1	2	1	au	am	ob	uw
1	2	2	112	25	2	3	1	2	1	ra	am	ob	uw
1	2	5	64	30	2	3	1	2	1	ma	am	ob	uw
1	2	7	77	27	2	3	1	2	1	ak	am	ob	uw
1	2	7	103	30	2	3	1	2	1	ak	am	ob	uw
1	2	1	145	20	2	3	1	2	1	mt	am	ob	uw
1	2	5	130	30	2	3	1	2	1	ma	am	ob	uw
1	2	9	46	30	2	3	1	2	1	iu	om	ob	uw
1	2	10	141	25	2	3	1	2	1	nn	om	ob	uw
1	2	5	10	20	2	3	1	2	1	ma	am	ob	uw
1	2	4	1	20	2	3	1	2	1	au	am	ob
1	2	12	15	20	2	3	1	2	1	ss	om	ob	uw
1	2	9	22	30	2	3	1	2	1	iu	om	ob	uw
1	2	3	14	28	2	3	1	2	1	ha	am	ob	uw
1	2	10	29	30	2	3	1	2	1	nn	om	ob	uw
1	2	16	49	28	2	3	1	2	1	bi	om	ob	uw
1	2	16	7	20	2	3	1	2	1	bi	om	ob	uw
1	2	9	20	19	2	3	1	2	1	iu	om	ob	uw
1	2	9	19	25	2	3	1	2	1	iu	om	ob	uw
1	2	15	35	25	2	3	1	2	1	hh	om	ob	uw
1	2	12	16	18	2	3	1	2	1	ss	om	ob	uw
1	2	2	57	30	2	3	1	2	1	ra	am	ob	uw
1	2	2	58	30	2	3	1	2	1	ra	am	ob	uw
1	2	15	70	25	2	3	1	2	1	hh	om	ob	uw
1	2	4	81	20	2	3	1	2	1	au	am	ob	uw
1	2	4	80	35	3	3	1	2	1	au	am	ob	uw
1	2	6	106	25	2	3	1	2	1	zy	am	ob	uw
1	2	14	9	20	2	3	1	2	1	hy	om	ob	uw
1	2	8	42	28	2	3	1	2	1	km	am	ob	uw
1	2	4	92	19	2	3	1	2	1	au	am	ob	uw
1	2	14	78	26	2	3	1	2	1	hy	om	ob
1	2	12	84	25	2	3	1	2	1	ss	om	ob	uw
1	2	7	84	25	2	3	1	2	1	ak	am	ob	uw
1	2	8	59	30	2	3	1	2	1	km	am	ob	uw
1	2	7	37	18	2	3	1	2	1	ak	am	ob	uw
1	2	16	119	25	2	3	1	2	1	bi	om	ob	uw
1	2	12	77	30	2	3	1	2	1	ss	om	ob	uw
1	2	4	107	23	2	3	1	2	1	au	am	ob	uw
1	2	5	31	25	2	3	1	2	1	ma	am	ob	uw
1	2	14	116	22	2	3	1	2	1	hy	om	ob	uw
1	2	1	103	22	2	3	1	2	1	mt	am	ob	uw
1	2	10	20	40	3	3	1	2	1	nn	om	ob	uw
1	2	14	111	32	2	3	1	2	1	hy	om	ob	uw
1	2	12	172	26	2	3	1	2	1	ss	om	ob	uw
1	2	4	99	30	2	3	1	2	1	au	am	ob	uw
1	2	7	76	34	2	3	1	2	1	ak	am	ob	uw
1	2	16	81	25	2	3	1	2	1	bi	om	ob	uw
1	2	1	86	15	1	3	1	2	1	mt	am	ob	uw
1	2	3	53	35	3	3	1	2	1	ha	am	ob	uw
1	2	8	44	30	2	3	1	2	1	km	am	ob	uw
1	2	13	174	20	2	3	1	2	1	yh	om	ob	uw
1	2	4	68	20	2	3	1	2	1	au	am	ob	uw
1	2	5	68	40	3	3	1	2	1	ma	am	ob	uw
1	2	15	171	20	2	3	1	2	1	hh	om	ob	uw
1	2	16	127	25	2	3	1	2	1	bi	om	ob	uw
1	2	9	44	35	3	3	1	2	1	iu	om	ob	uw
1	2	10	122	20	2	3	1	2	1	nn	om	ob	uw
1	2	15	225	30	2	3	1	2	1	hh	om	ob	uw
1	2	6	68	28	2	3	1	2	1	zy	am	ob	uw
1	2	2	232	28	2	3	1	2	1	ra	am	ob	uw
1	2	4	129	20	2	3	1	2	1	au	am	ob	uw
1	2	4	186	20	2	3	1	2	1	au	am	ob	uw
1	2	13	220	18	2	3	1	2	1	yh	om	ob	uw
1	2	12	134	30	2	3	1	2	1	ss	om	ob	uw
1	2	12	161	21	2	3	1	2	1	ss	om	ob	uw
1	2	13	183	25	2	3	1	2	1	yh	om	ob	uw
1	2	15	181	35	3	3	1	2	1	hh	om	ob	uw
1	2	7	275	28	2	3	1	2	1	ak	am	ob	uw
1	2	13	300	23	2	3	1	2	1	yh	om	ob	uw
1	2	15	244	27	2	3	1	2	1	hh	om	ob	uw
1	2	14	10	18	2	3	1	2	1	hy	om	ob
1	2	10	5	35	3	3	1	2	1	nn	om	ob	uw
1	2	11	31	25	2	3	1	2	1	ad	om	ob	uw
1	2	16	25	25	2	3	1	2	1	bi	om	ob	uw
1	2	11	31	25	2	3	1	2	1	ad	om	ob	uw
1	2	12	29	20	2	3	1	2	1	ss	om	ob	uw
1	2	12	25	25	2	3	1	2	1	ss	om	ob	uw
1	2	13	44	22	2	3	1	2	1	yh	om	ob	uw
1	2	15	28	20	2	3	1	2	1	hh	om	ob	uw
1	2	9	27	25	2	3	1	2	1	iu	om	ob	uw
1	2	13	32	20	2	3	1	2	1	yh	om	ob	uw
1	2	12	37	27	2	3	1	2	1	ss	om	ob	uw
1	2	7	39	18	2	3	1	2	1	ak	am	ob	uw
1	2	4	67	27	2	3	1	2	1	au	am	ob	uw
1	2	10	42	25	2	3	1	2	1	nn	om	ob	uw
1	2	10	44	25	2	3	1	2	1	nn	om	ob	uw
1	2	4	12	35	3	3	1	2	1	au	am	ob	uw
1	2	7	40	25	2	3	1	2	1	ak	am	ob	uw
1	2	15	99	30	2	3	1	2	1	hh	om	ob	uw
1	2	14	135	25	2	3	1	2	1	hy	om	ob	uw
1	2	11	76	35	3	3	1	2	1	ad	om	ob	uw
1	2	12	68	25	2	2	1	2	1	ss	om	ob	uw
1	2	10	76	30	2	3	1	2	1	nn	om	ob	uw
1	2	13	22	24	2	3	1	2	1	yh	om	ob	uw
1	2	4	53	30	2	3	1	2	1	au	am	ob	uw
1	2	7	41	18	2	3	1	2	1	ak	am	ob	uw
1	2	15	46	20	2	3	1	2	1	hh	om	ob	uw
1	2	13	30	35	3	3	1	2	1	yh	om	ob	uw
1	2	13	123	18	2	3	1	2	1	yh	om	ob	uw
1	2	11	40	25	2	3	1	2	1	ad	om	ob	ad
1	2	14	147	30	2	3	1	2	1	hy	om	ob	uw
1	2	7	171	40	3	3	1	2	1	ak	am	ob	uw
1	2	15	209	17	2	3	1	2	1	hh	om	ob	uw
1	2	13	26	25	2	3	1	2	1	yh	om	ob	uw
1	2	12	76	20	2	3	1	2	1	ss	om	ob	uw
1	2	8	77	20	2	3	1	2	1	km	am	ob	uw
1	2	14	139	30	2	3	1	2	1	hy	om	ob	uw
1	2	4	156	25	2	3	1	2	1	au	am	ob	uw
1	2	7	177	30	2	3	1	2	1	ak	am	ob	uw
1	2	15	216	30	2	3	1	2	1	hh	om	ob	uw
1	2	3	271	21	2	3	1	2	1	ha	am	ob	uw
1	2	13	203	22	2	3	1	2	1	yh	om	ob	uw
1	2	2	45	21	2	3	1	2	1	ra	am	ob	uw
1	2	6	116	35	3	3	1	2	1	zy	am	ob	uw
1	2	15	168	19	2	3	1	2	1	hh	om	ob	uw
1	2	11	101	20	2	3	1	2	1	ad	om	ob	uw
1	2	13	193	17	2	3	1	2	1	yh	om	ob	uw
1	2	6	126	30	2	3	1	2	1	zy	am	ob	uw
1	2	13	211	33	2	3	1	2	1	yh	om	ob	uw
1	2	7	206	26	2	3	1	2	1	ak	am	ob	uw
1	2	9	65	25	2	3	1	2	1	iu	om	ob	uw
1	2	15	198	20	2	3	1	2	1	hh	om	ob	uw
1	2	12	100	19	2	3	1	2	1	ss	om	ob	uw
1	2	3	306	32	2	3	1	2	1	ha	am	ob	uw
1	2	16	16	50	3	2	1	2	1	bi	om	ob	uw
1	2	9	3	20	2	3	1	2	1	iu	om	ob	uw
1	2	9	6	20	2	3	1	2	1	iu	om	ob	uw
1	2	8	8	22	2	3	1	2	1	km	am	ob	uw
1	2	4	11	25	2	3	1	2	1	au	am	ob	uw
1	2	12	60	30	2	3	1	2	1	ss	om	ob	uw
1	2	15	71	27	2	3	1	2	1	hh	om	ob	uw
1	2	7	47	26	2	3	1	2	1	ak	am	ob	uw
1	2	14	40	32	2	3	1	2	1	hy	om	ob	uw
1	2	12	41	20	2	3	1	2	1	ss	om	ob	uw
1	2	2	27	25	2	3	1	2	1	ra	am	ob	uw
1	2	10	40	20	2	3	1	2	1	nn	om	ob	uw
1	2	11	75	35	3	3	1	2	1	ad	om	ob	uw
1	2	11	44	20	2	3	1	2	1	ad	om	ob	uw
1	2	4	31	22	2	3	1	2	1	au	am	ob	uw
1	2	7	61	21	2	3	1	2	1	ak	am	ob	uw
1	2	13	147	32	2	3	1	2	1	yh	om	ob	uw
1	2	9	53	30	2	1	1	2	1	iu	om	ob	uw
1	2	14	4	37	3	3	1	2	1	hy	om	ob	uw
1	2	1	15	30	2	3	1	2	1	mt	am	ob	uw
1	2	5	48	35	3	3	1	2	1	ma	am	ob	uw
1	2	8	89	28	2	3	1	2	1	km	am	ob	uw
1	2	16	11	20	2	3	1	2	1	bi	om	ob	uw
1	2	7	81	18	2	3	1	2	1	ak	am	ob	uw
1	2	12	83	22	2	3	1	2	1	ss	om	ob	uw
1	2	4	114	30	2	3	1	2	1	au	am	ob	uw
1	2	8	86	20	2	3	1	2	1	km	am	ob	uw
1	2	4	101	24	2	3	1	2	1	au	am	ob	uw
1	2	15	106	25	2	3	1	2	1	hh	om	ob	uw
1	2	14	88	17	2	3	1	2	1	hy	om	ob	uw
1	2	1	107	30	2	3	1	2	1	mt	am	ob	uw
1	2	7	169	27	2	3	1	2	1	ak	am	ob	uw
1	2	7	173	33	2	3	1	2	1	ak	am	ob	uw
1	2	12	173	21	2	3	1	2	1	ss	om	ob	uw
1	2	5	15	25	2	3	1	2	1	ma	am	ob	uw
1	2	11	66	20	2	3	1	2	1	ad	om	ob	uw
1	2	15	75	25	2	3	1	2	1	hh	om	ob	uw
1	2	6	58	40	3	3	1	2	1	zy	am	ob	uw
1	2	4	153	35	3	3	1	2	1	au	am	ob	uw
1	2	15	66	25	2	3	1	2	1	hh	om	ob	uw
1	2	5	85	20	2	3	1	2	1	ma	am	ob	uw
1	2	4	55	20	2	3	1	2	1	au	am	ob	uw
1	2	3	67	20	2	3	1	2	1	ha	am	ob	uw
1	2	7	59	35	3	3	1	2	1	ak	am	ob	uw
1	2	13	194	35	3	3	1	2	1	yh	om	ob	uw
1	2	5	91	20	2	3	1	2	1	ma	am	ob	uw
1	2	6	129	29	2	3	1	2	1	zy	am	ob	uw
1	2	14	216	30	2	3	1	2	1	hy	om	ob	uw
1	2	2	241	35	3	3	1	2	1	ra	am	ob	uw
1	2	7	263	35	3	3	1	2	1	ak	am	ob	uw
1	2	15	211	20	2	3	1	2	1	hh	om	ob	uw
1	2	15	127	20	2	3	1	2	1	hh	om	ob	uw
1	2	15	153	20	2	3	1	2	1	hh	om	ob	uw
1	2	4	116	25	2	3	1	2	1	au	am	ob	uw
1	2	16	179	23	2	3	1	2	1	bi	om	ob	uw
1	2	15	65	40	3	3	1	2	1	hh	om	ob	uw
1	2	3	4	20	2	3	1	2	1	ha	am	ob	uw
1	2	2	6	30	2	3	1	2	1	ra	am	ob	uw
1	2	4	54	25	2	3	1	2	1	au	am	ob	uw
1	2	9	14	20	2	3	1	2	1	iu	om	ob	uw
1	2	10	9	30	2	3	1	2	1	nn	om	ob	uw
1	2	8	2	27	2	3	1	2	1	km	am	ob	uw
1	2	15	3	20	2	3	1	2	1	hh	om	ob	uw
1	2	11	4	20	2	3	1	2	1	ad	om	ob	uw
1	2	15	100	25	2	3	1	2	1	hh	om	ob	uw
1	2	13	6	28	2	3	1	2	1	yh	om	ob	uw
1	2	11	27	27	2	3	1	2	1	ad	om	ob	uw
1	2	16	42	40	3	3	1	2	1	bi	om	ob	uw
1	2	10	30	25	2	3	1	2	1	nn	om	ob	uw
1	2	16	35	34	2	2	1	2	1	bi	om	ob	uw
1	2	12	13	24	2	3	1	2	1	ss	om	ob	uw
1	2	7	44	26	2	3	1	2	1	ak	am	ob	uw
1	2	11	9	20	2	3	1	2	1	ad	om	ob	uw
1	2	4	21	30	2	3	1	2	1	au	am	ob	uw
1	2	5	43	25	2	3	1	2	1	ma	am	ob	uw
1	2	3	38	29	2	2	1	2	1	ha	am	ob	uw
1	2	12	39	25	2	3	1	2	1	ss	om	ob	uw
1	2	16	13	20	2	3	1	2	1	bi	om	ob	uw
1	2	4	6	20	2	3	1	2	1	au	am	ob
1	2	4	29	30	2	3	1	2	1	au	am	ob	uw
1	2	11	51	18	2	3	1	2	1	ad	om	ob	uw
1	2	16	65	30	2	3	1	2	1	bi	om	ob	uw
1	2	8	88	32	2	3	1	2	1	km	am	ob	uw
1	2	9	51	35	3	1	1	2	1	iu	om	ob	uw
1	2	13	207	28	2	3	1	2	1	yh	om	ob	uw
1	2	9	13	16	1	3	1	2	1	iu	om	ob	uw
1	2	13	141	20	2	3	1	2	1	yh	om	ob	uw
1	2	12	115	20	2	3	1	2	1	ss	om	ob	uw
1	2	6	30	28	2	3	1	2	1	zy	am	ob	uw
1	2	15	41	35	3	3	1	2	1	hh	om	ob	uw
1	2	13	148	30	2	3	1	2	1	yh	om	ob	uw
1	2	13	221	25	2	3	1	2	1	yh	om	ob	uw
1	2	2	181	25	2	3	1	2	1	ra	am	ob	uw
1	2	11	71	45	3	3	1	2	1	ad	om	ob	uw
1	2	12	23	20	2	3	1	2	1	ss	om	ob	uw
1	2	13	120	20	2	3	1	2	1	yh	om	ob	uw
1	2	13	125	20	2	3	1	2	1	yh	om	ob	uw
1	2	14	87	30	2	3	1	2	1	hy	om	ob	uw
1	2	14	153	28	2	3	1	2	1	hy	om	ob	uw
1	2	4	62	27	2	3	1	2	1	au	am	ob	uw
1	2	5	103	33	2	3	1	2	1	ma	am	ob	uw
1	2	14	205	20	2	3	1	2	1	hy	om	ob	uw
1	2	13	215	20	2	3	1	2	1	yh	om	ob	uw
1	2	5	81	20	2	3	1	2	1	ma	am	ob	uw
1	2	14	142	22	2	3	1	2	1	hy	om	ob	uw
1	2	7	230	30	2	3	1	2	1	ak	am	ob	uw
1	2	8	109	20	2	3	1	2	1	km	am	ob	uw
1	2	1	72	33	2	3	1	2	1	mt	am	ob	uw
1	2	9	61	25	2	3	1	2	1	iu	om	ob	uw
1	2	7	102	25	2	3	1	2	1	ak	am	ob	uw
1	2	14	214	26	2	3	1	2	1	hy	om	ob	uw
1	2	11	154	24	2	3	1	2	1	ad	om	ob	uw
1	2	6	84	20	2	3	1	2	1	zy	am	ob	uw
1	2	12	45	22	2	3	1	2	1	ss	om	ob	uw
1	2	12	122	25	2	3	1	2	1	ss	om	ob	uw
1	2	7	178	24	2	3	1	2	1	ak	am	ob	uw
1	2	8	114	22	2	3	1	2	1	km	am	ob	uw
1	2	2	7	30	2	3	1	2	1	ra	am	ob	uw
1	2	5	26	30	2	3	1	2	1	ma	am	ob	uw
1	2	7	15	30	2	3	1	2	1	ak	am	ob	uw
1	2	9	23	20	2	3	1	2	1	iu	om	ob	uw
1	2	15	52	25	2	3	1	2	1	hh	om	ob	uw
1	2	13	86	30	2	3	1	2	1	yh	om	ob	uw
1	2	8	9	30	2	3	1	2	1	km	am	ob	uw
1	2	12	35	30	2	3	1	2	1	ss	om	ob	uw
1	2	4	10	18	2	3	1	2	1	au	am	ob	uw
1	2	16	78	46	3	3	1	2	1	bi	om	ob	uw
1	2	1	25	20	2	3	1	2	1	mt	am	ob	uw
1	2	3	26	26	2	3	1	2	1	ha	am	ob	uw
1	2	3	10	28	2	3	1	2	1	ha	am	ob	uw
1	2	12	105	25	2	3	1	2	1	ss	om	ob	uw
1	2	9	40	20	2	3	1	2	1	iu	om	ob	uw
1	2	11	15	25	2	3	1	2	1	ad	om	ob	uw
1	2	9	17	35	3	3	1	2	1	iu	om	ob	uw
1	2	14	33	24	2	3	1	2	1	hy	om	ob	uw
1	2	1	41	39	3	3	1	2	1	mt	am	ob	uw
1	2	10	79	23	2	3	1	2	1	nn	om	ob	uw
1	2	7	72	29	2	3	1	2	1	ak	am	ob	uw
1	2	15	126	23	2	3	1	2	1	hh	om	ob	uw
1	2	13	79	35	3	3	1	2	1	yh	om	ob	uw
1	2	8	12	30	2	3	1	2	1	km	am	ob	uw
1	2	8	21	28	2	3	1	2	1	km	am	ob	uw
1	2	9	35	36	3	3	1	2	1	iu	om	ob	uw
1	2	15	63	16	1	3	1	2	1	hh	om	ob	uw
1	2	10	103	25	2	3	1	2	1	nn	om	ob	uw
1	2	8	25	25	2	3	1	2	1	km	am	ob	uw
1	2	1	45	27	2	3	1	2	1	mt	am	ob	uw
1	2	4	112	25	2	3	1	2	1	au	am	ob	uw
1	2	6	34	20	2	3	1	2	1	zy	am	ob	uw
1	2	8	97	29	2	3	1	2	1	km	am	ob	uw
1	2	8	98	28	2	3	1	2	1	km	am	ob	uw
1	2	8	99	28	2	3	1	2	1	km	am	ob	uw
1	2	12	149	28	2	3	1	2	1	ss	om	ob	uw
1	2	15	192	40	3	3	1	2	1	hh	om	ob	uw
1	2	13	35	25	2	2	1	2	1	yh	om	ob	uw
1	2	12	153	25	2	3	1	2	1	ss	om	ob	uw
1	2	10	105	25	2	3	1	2	1	nn	om	ob	uw
1	2	1	166	30	2	3	1	2	1	mt	am	ob	uw
1	2	3	30	25	2	3	1	2	1	ha	am	ob	uw
1	2	11	140	20	2	3	1	2	1	ad	om	ob	uw
1	2	5	20	25	2	3	1	2	1	ma	am	ob	uw
1	2	11	84	25	2	3	1	2	1	ad	om	ob	uw
1	2	15	230	20	2	3	1	2	1	hh	om	ob	uw
1	2	8	52	30	2	3	1	2	1	km	am	ob	uw
1	2	2	44	20	2	3	1	2	1	ra	am	ob	uw
1	2	2	10	25	2	3	1	2	1	ra	am	ob	uw
1	2	1	122	40	3	3	1	2	1	mt	am	ob	uw
1	2	3	55	28	2	3	1	2	1	ha	am	ob	uw
1	2	10	99	35	3	3	1	2	1	nn	om	ob	uw
1	2	4	175	21	2	3	1	2	1	au	am	ob	uw
1	2	10	123	20	2	3	1	2	1	nn	om	ob	uw
1	2	13	290	25	2	3	1	2	1	yh	om	ob	uw
1	2	12	218	23	2	3	1	2	1	ss	om	ob	uw
1	2	6	65	29	2	3	1	2	1	zy	am	ob	uw
1	2	13	191	18	2	3	1	2	1	yh	om	ob	uw
1	2	3	260	25	2	3	1	2	1	ha	am	ob	uw
1	2	13	214	30	2	3	1	2	1	yh	om	ob	uw
1	2	14	243	23	2	3	1	2	1	hy	om	ob	uw
1	2	3	308	28	2	3	1	2	1	ha	am	ob	uw
1	2	1	138	23	2	3	1	2	1	mt	am	ob	uw
1	2	6	77	25	2	3	1	2	1	zy	am	ob	uw
1	2	13	277	30	2	3	1	2	1	yh	om	ob	uw
1	2	8	23	20	2	3	1	2	1	km	am	ob	uw
1	2	14	28	20	2	3	1	2	1	hy	om	ob	uw
1	2	16	50	28	2	3	1	2	1	bi	om	ob	uw
1	2	5	1	30	2	3	1	2	1	ma	am	ob	uw
1	2	7	9	18	2	3	1	2	1	ak	am	ob	uw
1	2	13	78	20	2	3	1	2	1	yh	om	ob	uw
1	2	8	4	40	3	3	1	2	1	km	am	ob	uw
1	2	11	77	37	3	3	1	2	1	ad	om	ob	uw
1	2	12	44	22	2	3	1	2	1	ss	om	ob	uw
1	2	13	59	17	2	3	1	2	1	yh	om	ob	uw
1	2	5	46	20	2	3	1	2	1	ma	am	ob	uw
1	2	13	149	25	2	3	1	2	1	yh	om	ob	uw
1	2	14	2	38	3	3	1	2	1	hy	om	ob	uw
1	2	12	22	37	3	3	1	2	1	ss	om	ob	uw
1	2	8	37	28	2	3	1	2	1	km	am	ob	uw
1	2	1	64	20	2	3	1	2	1	mt	am	ob	uw
1	2	10	80	32	2	3	1	2	1	nn	om	ob	uw
1	2	7	73	40	3	3	1	2	1	ak	am	ob	uw
1	2	10	82	21	2	3	1	2	1	nn	om	ob	uw
1	2	14	148	20	2	3	1	2	1	hy	om	ob	uw
1	2	1	7	20	2	3	1	2	1	mt	am	ob	uw
1	2	14	84	30	2	3	1	2	1	hy	om	ob	uw
1	2	11	37	20	2	3	1	2	1	ad	om	ob	uw
1	2	12	116	20	2	3	1	2	1	ss	om	ob	uw
1	2	8	66	32	2	3	1	2	1	km	am	ob	uw
1	2	5	84	20	2	3	1	2	1	ma	am	ob	uw
1	2	13	94	25	2	3	1	2	1	yh	om	ob	uw
1	2	5	96	20	2	3	1	2	1	ma	am	ob	uw
1	2	15	164	27	2	3	1	2	1	hh	om	ob	uw
1	2	15	166	20	2	3	1	2	1	hh	om	ob	uw
1	2	12	70	23	2	2	1	2	1	ss	om	ob	uw
1	2	12	174	22	2	3	1	2	1	ss	om	ob	uw
1	2	13	77	17	2	3	1	2	1	yh	om	ob	uw
1	2	4	65	20	2	3	1	2	1	au	am	ob	uw
1	2	3	29	23	2	3	1	2	1	ha	am	ob	uw
1	2	15	194	22	2	3	1	2	1	hh	om	ob	uw
1	2	3	32	20	2	3	1	2	1	ha	am	ob	uw
1	2	6	63	25	2	3	1	2	1	zy	am	ob	uw
1	2	14	149	33	2	3	1	2	1	hy	om	ob	uw
1	2	3	140	21	2	3	1	2	1	ha	am	ob	uw
1	2	11	131	30	2	3	1	2	1	ad	om	ob	uw
1	2	13	100	18	2	2	1	2	1	yh	om	ob	uw
1	2	4	97	18	2	2	1	2	1	au	am	ob	uw
1	2	11	111	26	2	1	1	2	1	ad	om	ob	uw
1	2	1	77	20	2	3	1	2	1	mt	am	ob	uw
1	2	15	77	23	2	3	1	2	1	hh	om	ob	uw
1	2	3	182	31	2	3	1	2	1	ha	am	ob	uw
1	2	1	50	20	2	3	1	2	1	mt	am	ob	uw
1	2	1	108	20	2	3	1	2	1	mt	am	ob	uw
1	2	15	189	28	2	3	1	2	1	hh	om	ob	uw
1	2	14	100	35	3	3	1	2	1	hy	om	ob	uw
1	2	6	128	25	2	3	1	2	1	zy	am	ob	uw
1	2	1	128	25	2	3	1	2	1	mt	am	ob	uw
1	2	3	56	31	2	3	1	2	1	ha	am	ob	uw
1	2	8	83	29	2	3	1	2	1	km	am	ob	uw
1	2	16	147	24	2	3	1	2	1	bi	om	ob	uw
1	2	7	266	26	2	3	1	2	1	ak	am	ob	uw
1	2	10	124	30	2	3	1	2	1	nn	om	ob	uw
1	2	10	125	19	2	3	1	2	1	nn	om	ob	uw
1	2	7	237	29	2	3	1	2	1	ak	am	ob	uw
1	2	13	229	20	2	3	1	2	1	yh	om	ob	uw
1	2	2	8	18	2	3	1	2	1	ra	am	ob	uw
1	2	15	17	40	3	2	1	2	1	hh	om	ob	uw
1	2	7	13	23	2	3	1	2	1	ak	am	ob	uw
1	2	5	27	40	3	3	1	2	1	ma	am	ob	uw
1	2	5	42	24	2	3	1	2	1	ma	am	ob	uw
1	2	10	16	25	2	3	1	2	1	nn	om	ob	uw
1	2	8	58	28	2	3	1	2	1	km	am	ob	uw
1	2	7	49	40	3	1	1	2	1	ak	am	ob	uw
1	2	8	11	31	2	3	1	2	1	km	am	ob	uw
1	2	2	32	25	2	3	1	2	1	ra	am	ob	uw
1	2	15	54	30	2	3	1	2	1	hh	om	ob	uw
1	2	7	57	20	2	3	1	2	1	ak	am	ob	uw
1	2	15	47	17	2	3	1	2	1	hh	om	ob	uw
1	2	15	103	20	2	3	1	2	1	hh	om	ob	uw
1	2	7	56	30	2	3	1	2	1	ak	am	ob	uw
1	2	15	87	20	2	3	1	2	1	hh	om	ob	uw
1	2	10	67	20	2	3	1	2	1	nn	om	ob	uw
1	2	7	163	31	2	3	1	2	1	ak	am	ob	uw
1	2	13	210	17	2	3	1	2	1	yh	om	ob	uw
1	2	1	30	25	2	3	1	2	1	mt	am	ob	uw
1	2	12	27	20	2	3	1	2	1	ss	om	ob	uw
1	2	13	36	33	2	3	1	2	1	yh	om	ob	uw
1	2	5	76	25	2	3	1	2	1	ma	am	ob	uw
1	2	15	148	20	2	3	1	2	1	hh	om	ob	uw
1	2	15	149	20	2	3	1	2	1	hh	om	ob	uw
1	2	1	47	20	2	3	1	2	1	mt	am	ob	uw
1	2	13	238	25	2	3	1	2	1	yh	om	ob	uw
1	2	10	58	26	2	3	1	2	1	nn	om	ob	uw
1	2	6	24	19	2	3	1	2	1	zy	am	ob	uw
1	2	7	115	30	2	3	1	2	1	ak	am	ob	uw
1	2	1	96	20	2	3	1	2	1	mt	am	ob	uw
1	2	13	151	16	1	3	1	2	1	yh	om	ob	uw
1	2	5	52	26	2	3	1	2	1	ma	am	ob	uw
1	2	8	105	18	2	3	1	2	1	km	am	ob	uw
1	2	15	213	20	2	3	1	2	1	hh	om	ob	uw
1	2	1	54	33	2	3	1	2	1	mt	am	ob	uw
1	2	6	60	40	3	3	1	2	1	zy	am	ob	uw
1	2	15	172	20	2	3	1	2	1	hh	om	ob	uw
1	2	2	224	27	2	3	1	2	1	ra	am	ob	uw
1	2	16	133	30	2	3	1	2	1	bi	om	ob	uw
1	2	11	119	30	2	3	1	2	1	ad	om	ob	uw
1	2	14	182	23	2	2	1	2	1	hy	om	ob	uw
1	2	14	110	26	2	3	1	2	1	hy	om	ob	uw
1	2	7	288	32	2	3	1	2	1	ak	am	ob	uw
1	2	9	71	20	2	3	1	2	1	iu	om	ob	uw
1	2	11	50	25	2	3	1	2	1	ad	om	ob	uw
1	2	15	37	18	2	3	1	2	1	hh	om	ob	uw
1	2	9	2	20	2	3	1	2	1	iu	om	ob	uw
1	2	12	12	20	2	3	1	2	1	ss	om	ob	uw
1	2	14	6	19	2	3	1	2	1	hy	om	ob	uw
1	2	4	17	21	2	3	1	2	1	au	am	ob	uw
1	2	5	25	20	2	3	1	2	1	ma	am	ob	uw
1	2	13	14	25	2	3	1	2	1	yh	om	ob	uw
1	2	11	20	30	2	3	1	2	1	ad	om	ob	uw
1	2	9	12	25	2	3	1	2	1	iu	om	ob	uw
1	2	14	21	18	2	3	1	2	1	hy	om	ob	uw
1	2	12	40	36	3	3	1	2	1	ss	om	ob	uw
1	2	12	42	30	2	3	1	2	1	ss	om	ob	uw
1	2	12	43	20	2	3	1	2	1	ss	om	ob	uw
1	2	1	52	18	2	3	1	2	1	mt	am	ob	uw
1	2	5	17	40	3	3	1	2	1	ma	am	ob	uw
1	2	7	52	25	2	3	1	2	1	ak	am	ob	uw
1	2	8	40	20	2	3	1	2	1	km	am	ob	uw
1	2	4	77	30	2	3	1	2	1	au	am	ob	uw
1	2	5	47	20	2	3	1	2	1	ma	am	ob	uw
1	2	10	78	30	2	3	1	2	1	nn	om	ob	uw
1	2	9	25	22	2	3	1	2	1	iu	om	ob	uw
1	2	10	8	25	2	3	1	2	1	nn	om	ob	uw
1	2	12	103	25	2	3	1	2	1	ss	om	ob	uw
1	2	4	130	22	2	3	1	2	1	au	am	ob	uw
1	2	7	123	28	2	3	1	2	1	ak	am	ob	uw
1	2	13	63	30	2	3	1	2	1	yh	om	ob	uw
1	2	15	167	20	2	3	1	2	1	hh	om	ob	uw
1	2	12	67	22	2	2	1	2	1	ss	om	ob	uw
1	2	15	15	25	2	1	1	2	1	hh	om	ob	uw
1	2	6	82	18	2	3	1	2	1	zy	am	ob	uw
1	2	4	89	40	3	3	1	2	1	au	am	ob	uw
1	2	14	151	25	2	3	1	2	1	hy	om	ob	uw
1	2	12	92	20	2	3	1	2	1	ss	om	ob	uw
1	2	14	191	30	2	3	1	2	1	hy	om	ob	uw
1	2	1	143	35	3	3	1	2	1	mt	am	ob	uw
1	2	11	136	40	3	3	1	2	1	ad	om	ob	uw
1	2	10	35	20	2	2	1	2	1	nn	om	ob	uw
1	2	6	45	35	3	3	1	2	1	zy	am	ob	uw
1	2	9	62	40	3	3	1	2	1	iu	om	ob	uw
1	2	6	92	40	3	3	1	2	1	zy	am	ob	uw
1	2	12	142	23	2	3	1	2	1	ss	om	ob	uw
1	2	1	65	30	2	3	1	2	1	mt	am	ob	uw
1	2	2	75	28	2	3	1	2	1	ra	am	ob	uw
1	2	11	142	20	2	3	1	2	1	ad	om	ob	uw
1	2	16	152	20	2	3	1	2	1	bi	om	ob	uw
1	2	3	109	18	2	3	1	2	1	ha	am	ob	uw
1	2	1	60	25	2	3	1	2	1	mt	am	ob	uw
1	2	4	143	26	2	3	1	2	1	au	am	ob	uw
1	2	13	177	20	2	3	1	2	1	yh	om	ob	uw
1	2	16	73	25	2	3	1	2	1	bi	om	ob	uw
1	2	1	67	30	2	3	1	2	1	mt	am	ob	uw
1	2	11	115	25	2	1	1	2	1	ad	om	ob	uw
1	2	7	233	29	2	3	1	2	1	ak	am	ob	uw
1	2	13	166	20	2	3	1	2	1	yh	om	ob	uw
1	2	5	108	35	3	3	1	2	1	ma	am	ob	uw
1	2	15	245	27	2	3	1	2	1	hh	om	ob	uw
1	2	4	8	20	2	3	1	2	1	au	am	ob
1	2	14	5	26	2	3	1	2	1	hy	om	ob	uw
1	2	14	24	35	3	3	1	2	1	hy	om	ob	uw
1	2	14	25	38	3	3	1	2	1	hy	om	ob	uw
1	2	10	14	22	2	3	1	2	1	nn	om	ob	uw
1	2	11	35	30	2	3	1	2	1	ad	om	ob	uw
1	2	7	53	30	2	3	1	2	1	ak	am	ob	uw
1	2	9	38	25	2	3	1	2	1	iu	om	ob	uw
1	2	13	53	25	2	3	1	2	1	yh	om	ob	uw
1	2	13	85	30	2	3	1	2	1	yh	om	ob	uw
1	2	13	87	25	2	3	1	2	1	yh	om	ob	uw
1	2	13	9	20	2	3	1	2	1	yh	om	ob	uw
1	2	14	20	32	2	3	1	2	1	hy	om	ob	uw
1	2	7	54	30	2	3	1	2	1	ak	am	ob	uw
1	2	8	26	30	2	3	1	2	1	km	am	ob	uw
1	2	13	99	25	2	3	1	2	1	yh	om	ob	uw
1	2	15	83	27	2	3	1	2	1	hh	om	ob	uw
1	2	11	87	20	2	3	1	2	1	ad	om	ob	uw
1	2	13	130	17	2	3	1	2	1	yh	om	ob	uw
1	2	5	12	20	2	3	1	2	1	ma	am	ob	uw
1	2	7	22	21	2	3	1	2	1	ak	am	ob	uw
1	2	15	42	30	2	3	1	2	1	hh	om	ob	uw
1	2	14	117	25	2	3	1	2	1	hy	om	ob	uw
1	2	4	13	36	3	3	1	2	1	au	am	ob	uw
1	2	4	41	25	2	3	1	2	1	au	am	ob	uw
1	2	13	103	17	2	3	1	2	1	yh	om	ob	uw
1	2	15	129	30	2	3	1	2	1	hh	om	ob	uw
1	2	7	111	40	3	3	1	2	1	ak	am	ob	uw
1	2	8	46	29	2	3	1	2	1	km	am	ob	uw
1	2	5	21	30	2	3	1	2	1	ma	am	ob	uw
1	2	16	85	25	2	3	1	2	1	bi	om	ob	uw
1	2	4	24	20	2	3	1	2	1	au	am	ob	uw
1	2	4	25	24	2	3	1	2	1	au	am	ob	uw
1	2	16	112	18	2	3	1	2	1	bi	om	ob	uw
1	2	15	58	50	3	3	1	2	1	hh	om	ob	uw
1	2	13	45	20	2	3	1	2	1	yh	om	ob	uw
1	2	8	45	20	2	3	1	2	1	km	am	ob	uw
1	2	15	161	20	2	3	1	2	1	hh	om	ob	uw
1	2	13	187	30	2	3	1	2	1	yh	om	ob	uw
1	2	15	165	20	2	3	1	2	1	hh	om	ob	uw
1	2	1	88	30	2	3	1	2	1	mt	am	ob	uw
1	2	10	12	20	2	3	1	2	1	nn	om	ob	uw
1	2	10	17	22	2	3	1	2	1	nn	om	ob	uw
1	2	13	175	25	2	3	1	2	1	yh	om	ob	uw
1	2	11	132	18	2	3	1	2	1	ad	om	ob	uw
1	2	4	134	25	2	3	1	2	1	au	am	ob	uw
1	2	10	62	21	2	3	1	2	1	nn	om	ob	uw
1	2	16	97	19	2	3	1	2	1	bi	om	ob	uw
1	2	12	89	22	2	3	1	2	1	ss	om	ob	uw
1	2	7	239	28	2	3	1	2	1	ak	am	ob	uw
1	2	8	106	26	2	3	1	2	1	km	am	ob	uw
1	2	8	107	29	2	3	1	2	1	km	am	ob	uw
1	2	7	259	30	2	3	1	2	1	ak	am	ob	uw
1	2	7	257	25	2	3	1	2	1	ak	am	ob	uw
1	2	16	163	20	2	3	1	2	1	bi	om	ob	uw
1	2	7	116	34	2	3	1	2	1	ak	am	ob	uw
1	2	1	49	18	2	3	1	2	1	mt	am	ob	uw
1	2	16	158	23	2	3	1	2	1	bi	om	ob	uw
1	2	8	101	25	2	3	1	2	1	km	am	ob	uw
1	2	13	216	15	1	3	1	2	1	yh	om	ob	uw
1	2	2	9	25	2	3	1	2	1	ra	am	ob	uw
1	2	15	5	45	3	3	1	2	1	hh	om	ob	uw
1	2	9	15	40	3	3	1	2	1	iu	om	ob	uw
1	2	4	28	20	2	3	1	2	1	au	am	ob	uw
1	2	2	26	35	3	3	1	2	1	ra	am	ob	uw
1	2	15	72	20	2	3	1	2	1	hh	om	ob	uw
1	2	15	13	18	2	3	1	2	1	hh	om	ob	uw
1	2	16	51	30	2	3	1	2	1	bi	om	ob	uw
1	2	16	28	20	2	3	1	2	1	bi	om	ob	uw
1	2	5	44	25	2	3	1	2	1	ma	am	ob	uw
1	2	15	81	35	3	3	1	2	1	hh	om	ob	uw
1	2	16	60	40	3	3	1	2	1	bi	om	ob	uw
1	2	2	85	18	2	3	1	2	1	ra	am	ob	uw
1	2	13	131	35	3	3	1	2	1	yh	om	ob	uw
1	2	13	143	20	2	2	1	2	1	yh	om	ob	uw
1	2	13	50	20	2	3	1	2	1	yh	om	ob	uw
1	2	8	71	30	2	3	1	2	1	km	am	ob	uw
1	2	14	134	35	3	3	1	2	1	hy	om	ob	uw
1	2	9	8	24	2	3	1	2	1	iu	om	ob	uw
1	2	1	13	16	1	3	1	2	1	mt	am	ob	uw
1	2	3	82	29	2	3	1	2	1	ha	am	ob	uw
1	2	6	55	29	2	3	1	2	1	zy	am	ob	uw
1	2	7	36	28	2	3	1	2	1	ak	am	ob	uw
1	2	2	42	22	2	3	1	2	1	ra	am	ob	uw
1	2	15	135	20	2	3	1	2	1	hh	om	ob	uw
1	2	15	134	27	2	3	1	2	1	hh	om	ob	uw
1	2	1	16	18	2	3	1	2	1	mt	am	ob	uw
1	2	6	79	25	2	3	1	2	1	zy	am	ob	uw
1	2	6	96	15	1	3	1	2	1	zy	am	ob	uw
1	2	11	112	20	2	3	1	2	1	ad	om	ob	uw
1	2	15	86	25	2	3	1	2	1	hh	om	ob	uw
1	2	10	47	25	2	3	1	2	1	nn	om	ob	uw
1	2	13	222	30	2	3	1	2	1	yh	om	ob	uw
1	2	5	97	26	2	3	1	2	1	ma	am	ob	uw
1	2	5	28	20	2	3	1	2	1	ma	am	ob	uw
1	2	8	76	29	2	3	1	2	1	km	am	ob	uw
1	2	7	130	21	2	3	1	2	1	ak	am	ob	uw
1	2	8	82	30	2	3	1	2	1	km	am	ob	uw
1	2	8	102	26	2	3	1	2	1	km	am	ob	uw
1	2	14	206	19	2	3	1	2	1	hy	om	ob	uw
1	2	14	207	20	2	3	1	2	1	hy	om	ob	uw
1	2	15	199	26	2	3	1	2	1	hh	om	ob	uw
1	2	15	30	15	1	3	1	2	1	hh	om	ob	uw
1	2	12	162	35	3	3	1	2	1	ss	om	ob	uw
1	2	6	74	20	2	3	1	2	1	zy	am	ob	uw
1	2	2	243	28	2	3	1	2	1	ra	am	ob	uw
1	2	7	234	30	2	3	1	2	1	ak	am	ob	uw
1	2	12	104	31	2	3	1	2	1	ss	om	ob	uw
1	2	1	93	20	2	3	1	2	1	mt	am	ob	uw
1	2	2	222	25	2	3	1	2	1	ra	am	ob	uw
1	2	7	127	27	2	3	1	2	1	ak	am	ob	uw
1	2	3	58	31	2	3	1	2	1	ha	am	ob	uw
1	2	8	87	23	2	3	1	2	1	km	am	ob	uw
1	2	13	195	25	2	3	1	2	1	yh	om	ob	uw
1	2	13	289	20	2	3	1	2	1	yh	om	ob	uw
1	2	13	291	20	2	3	1	2	1	yh	om	ob	uw
1	2	1	161	20	2	3	1	2	1	mt	am	ob	uw
1	2	14	137	23	2	3	1	2	1	hy	om	ob	uw
1	2	4	27	21	2	3	1	2	1	au	am	ob	uw
1	2	15	11	30	2	3	1	2	1	hh	om	ob	uw
1	2	11	16	25	2	3	1	2	1	ad	om	ob	uw
1	2	7	23	20	2	3	1	2	1	ak	am	ob	uw
1	2	3	35	22	2	3	1	2	1	ha	am	ob	uw
1	2	15	10	42	3	3	1	2	1	hh	om	ob	uw
1	2	4	70	29	2	3	1	2	1	au	am	ob	uw
1	2	11	83	20	2	3	1	2	1	ad	om	ob	uw
1	2	13	56	23	2	3	1	2	1	yh	om	ob	uw
1	2	16	63	25	2	3	1	2	1	bi	om	ob	uw
1	2	11	81	20	2	3	1	2	1	ad	om	ob	uw
1	2	2	246	30	2	3	1	2	1	ra	am	ob	uw
1	2	13	140	20	2	3	1	2	1	yh	om	ob	uw
1	2	4	74	19	2	3	1	2	1	au	am	ob	uw
1	2	14	51	23	2	3	1	2	1	hy	om	ob	uw
1	2	13	31	30	2	3	1	2	1	yh	om	ob	uw
1	2	13	20	33	2	3	1	2	1	yh	om	ob	uw
1	2	4	109	28	2	3	1	2	1	au	am	ob	uw
1	2	5	37	20	2	3	1	2	1	ma	am	ob	uw
1	2	4	110	30	2	3	1	2	1	au	am	ob	uw
1	2	3	15	25	2	3	1	2	1	ha	am	ob	uw
1	2	12	79	20	2	3	1	2	1	ss	om	ob	uw
1	2	12	101	21	2	3	1	2	1	ss	om	ob	uw
1	2	4	37	22	2	3	1	2	1	au	am	ob	uw
1	2	12	114	25	2	3	1	2	1	ss	om	ob	uw
1	2	7	161	30	2	3	1	2	1	ak	am	ob	uw
1	2	13	62	40	3	3	1	2	1	yh	om	ob	uw
1	2	13	202	15	1	2	1	2	1	yh	om	ob	uw
1	2	1	147	18	2	3	1	2	1	mt	am	ob	uw
1	2	6	42	19	2	3	1	2	1	zy	am	ob	uw
1	2	12	117	30	2	3	1	2	1	ss	om	ob	uw
1	2	14	67	26	2	3	1	2	1	hy	om	ob	uw
1	2	7	157	23	2	3	1	2	1	ak	am	ob	uw
1	2	12	94	25	2	3	1	2	1	ss	om	ob	uw
1	2	11	90	25	2	3	1	2	1	ad	om	ob	uw
1	2	9	32	35	3	1	1	2	1	iu	om	ob	uw
1	2	9	47	32	2	1	1	2	1	iu	om	ob	uw
1	2	3	104	24	2	3	1	2	1	ha	am	ob	uw
1	2	13	144	18	2	3	1	2	1	yh	om	ob	uw
1	2	12	201	23	2	3	1	2	1	ss	om	ob	uw
1	2	12	202	30	2	3	1	2	1	ss	om	ob	uw
1	2	8	95	19	2	3	1	2	1	km	am	ob	uw
1	2	3	65	29	2	3	1	2	1	ha	am	ob	uw
1	2	7	265	30	2	3	1	2	1	ak	am	ob	uw
1	2	8	124	28	2	3	1	2	1	km	am	ob	uw
1	2	13	292	20	2	3	1	2	1	yh	om	ob	uw
1	2	13	248	26	2	3	1	2	1	yh	om	ob	uw
1	2	11	159	30	2	3	1	2	1	ad	om	ob	uw
1	2	15	23	25	2	3	1	2	1	hh	om	ob	uw
1	2	7	29	30	2	3	1	2	1	ak	am	ob	uw
1	2	14	7	36	3	3	1	2	1	hy	om	ob	uw
1	2	4	30	35	3	3	1	2	1	au	am	ob	uw
1	2	15	80	20	2	3	1	2	1	hh	om	ob	uw
1	2	12	32	19	2	3	1	2	1	ss	om	ob	uw
1	2	11	47	20	2	3	1	2	1	ad	om	ob	uw
1	2	11	88	27	2	3	1	2	1	ad	om	ob	uw
1	2	10	96	25	2	3	1	2	1	nn	om	ob	uw
1	2	12	10	18	2	3	1	2	1	ss	om	ob	uw
1	2	5	30	35	3	3	1	2	1	ma	am	ob	uw
1	2	4	43	20	2	3	1	2	1	au	am	ob	uw
1	2	4	78	25	2	3	1	2	1	au	am	ob	uw
1	2	15	20	20	2	3	1	2	1	hh	om	ob	uw
1	2	1	11	25	2	3	1	2	1	mt	am	ob	uw
1	2	8	41	30	2	3	1	2	1	km	am	ob	uw
1	2	10	34	17	2	3	1	2	1	nn	om	ob	uw
1	2	4	135	20	2	3	1	2	1	au	am	ob	uw
1	2	7	12	20	2	3	1	2	1	ak	am	ob	uw
1	2	11	28	20	2	3	1	2	1	ad	om	ob	uw
1	2	14	41	33	2	3	1	2	1	hy	om	ob	uw
1	2	13	122	20	2	3	1	2	1	yh	om	ob	uw
1	2	15	54	25	2	3	1	2	1	hh	om	ob	uw
1	2	15	111	25	2	3	1	2	1	hh	om	ob	uw
1	2	13	223	25	2	3	1	2	1	yh	om	ob	uw
1	2	14	90	35	3	2	1	2	1	hy	om	ob	uw
1	2	2	175	20	2	3	1	2	1	ra	am	ob	uw
1	2	7	25	20	2	3	1	2	1	ak	am	ob	uw
1	2	5	79	23	2	3	1	2	1	ma	am	ob	uw
1	2	13	39	17	2	3	1	2	1	yh	om	ob	uw
1	2	12	119	30	2	3	1	2	1	ss	om	ob	uw
1	2	13	91	20	2	3	1	2	1	yh	om	ob	uw
1	2	7	251	27	2	3	1	2	1	ak	am	ob	uw
1	2	7	175	22	2	3	1	2	1	ak	am	ob	uw
1	2	7	106	23	2	3	1	2	1	ak	am	ob	uw
1	2	16	82	23	2	3	1	2	1	bi	om	ob	uw
1	2	1	57	18	2	3	1	2	1	mt	ak	ob	uw
1	2	7	112	35	3	3	1	2	1	ak	am	ob	uw
1	2	4	52	25	2	3	1	2	1	au	am	ob	uw
1	2	4	50	20	2	3	1	2	1	au	am	ob	uw
1	2	15	130	20	2	3	1	2	1	hh	om	ob	uw
1	2	3	85	26	2	3	1	2	1	ha	am	ob	uw
1	2	15	137	30	2	3	1	2	1	hh	om	ob	uw
1	2	15	162	22	2	3	1	2	1	hh	om	ob	uw
1	2	2	226	20	2	3	1	2	1	ra	am	ob	uw
1	2	15	177	16	1	3	1	2	1	hh	om	ob	uw
1	2	16	135	18	2	3	1	2	1	bi	om	ob	uw
1	2	2	244	31	2	3	1	2	1	ra	am	ob	uw
1	2	5	132	20	2	3	1	2	1	ma	am	ob	uw
1	2	5	133	20	2	3	1	2	1	ma	am	ob	uw
1	2	11	157	30	2	3	1	2	1	ad	om	ob	uw
1	2	7	88	29	2	2	1	2	1	ak	am	ob	uw
1	2	7	113	37	3	3	1	2	1	ak	am	ob	uw
1	2	7	86	25	2	3	1	2	1	ak	am	ob	uw
1	2	2	20	25	2	3	1	2	1	ra	am	ob	uw
1	2	3	8	29	2	3	1	2	1	ha	am	ob	uw
1	2	14	63	18	2	3	1	2	1	hy	om	ob	uw
1	2	10	18	30	2	3	1	2	1	nn	om	ob	uw
1	2	12	49	21	2	3	1	2	1	ss	om	ob
1	2	12	19	20	2	3	1	2	1	ss	om	ob	uw
1	2	16	4	20	2	3	1	2	1	bi	om	ob	uw
1	2	14	44	20	2	3	1	2	1	hy	om	ob	uw
1	2	16	52	30	2	3	1	2	1	bi	om	ob	uw
1	2	11	74	25	2	3	1	2	1	ad	om	ob	uw
1	2	8	5	32	2	3	1	2	1	km	am	ob	uw
1	2	8	7	28	2	3	1	2	1	km	am	ob	uw
1	2	10	45	27	2	3	1	2	1	nn	om	ob	uw
1	2	9	1	30	2	3	1	2	1	iu	om	ob	uw
1	2	8	22	30	2	3	1	2	1	km	am	ob	uw
1	2	14	23	25	2	3	1	2	1	hy	om	ob	uw
1	2	8	62	26	2	3	1	2	1	km	am	ob	uw
1	2	13	61	30	2	3	1	2	1	yh	om	ob	uw
1	2	4	103	30	2	3	1	2	1	au	am	ob	uw
1	2	15	14	30	2	3	1	2	1	hh	om	ob	uw
1	2	4	79	40	3	3	1	2	1	au	am	ob	uw
1	2	13	93	15	1	3	1	2	1	yh	om	ob	uw
1	2	2	101	30	2	3	1	2	1	ra	am	ob	uw
1	2	2	64	18	2	3	1	2	1	ra	am	ob	uw
1	2	16	74	22	2	3	1	2	1	bi	om	ob	uw
1	2	15	215	20	2	3	1	2	1	hh	om	ob	uw
1	2	10	59	20	2	3	1	2	1	nn	om	ob	uw
1	2	1	90	29	2	3	1	2	1	mt	am	ob	uw
1	2	13	34	30	2	3	1	2	1	yh	om	ob	uw
1	2	13	126	25	2	3	1	2	1	yh	om	ob	uw
1	2	5	82	20	2	3	1	2	1	ma	am	ob	uw
1	2	15	154	19	2	3	1	2	1	hh	om	ob	uw
1	2	4	111	40	3	3	1	2	1	au	am	ob	uw
1	2	11	116	20	2	3	1	2	1	ad	om	ob	uw
1	2	5	54	26	2	3	1	2	1	ma	am	ob	uw
1	2	2	144	32	2	3	1	2	1	ra	am	ob	uw
1	2	4	146	30	2	3	1	2	1	au	am	ob	uw
1	2	3	72	22	2	3	1	2	1	ha	am	ob	uw
1	2	13	218	18	2	3	1	2	1	yh	om	ob	uw
1	2	7	209	22	2	3	1	2	1	ak	am	ob	uw
1	2	13	142	20	2	3	1	2	1	yh	om	ob	uw
1	2	5	49	40	3	3	1	2	1	ma	am	ob	uw
1	2	16	136	35	3	3	1	2	1	bi	om	ob	uw
1	2	4	113	33	2	3	1	2	1	au	am	ob	uw
1	2	13	179	20	2	2	1	2	1	yh	om	ob	uw
1	2	5	70	30	2	3	1	2	1	ma	am	ob	uw
1	2	1	126	25	2	3	1	2	1	mt	am	ob	uw
1	2	12	130	21	2	3	1	2	1	ss	om	ob	uw
1	2	1	179	28	2	3	1	2	1	mt	am	ob	uw
1	2	2	242	40	3	3	1	2	1	ra	am	ob	uw
1	2	13	287	25	2	3	1	2	1	yh	om	ob	uw
1	2	11	160	20	2	3	1	2	1	ad	om	ob	uw
1	2	8	91	19	2	3	1	2	1	km	am	ob	uw
1	2	12	168	33	2	3	1	2	1	ss	om	ob	uw
1	2	13	162	20	2	3	1	2	1	yh	om	ob	uw
1	2	8	116	18	2	3	1	2	1	km	am	ob	uw
1	2	16	144	25	2	3	1	2	1	bi	om	ob	uw
1	2	7	19	29	2	3	1	2	1	ak	am	ob	uw
1	2	6	2	22	2	3	1	2	1	zy	am	ob	uw
1	2	12	34	20	2	3	1	2	1	ss	om	ob	uw
1	2	12	20	25	2	3	1	2	1	ss	om	ob	uw
1	2	8	33	22	2	3	1	2	1	km	am	ob	uw
1	2	11	53	20	2	3	1	2	1	ad	om	ob	uw
1	2	13	12	20	2	3	1	2	1	yh	om	ob	uw
1	2	8	55	29	2	3	1	2	1	km	am	ob	uw
1	2	16	23	25	2	3	1	2	1	bi	om	ob	uw
1	2	13	145	22	2	3	1	2	1	yh	om	ob	uw
1	2	9	39	25	2	3	1	2	1	iu	om	ob	uw
1	2	13	139	28	2	3	1	2	1	yh	om	ob	uw
1	2	14	56	18	2	3	1	2	1	hy	om	ob	uw
1	2	8	61	29	2	3	1	2	1	km	am	ob	uw
1	2	13	90	20	2	3	1	2	1	yh	om	ob	uw
1	2	5	62	20	2	3	1	2	1	ma	am	ob	uw
1	2	8	32	28	2	3	1	2	1	km	am	ob	uw
1	2	9	63	20	2	3	1	2	1	iu	om	ob	uw
1	2	12	112	22	2	3	1	2	1	ss	om	ob	uw
1	2	4	132	24	2	3	1	2	1	au	am	ob	uw
1	2	2	14	20	2	3	1	2	1	ra	am	ob	uw
1	2	8	43	25	2	3	1	2	1	km	am	ob	uw
1	2	13	152	25	2	3	1	2	1	yh	om	ob	uw
1	2	8	92	28	2	3	1	2	1	km	am	ob	uw
1	2	7	107	24	2	3	1	2	1	ak	am	ob	uw
1	2	1	94	19	2	3	1	2	1	mt	am	ob	uw
1	2	12	99	30	2	3	1	2	1	ss	om	ob	uw
1	2	5	86	30	2	3	1	2	1	ma	am	ob	uw
1	2	15	207	28	2	3	1	2	1	hh	om	ob	uw
1	2	12	159	21	2	3	1	2	1	ss	om	ob	uw
1	2	10	115	18	2	3	1	2	1	nn	om	ob	uw
1	2	10	37	30	2	3	1	2	1	nn	om	ob	uw
1	2	11	99	20	2	3	1	2	1	ad	om	ob	uw
1	2	13	171	25	2	3	1	2	1	yh	om	ob	uw
1	2	13	67	15	1	3	1	2	1	yh	om	ob	uw
1	2	13	105	30	2	3	1	2	1	yh	om	ob	uw
1	2	13	172	18	2	3	1	2	1	yh	om	ob	uw
1	2	6	48	28	2	3	1	2	1	zy	am	ob	uw
1	2	16	153	20	2	3	1	2	1	bi	om	ob	uw
1	2	15	144	20	2	3	1	2	1	hh	om	ob	uw
1	2	9	85	30	2	3	1	2	1	iu	om	ob	uw
1	2	4	165	37	3	3	1	2	1	au	am	ob	uw
1	2	15	173	26	2	3	1	2	1	hh	om	ob	uw
1	2	1	119	33	2	3	1	2	1	mt	am	ob	uw
1	2	12	196	20	2	3	1	2	1	ss	om	ob	uw
1	2	2	233	30	2	3	1	2	1	ra	am	ob	uw
1	2	2	234	21	2	3	1	2	1	ra	am	ob	uw
1	2	4	172	20	2	3	1	2	1	au	am	ob	uw
1	2	11	155	35	3	3	1	2	1	ad	om	ob	uw
1	2	7	270	28	2	3	1	2	1	ak	am	ob	uw
1	2	8	123	22	2	3	1	2	1	km	am	ob	uw
1	2	12	216	21	2	2	1	2	1	ss	om	ob	uw
1	2	7	85	30	2	3	1	2	1	ak	am	ob	uw
1	2	12	14	20	2	3	1	2	1	ss	om	ob	uw
1	2	2	21	30	2	3	1	2	1	ra	am	ob	uw
1	2	15	32	28	2	3	1	2	1	hh	om	ob	uw
1	2	15	33	20	2	3	1	2	1	hh	om	ob	uw
1	2	3	44	22	2	3	1	2	1	ha	am	ob	uw
1	2	14	39	28	2	2	1	2	1	hy	om	ob	uw
1	2	3	7	19	2	3	1	2	1	ha	am	ob	uw
1	2	8	17	28	2	3	1	2	1	km	am	ob	uw
1	2	15	61	30	2	3	1	2	1	hh	om	ob	uw
1	2	7	28	20	2	3	1	2	1	ak	am	ob	uw
1	2	5	7	18	2	3	1	2	1	ma	am	ob	uw
1	2	16	1	35	3	3	1	2	1	bi	om	ob	uw
1	2	13	4	37	3	3	1	2	1	yh	om	ob	uw
1	2	8	14	29	2	3	1	2	1	km	am	ob	uw
1	2	7	10	29	2	3	1	2	1	ak	am	ob	uw
1	2	11	46	16	1	3	1	2	1	ad	om	ob	uw
1	2	11	52	29	2	1	1	2	1	ad	om	ob	uw
1	2	2	56	30	2	3	1	2	1	ra	am	ob	uw
1	2	7	7	30	2	3	1	2	1	ak	am	ob	uw
1	2	11	10	20	2	3	1	2	1	ad	om	ob	uw
1	2	8	39	23	2	3	1	2	1	km	am	ob	uw
1	2	12	80	25	2	3	1	2	1	ss	om	ob	uw
1	2	2	35	26	2	3	1	2	1	ra	am	ob	uw
1	2	8	27	23	2	3	1	2	1	km	am	ob	uw
1	2	5	51	45	3	3	1	2	1	ma	am	ob	uw
1	2	14	146	25	2	3	1	2	1	hy	om	ob	uw
1	2	14	53	25	2	2	1	2	1	hy	om	ob	uw
1	2	12	17	24	2	3	1	2	1	ss	om	ob	uw
1	2	11	14	35	3	3	1	2	1	ad	om	ob	uw
1	2	11	19	30	2	3	1	2	1	ad	om	ob	uw
1	2	3	87	41	3	3	1	2	1	ha	am	ob	uw
1	2	6	33	35	3	3	1	2	1	zy	am	ob	uw
1	2	2	124	30	2	3	1	2	1	ra	am	ob	uw
1	2	8	85	19	2	3	1	2	1	km	am	ob	uw
1	2	1	12	22	2	3	1	2	1	mt	am	ob	uw
1	2	8	15	30	2	3	1	2	1	km	am	ob	uw
1	2	2	19	31	2	3	1	2	1	ra	am	ob	uw
1	2	7	126	29	2	3	1	2	1	ak	am	ob	uw
1	2	7	162	28	2	3	1	2	1	ak	am	ob	uw
1	2	1	79	27	2	3	1	2	1	mt	am	ob	uw
1	2	3	75	19	2	3	1	2	1	ha	am	ob	uw
1	2	1	55	30	2	3	1	2	1	mt	am	ob	uw
1	2	12	141	27	2	3	1	2	1	ss	om	ob	uw
1	2	3	84	22	2	3	1	2	1	ha	am	ob	uw
1	2	16	124	32	2	3	1	2	1	bi	om	ob	uw
1	2	15	159	20	2	3	1	2	1	hh	om	ob	uw
1	2	12	85	19	2	3	1	2	1	ss	om	ob	uw
1	2	7	134	20	2	3	1	2	1	ak	am	ob	uw
1	2	5	109	20	2	3	1	2	1	ma	am	ob	uw
1	2	10	97	20	2	3	1	2	1	nn	om	ob	uw
1	2	13	170	30	2	2	1	2	1	yh	om	ob	uw
1	2	9	84	20	2	3	1	2	1	iu	om	ob	uw
1	2	6	127	20	2	3	1	2	1	zy	am	ob	uw
1	2	7	87	31	2	3	1	2	1	ak	am	ob	uw
1	2	7	207	30	2	3	1	2	1	ak	am	ob	uw
1	2	12	189	30	2	3	1	2	1	ss	om	ob	uw
1	2	7	151	21	2	3	1	2	1	ak	am	ob	uw
1	2	4	47	25	2	3	1	2	1	au	am	ob	uw
1	2	14	126	21	2	3	1	2	1	hy	om	ob	uw
1	2	4	56	26	2	3	1	2	1	au	am	ob	uw
1	2	4	57	36	3	3	1	2	1	au	am	ob	uw
1	2	7	68	23	2	3	1	2	1	ak	am	ob	uw
1	2	3	100	24	2	3	1	2	1	ha	am	ob	uw
1	2	13	286	20	2	3	1	2	1	yh	om	ob	uw
1	2	1	87	16	1	3	1	2	1	mt	am	ob	uw
1	2	13	267	29	2	3	1	2	1	yh	om	ob	uw
1	2	16	131	20	2	3	1	2	1	bi	om	ob	uw
1	2	16	181	27	2	3	1	2	1	bi	om	ob	uw
1	2	5	9	18	2	3	1	2	1	ma	am	ob	uw
1	2	7	1	20	2	3	1	2	1	ak	am	ob	uw
1	2	11	23	20	2	3	1	2	1	ad	om	ob	uw
1	2	13	52	26	2	3	1	2	1	yh	om	ob	uw
1	2	1	44	30	2	3	1	2	1	mt	am	ob	uw
1	2	13	37	20	2	3	1	2	1	yh	om	ob	uw
1	2	15	38	22	2	3	1	2	1	hh	om	ob	uw
1	2	11	41	30	2	1	1	2	1	ad	om	ob	uw
1	2	11	36	25	2	3	1	2	1	ad	om	ob	uw
1	2	15	104	40	3	3	1	2	1	hh	om	ob	uw
1	2	4	72	20	2	3	1	2	1	au	am	ob	uw
1	2	16	57	28	2	3	1	2	1	bi	om	ob	uw
1	2	13	58	20	2	3	1	2	1	yh	om	ob	uw
1	2	1	68	25	2	3	1	2	1	mt	am	ob	uw
1	2	10	41	30	2	3	1	2	1	nn	om	ob	uw
1	2	6	9	20	2	2	1	2	1	zy	am	ob	uw
1	2	5	50	20	2	3	1	2	1	ma	am	ob	uw
1	2	13	82	30	2	3	1	2	1	yh	om	ob	uw
1	2	7	5	30	2	2	1	2	1	ak	am	ob	uw
1	2	13	10	30	2	3	1	2	1	yh	om	ob	uw
1	2	14	138	30	2	3	1	2	1	hy	om	ob	uw
1	2	11	96	27	2	3	1	2	1	ad	om	ob	uw
1	2	12	86	30	2	3	1	2	1	ss	ob	ob	uw
1	2	15	21	30	2	3	1	2	1	hh	om	ob	uw
1	2	15	163	30	2	3	1	2	1	hh	om	ob	uw
1	2	12	69	23	2	2	1	2	1	ss	om	ob	uw
1	2	12	107	22	2	3	1	2	1	ss	om	ob	uw
1	2	13	2	20	2	3	1	2	1	yh	om	ob	uw
1	2	15	74	20	2	3	1	2	1	hh	om	ob	uw
1	2	7	165	20	2	3	1	2	1	ak	am	ob	uw
1	2	9	48	40	3	1	1	2	1	iu	om	ob	uw
1	2	4	84	18	2	3	1	2	1	au	am	ob	uw
1	2	5	94	20	2	3	1	2	1	ma	am	ob	uw
1	2	13	118	18	2	3	1	2	1	yh	om	ob	uw
1	2	15	136	20	2	3	1	2	1	hh	om	ob	uw
1	2	7	174	32	2	3	1	2	1	ak	ob	ob	uw
1	2	11	127	30	2	3	1	2	1	ad	om	ob	uw
1	2	15	36	26	2	3	1	2	1	hh	om	ob	uw
1	2	12	148	31	2	3	1	2	1	ss	om	ob	uw
1	2	13	208	30	2	3	1	2	1	yh	om	ob	uw
1	2	7	212	30	2	3	1	2	1	ak	am	ob	uw
1	2	1	56	22	2	3	1	2	1	mt	ak	ob	uw
1	2	13	169	25	2	3	1	2	1	yh	om	ob	uw
1	2	16	75	19	2	3	1	2	1	bi	om	ob	uw
1	2	14	190	26	2	3	1	2	1	hy	om	ob	uw
1	2	8	110	22	2	3	1	2	1	km	am	ob	uw
1	2	15	232	30	2	3	1	2	1	hh	om	ob	uw
1	2	3	172	20	2	3	1	2	1	ha	am	ob	uw
1	2	14	91	35	3	3	1	2	1	hy	om	ob	uw
1	2	3	91	25	2	3	1	2	1	ha	am	ob	uw
1	2	3	60	28	2	3	1	2	1	ha	am	ob	uw
1	2	3	63	23	2	3	1	2	1	ha	am	ob	uw
1	2	11	117	20	2	3	1	2	1	ad	om	ob	uw
1	2	13	180	17	2	3	1	2	1	yh	om	ob	uw
1	2	7	229	28	2	3	1	2	1	ak	am	ob	uw
1	2	6	85	20	2	3	1	2	1	zy	am	ob	uw
1	2	7	136	18	2	3	1	2	1	ak	am	ob	uw
1	2	16	134	25	2	3	1	2	1	bi	om	ob	uw
1	2	7	283	32	2	3	1	2	1	ak	am	ob	uw
1	2	2	2	16	1	3	1	2	1	ra	am	ob	uw
1	2	14	42	30	2	3	1	2	1	hy	om	ob	uw
1	2	13	71	24	2	3	1	2	1	yh	om	ob	uw
1	2	4	2	30	2	3	1	2	1	au	am	ob
1	2	13	88	30	2	3	1	2	1	yh	om	ob	uw
1	2	13	89	27	2	3	1	2	1	yh	om	ob	uw
1	2	16	54	27	2	3	1	2	1	bi	om	ob	uw
1	2	12	66	21	2	2	1	2	1	ss	om	ob	uw
1	2	4	73	35	3	3	1	2	1	au	am	ob	uw
1	2	1	26	18	2	3	1	2	1	mt	am	ob	uw
1	2	15	92	20	2	3	1	2	1	hh	om	ob	uw
1	2	12	65	21	2	2	1	2	1	ss	om	ob	uw
1	2	7	3	21	2	3	1	2	1	ak	am	ob	uw
1	2	5	18	20	2	3	1	2	1	ma	am	ob	uw
1	2	8	28	26	2	3	1	2	1	km	am	ob	uw
1	2	15	54	25	2	3	1	2	1	hh	om	ob	uw
1	2	7	38	25	2	3	1	2	1	ak	am	ob	uw
1	2	2	59	20	2	3	1	2	1	ra	am	ob	uw
1	2	15	107	20	2	3	1	2	1	hh	om	ob	uw
1	2	15	108	19	2	3	1	2	1	hh	om	ob	uw
1	2	7	4	20	2	3	1	2	1	ak	am	ob	uw
1	2	2	34	25	2	3	1	2	1	ra	am	ob	uw
1	2	16	103	25	2	3	1	2	1	bi	om	ob	uw
1	2	4	82	25	2	3	1	2	1	au	am	ob	uw
1	2	4	5	30	2	3	1	2	1	au	am	ob
1	2	13	16	18	2	3	1	2	1	yh	om	ob	uw
1	2	13	153	30	2	3	1	2	1	yh	om	ob	uw
1	2	16	151	25	2	3	1	2	1	bi	om	ob	uw
1	2	9	29	30	2	3	1	2	1	iu	om	ob	uw
1	2	15	169	20	2	3	1	2	1	hh	om	ob	uw
1	2	15	67	25	2	3	1	2	1	hh	om	ob	uw
1	2	16	157	27	2	3	1	2	1	bi	om	ob	uw
1	2	13	101	18	2	3	1	2	1	yh	om	ob	uw
1	2	1	66	25	2	3	1	2	1	mt	am	ob	uw
1	2	11	133	30	2	3	1	2	1	ad	om	ob	uw
1	2	12	151	20	2	3	1	2	1	ss	om	ob	uw
1	2	8	104	26	2	3	1	2	1	km	am	ob	uw
1	2	7	6	28	2	2	1	2	1	ak	am	ob	uw
1	2	12	138	25	2	2	1	2	1	ss	om	ob	uw
1	2	15	208	20	2	3	1	2	1	hh	om	ob	uw
1	2	15	114	30	2	3	1	2	1	hh	om	ob	uw
1	2	5	71	20	2	3	1	2	1	ma	am	ob	uw
1	2	2	155	30	2	3	1	2	1	ra	am	ob	uw
1	2	2	172	20	2	3	1	2	1	ra	am	ob	uw
1	2	15	178	35	3	3	1	2	1	hh	om	ob	uw
1	2	2	67	29	2	3	1	2	1	ra	am	ob	uw
1	2	3	138	22	2	3	1	2	1	ha	am	ob	uw
1	2	4	147	18	2	3	1	2	1	au	am	ob	uw
1	2	10	130	25	2	3	1	2	1	nn	om	ob	uw
1	2	7	271	25	2	3	1	2	1	ak	am	ob	uw
1	2	15	105	25	2	3	1	2	1	hh	om	ob	uw
1	2	1	131	18	2	3	1	2	1	mt	am	ob	uw
1	2	6	117	32	2	3	1	2	1	zy	am	ob	uw
1	2	7	282	27	2	3	1	2	1	ak	am	ob	uw
1	2	2	24	25	2	3	1	2	1	ra	am	ob	uw
1	2	2	23	25	2	3	1	2	1	ra	am	ob	uw
1	2	15	4	29	2	3	1	2	1	hh	om	ob	uw
1	2	8	34	18	2	3	1	2	1	km	am	ob	uw
1	2	4	9	22	2	3	1	2	1	au	am	ob
1	2	16	9	20	2	3	1	2	1	bi	om	ob	uw
1	2	5	35	20	2	3	1	2	1	ma	am	ob	uw
1	2	15	64	30	2	3	1	2	1	hh	om	ob	uw
1	2	15	29	18	2	3	1	2	1	hh	om	ob	uw
1	2	14	106	23	2	3	1	2	1	hy	om	ob	uw
1	2	13	1	25	2	3	1	2	1	yh	om	ob	uw
1	2	9	10	30	2	3	1	2	1	iu	om	ob	uw
1	2	16	5	17	2	3	1	2	1	bi	om	ob	uw
1	2	7	20	20	2	3	1	2	1	ak	am	ob	uw
1	2	16	61	35	3	3	1	2	1	bi	om	ob	uw
1	2	9	7	25	2	3	1	2	1	iu	om	ob	uw
1	2	4	48	24	2	3	1	2	1	au	am	ob	uw
1	2	7	63	20	2	3	1	2	1	ak	am	ob	uw
1	2	11	62	20	2	3	1	2	1	ad	om	ob	uw
1	2	15	128	25	2	3	1	2	1	hh	om	ob	uw
1	2	14	38	30	2	3	1	2	1	hy	om	ob	uw
1	2	14	54	25	2	3	1	2	1	hy	om	ob	uw
1	2	13	137	18	2	3	1	2	1	yh	om	ob	uw
1	2	11	89	22	2	3	1	2	1	ad	om	ob	uw
1	2	12	113	21	2	3	1	2	1	ss	om	ob	uw
1	2	8	81	30	2	3	1	2	1	km	am	ob	uw
1	2	15	26	18	2	1	1	2	1	hh	om	ob	uw
1	2	9	60	18	2	3	1	2	1	iu	om	ob	uw
1	2	13	119	25	2	3	1	2	1	yh	om	ob	uw
1	2	7	109	30	2	3	1	2	1	ak	am	ob	uw
1	2	9	58	25	2	3	1	2	1	iu	om	ob	uw
1	2	13	102	30	2	3	1	2	1	yh	om	ob	uw
1	2	2	188	25	2	3	1	2	1	ra	am	ob	uw
1	2	13	138	20	2	3	1	2	1	yh	om	ob	uw
1	2	1	144	18	2	3	1	2	1	mt	am	ob	uw
1	2	15	212	35	3	3	1	2	1	hh	om	ob	uw
1	2	12	102	22	2	3	1	2	1	ss	om	ob	uw
1	2	13	199	25	2	3	1	2	1	yh	om	ob	uw
1	2	6	103	20	2	1	1	2	1	zy	am	ob	uw
1	2	12	109	22	2	3	1	2	1	ss	om	ob	uw
1	2	4	154	30	2	3	1	2	1	au	am	ob	uw
1	2	12	144	25	2	3	1	2	1	ss	om	ob	uw
1	2	8	111	30	2	3	1	2	1	km	am	ob	uw
1	2	6	29	30	2	2	1	2	1	zy	am	ob	uw
1	2	6	89	20	2	2	1	2	1	zy	am	ob	uw
1	2	6	91	30	2	2	1	2	1	zy	am	ob	uw
1	2	1	78	25	2	3	1	2	1	mt	am	ob	uw
1	2	5	65	30	2	3	1	2	1	ma	am	ob	uw
1	2	7	205	27	2	3	1	2	1	ak	am	ob	uw
1	2	13	161	20	2	3	1	2	1	yh	om	ob	uw
1	2	12	143	22	2	3	1	2	1	ss	om	ob	uw
1	2	7	140	28	2	3	1	2	1	ak	am	ob	uw
1	2	3	93	19	2	3	1	2	1	ha	am	ob	uw
1	2	5	131	25	2	3	1	2	1	ma	am	ob	uw
1	2	5	134	21	2	3	1	2	1	ma	am	ob	uw
1	2	11	158	18	2	3	1	2	1	ad	om	ob	uw
1	2	7	256	30	2	3	1	2	1	ak	am	ob	uw
1	2	5	110	20	2	3	1	2	1	ma	am	ob	uw
1	2	13	167	30	2	3	1	2	1	yh	om	ob	uw
1	2	14	199	23	2	3	1	2	1	hy	om	ob	uw
1	2	1	109	32	2	3	1	2	1	mt	am	ob	uw
1	2	6	109	25	2	3	1	2	1	zy	am	ob	uw
1	2	7	284	32	2	3	1	2	1	ak	am	ob	uw
1	2	14	172	25	2	2	1	2	1	hy	om	ob	uw
1	2	8	6	25	2	3	1	2	1	km	am	ob	uw
1	2	12	31	19	2	3	1	2	1	ss	om	ob	uw
1	2	4	39	25	2	3	1	2	1	au	am	ob	uw
1	2	8	1	30	2	3	1	2	1	km	am	ob	uw
1	2	3	5	20	2	3	1	2	1	ha	am	ob	uw
1	2	12	28	25	2	3	1	2	1	ss	om	ob	uw
1	2	14	57	18	2	3	1	2	1	hy	om	ob	uw
1	2	13	76	20	2	3	1	2	1	yh	om	ob	uw
1	2	1	19	18	2	3	1	2	1	mt	am	ob	uw
1	2	4	35	20	2	3	1	2	1	au	am	ob	uw
1	2	5	45	20	2	3	1	2	1	ma	am	ob	uw
1	2	9	11	25	2	3	1	2	1	iu	om	ob	uw
1	2	12	75	19	2	3	1	2	1	ss	om	ob	uw
1	2	5	32	30	2	3	1	2	1	ma	am	ob	uw
1	2	1	42	16	1	3	1	2	1	mt	am	ob	uw
1	2	13	54	20	2	3	1	2	1	yh	om	ob	uw
1	2	10	65	28	2	2	1	2	1	nn	om	ob	uw
1	2	1	73	20	2	3	1	2	1	mt	am	ob	uw
1	2	13	173	25	2	3	1	2	1	yh	om	ob	uw
1	2	16	80	25	2	3	1	2	1	bi	om	ob	uw
1	2	7	166	20	2	3	1	2	1	ak	am	ob	uw
1	2	7	164	32	2	3	1	2	1	ak	am	ob	uw
1	2	6	12	20	2	3	1	2	1	zy	am	ob	uw
1	2	1	51	25	2	3	1	2	1	mt	am	ob	uw
1	2	12	158	35	3	3	1	2	1	ss	om	ob	uw
1	2	16	84	32	2	3	1	2	1	bi	om	ob	uw
1	2	3	167	25	2	3	1	2	1	ha	am	ob	uw
1	2	8	74	30	2	3	1	2	1	km	am	ob	uw
1	2	15	125	20	2	3	1	2	1	hh	om	ob	uw
1	2	13	121	30	2	3	1	2	1	yh	om	ob	uw
1	2	6	97	20	2	3	1	2	1	zy	am	ob	uw
1	2	3	206	20	2	3	1	2	1	ha	am	ob	uw
1	2	5	115	24	2	3	1	2	1	ma	am	ob	uw
1	2	11	124	18	2	2	1	2	1	ad	om	ob	uw
1	2	15	132	30	2	3	1	2	1	hh	om	ob	uw
1	2	14	251	37	3	3	1	2	1	hy	om	ob	uw
1	2	11	106	20	2	3	1	2	1	ad	om	ob	uw
1	2	15	223	25	2	3	1	2	1	hh	om	ob	uw
1	2	13	181	16	1	3	1	2	1	yh	om	ob	uw
1	2	1	97	19	2	3	1	2	1	mt	am	ob	uw
1	2	7	186	32	2	3	1	2	1	ak	am	ob	uw
1	2	1	5	18	2	3	1	2	1	mt	am	ob	uw
1	2	1	20	25	2	3	1	2	1	mt	am	ob	uw
1	2	11	58	35	3	3	1	2	1	ad	om	ob	uw
1	2	5	16	30	2	3	1	2	1	ma	am	ob	uw
1	2	1	17	30	2	3	1	2	1	mt	am	ob	uw
1	2	3	48	21	2	3	1	2	1	ha	am	ob	uw
1	2	4	66	30	2	3	1	2	1	au	am	ob	uw
1	2	11	65	27	2	3	1	2	1	ad	om	ob	uw
1	2	14	1	23	2	3	1	2	1	hy	om	ob	uw
1	2	12	21	20	2	3	1	2	1	ss	om	ob	uw
1	2	8	36	38	3	3	1	2	1	km	am	ob	uw
1	2	12	38	26	2	3	1	2	1	ss	om	ob	uw
1	2	16	32	16	1	3	1	2	1	bi	om	ob	uw
1	2	11	91	27	2	3	1	2	1	ad	om	ob	uw
1	2	2	60	20	2	3	1	2	1	ra	am	ob	uw
1	2	12	3	20	2	3	1	2	1	ss	om	ob	uw
1	2	7	33	20	2	3	1	2	1	ak	am	ob	uw
1	2	16	100	25	2	3	1	2	1	bi	om	ob	uw
1	2	13	55	25	2	3	1	2	1	yh	om	ob	uw
1	2	15	40	18	2	3	1	2	1	hh	om	ob	uw
1	2	7	48	35	3	2	1	2	1	ak	am	ob	uw
1	2	14	113	35	3	3	1	2	1	hy	om	ob	uw
1	2	16	116	22	2	3	1	2	1	bi	om	ob	uw
1	2	6	62	17	2	3	1	2	1	zy	am	ob	uw
1	2	7	170	36	3	3	1	2	1	ak	am	ob	uw
1	2	11	97	25	2	3	1	2	1	ad	om	ob	uw
1	2	8	64	22	2	3	1	2	1	km	am	ob	uw
1	2	12	176	22	2	3	1	2	1	ss	om	ob	uw
1	2	8	103	30	2	3	1	2	1	km	am	ob	uw
1	2	6	71	30	2	2	1	2	1	zy	am	ob	uw
1	2	3	79	20	2	3	1	2	1	ha	am	ob	uw
1	2	7	89	26	2	3	1	2	1	ak	am	ob	uw
1	2	3	121	24	2	3	1	2	1	ha	am	ob	uw
1	2	11	95	18	2	3	1	2	1	ad	om	ob	uw
1	2	3	136	29	2	3	1	2	1	ha	am	ob	uw
1	2	10	126	30	2	3	1	2	1	nn	om	ob	uw
1	2	3	73	25	2	3	1	2	1	ha	am	ob	uw
1	2	8	100	27	2	3	1	2	1	km	am	ob	uw
1	2	7	46	26	2	3	1	2	1	ak	am	ob	uw
1	2	8	79	22	2	3	1	2	1	km	am	ob	uw
1	2	1	148	18	2	3	1	2	1	mt	am	ob	uw
1	2	12	135	28	2	3	1	2	1	ss	om	ob	uw
1	2	12	190	25	2	3	1	2	1	ss	om	ob	uw
1	2	7	193	23	2	3	1	2	1	ak	am	ob	uw
1	2	7	193	23	2	3	1	2	1	ak	am	ob	uw
1	2	8	113	29	2	3	1	2	1	km	am	ob	uw
1	2	7	272	30	2	3	1	2	1	ak	am	ob	uw
1	2	8	112	18	2	3	1	2	1	km	am	ob	uw
1	2	1	76	20	2	3	1	2	1	mt	am	ob	uw
1	2	13	231	18	2	3	1	2	1	yh	om	ob	uw
1	2	15	205	20	2	3	1	2	1	hh	om	ob	uw
1	2	8	20	25	2	3	1	2	1	km	am	ob	uw
1	2	11	22	25	2	3	1	2	1	ad	om	ob	uw
1	2	7	24	25	2	3	1	2	1	ak	am	ob	uw
1	2	13	70	25	2	3	1	2	1	yh	om	ob	uw
1	2	7	32	30	2	1	1	2	1	ak	am	ob	uw
1	2	14	77	23	2	3	1	2	1	hy	om	ob
1	2	15	12	20	2	3	1	2	1	hh	om	ob	uw
1	2	14	22	35	3	3	1	2	1	hy	om	ob	uw
1	2	4	38	30	2	3	1	2	1	au	am	ob	uw
1	2	10	21	27	2	3	1	2	1	nn	om	ob	uw
1	2	15	18	40	3	2	1	2	1	hh	om	ob	uw
1	2	13	24	30	2	3	1	2	1	yh	om	ob	uw
1	2	13	46	24	2	3	1	2	1	yh	om	ob	uw
1	2	4	49	20	2	3	1	2	1	au	am	ob	uw
1	2	14	34	19	2	3	1	2	1	hy	om	ob	uw
1	2	11	39	20	2	3	1	2	1	ad	om	ob	uw
1	2	8	51	29	2	3	1	2	1	km	am	ob	uw
1	2	15	51	30	2	3	1	2	1	hh	om	ob	uw
1	2	4	60	30	2	3	1	2	1	au	am	ob	uw
1	2	13	190	30	2	3	1	2	1	yh	om	ob	uw
1	2	12	111	21	2	3	1	2	1	ss	om	ob	uw
1	2	6	70	19	2	2	1	2	1	zy	am	ob	uw
1	2	5	14	20	2	3	1	2	1	ma	am	ob	uw
1	2	9	64	30	2	3	1	2	1	iu	om	ob	uw
1	2	2	11	25	2	3	1	2	1	ra	am	ob	uw
1	2	1	130	31	2	3	1	2	1	mt	am	ob	uw
1	2	11	128	30	2	3	1	2	1	ad	om	ob	uw
1	2	3	78	31	2	3	1	2	1	ha	am	ob	uw
1	2	13	127	20	2	3	1	2	1	yh	om	ob	uw
1	2	2	41	20	2	3	1	2	1	ra	am	ob	uw
1	2	7	132	19	2	3	1	2	1	ak	am	ob	uw
1	2	7	168	30	2	3	1	2	1	ak	am	ob	uw
1	2	12	175	21	2	3	1	2	1	ss	om	ob	uw
1	2	15	210	20	2	3	1	2	1	hh	om	ob	uw
1	2	1	23	22	2	3	1	2	1	mt	am	ob	uw
1	2	15	56	20	2	3	1	2	1	hh	om	ob	uw
1	2	12	129	35	3	3	1	2	1	ss	om	ob	uw
1	2	3	94	22	2	3	1	2	1	ha	am	ob	uw
1	2	7	70	27	2	3	1	2	1	ak	am	ob	uw
1	2	5	74	35	3	3	1	2	1	ma	am	ob	uw
1	2	16	125	22	2	3	1	2	1	bi	ob	ob	uw
1	2	12	126	28	2	3	1	2	1	ak	om	ob	uw
1	2	12	133	28	2	3	1	2	1	ss	om	ob	uw
1	2	12	178	20	2	3	1	2	1	ss	om	ob	uw
1	2	15	217	17	2	3	1	2	1	hh	om	ob	uw
1	2	13	226	24	2	3	1	2	1	yh	om	ob	uw
1	2	4	161	22	2	3	1	2	1	au	am	ob	uw
1	2	4	208	21	2	3	1	2	1	au	am	ob	uw
1	2	15	234	30	2	3	1	2	1	hh	om	ob	uw
1	2	12	217	25	2	3	1	2	1	ss	om	ob	uw
1	2	7	144	19	2	3	1	2	1	ak	am	ob	uw
1	2	12	7	20	2	3	1	2	1	ss	om	ob	uw
1	2	4	22	20	2	3	1	2	1	au	am	ob	uw
1	2	15	43	30	2	3	1	2	1	hh	om	ob	uw
1	2	15	19	20	2	3	1	2	1	hh	om	ob	uw
1	2	16	46	20	2	3	1	2	1	bi	om	ob	uw
1	2	12	33	35	3	3	1	2	1	ss	om	ob	uw
1	2	10	7	20	2	3	1	2	1	nn	om	ob	uw
1	2	12	30	36	3	3	1	2	1	ss	om	ob	uw
1	2	12	36	25	2	3	1	2	1	ss	om	ob	uw
1	2	15	48	20	2	3	1	2	1	hh	om	ob	uw
1	2	12	88	20	2	1	1	2	1	ss	om	ob	uw
1	2	13	156	20	2	3	1	2	1	yh	om	ob	uw
1	2	13	113	35	3	3	1	2	1	yh	om	ob	uw
1	2	2	51	20	2	3	1	2	1	ra	am	ob	uw
1	2	10	81	35	3	3	1	2	1	nn	om	ob	uw
1	2	4	133	34	2	3	1	2	1	au	am	ob	uw
1	2	10	87	38	3	3	1	2	1	nn	om	ob	uw
1	2	15	85	30	2	3	1	2	1	hh	om	ob	uw
1	2	15	89	20	2	3	1	2	1	hh	om	ob	uw
1	2	10	64	27	2	3	1	2	1	nn	om	ob	uw
1	2	12	127	31	2	3	1	2	1	ss	om	ob	uw
1	2	7	200	30	2	3	1	2	1	ak	am	ob	uw
1	2	15	203	20	2	3	1	2	1	hh	om	ob	uw
1	2	15	204	18	2	3	1	2	1	hh	om	ob	uw
1	2	6	98	25	2	3	1	2	1	zy	am	ob	uw
1	2	13	164	15	1	3	1	2	1	yh	om	ob	uw
1	2	14	65	40	3	3	1	2	1	hy	om	ob	uw
1	2	7	149	24	2	3	1	2	1	ak	am	ob	uw
1	2	13	150	28	2	3	1	2	1	yh	om	ob	uw
1	2	4	127	30	2	3	1	2	1	au	am	ob	uw
1	2	5	116	20	2	3	1	2	1	ma	am	ob	uw
1	2	7	264	35	3	3	1	2	1	ak	am	ob	uw
1	2	15	193	20	2	3	1	2	1	hh	om	ob	uw
1	2	3	131	18	2	3	1	2	1	ha	am	ob	uw
1	2	7	159	20	2	3	1	2	1	ak	am	ob	uw
1	2	4	117	20	2	3	1	2	1	au	am	ob	uw
1	2	2	66	37	3	3	1	2	1	ra	ra	ob	uw
1	2	4	171	20	2	3	1	2	1	au	am	ob	uw
1	2	9	72	25	2	3	1	2	1	iu	om	ob	uw
1	2	5	135	30	2	3	1	2	1	ma	am	ob	uw
1	2	13	288	15	1	3	1	2	1	yh	om	ob	uw
1	2	6	75	15	1	3	1	2	1	zy	am	ob	uw
1	2	6	86	18	2	3	1	2	1	zy	am	ob	uw
1	2	1	186	18	2	3	1	2	1	mt	am	ob	uw
1	2	1	22	20	2	3	1	2	1	mt	am	ob	uw
1	2	7	34	30	2	3	1	2	1	ak	am	ob	uw
1	2	4	51	30	2	3	1	2	1	au	am	ob	uw
1	2	15	16	20	2	2	1	2	1	hh	om	ob	uw
1	2	11	13	24	2	3	1	2	1	ad	om	ob	uw
1	2	3	21	23	2	3	1	2	1	ha	am	ob	uw
1	2	3	46	34	2	3	1	2	1	ha	am	ob	uw
1	2	15	9	20	2	3	1	2	1	hh	om	ob	uw
1	2	15	53	20	2	3	1	2	1	hh	om	ob	uw
1	2	11	30	17	2	3	1	2	1	ad	om	ob	uw
1	2	14	31	27	2	3	1	2	1	hy	om	ob	uw
1	2	9	33	20	2	3	1	2	1	iu	om	ob	uw
1	2	15	90	25	2	3	1	2	1	hh	om	ob	uw
1	2	13	57	23	2	3	1	2	1	yh	om	ob	uw
1	2	4	64	20	2	3	1	2	1	au	am	ob	uw
1	2	5	13	20	2	3	1	2	1	ma	am	ob	uw
1	2	12	96	20	2	3	1	2	1	ss	om	ob	uw
1	2	10	27	20	2	3	1	2	1	nn	om	ob	uw
1	2	14	127	18	2	3	1	2	1	hy	om	ob	uw
1	2	14	129	25	2	3	1	2	1	hy	om	ob	uw
1	2	2	55	25	2	3	1	2	1	ra	am	ob	uw
1	2	4	87	35	3	3	1	2	1	au	am	ob	uw
1	2	14	171	18	2	3	1	2	1	hy	om	ob	uw
1	2	8	70	32	2	3	1	2	1	km	am	ob	uw
1	2	3	96	41	3	3	1	2	1	ha	am	ob	uw
1	2	13	65	20	2	3	1	2	1	yh	om	ob	uw
1	2	10	108	35	3	3	1	2	1	nn	om	ob	uw
1	2	11	61	21	2	3	1	2	1	ad	om	ob	uw
1	2	13	5	20	2	3	1	2	1	yh	om	ob	uw
1	2	8	63	30	2	3	1	2	1	km	am	ob	uw
1	2	4	58	30	2	3	1	2	1	au	am	ob	uw
1	2	4	95	27	2	3	1	2	1	au	am	ob	uw
1	2	16	150	35	3	3	1	2	1	bi	om	ob	uw
1	2	1	74	22	2	3	1	2	1	mt	am	ob	uw
1	2	5	59	35	3	3	1	2	1	ma	am	ob	uw
1	2	15	115	22	2	3	1	2	1	hh	om	ob	uw
1	2	15	113	30	2	3	1	2	1	hh	om	ob	uw
1	2	13	23	18	2	3	1	2	1	yh	om	ob	uw
1	2	1	157	22	2	3	1	2	1	mt	am	ob	uw
1	2	13	206	25	2	3	1	2	1	yh	om	ob	uw
1	2	15	224	25	2	3	1	2	1	hh	om	ob	uw
1	2	9	82	25	2	3	1	2	1	iu	om	ob	uw
1	2	11	105	27	2	3	1	2	1	ad	om	ob	uw
1	2	9	59	20	2	3	1	2	1	iu	om	ob	uw
1	2	15	180	30	2	3	1	2	1	hh	om	ob	uw
1	2	12	155	32	2	3	1	2	1	ss	om	ob	uw
1	2	7	117	32	2	3	1	2	1	ak	am	ob	uw
1	2	14	180	20	2	3	1	2	1	hy	om	ob	uw
1	2	15	246	27	2	3	1	2	1	hh	om	ob	uw
1	2	8	10	25	2	3	1	2	1	km	am	ob	uw
1	2	15	8	25	2	3	1	2	1	hh	om	ob	uw
1	2	4	32	20	2	3	1	2	1	au	am	ob	uw
1	2	16	12	19	2	3	1	2	1	bi	om	ob	uw
1	2	11	29	20	2	3	1	2	1	ad	om	ob	uw
1	2	11	43	28	2	3	1	2	1	ad	om	ob	uw
1	2	10	26	40	3	3	1	2	1	nn	om	ob	uw
1	2	16	71	29	2	3	1	2	1	bi	om	ob	uw
1	2	15	96	26	2	3	1	2	1	hh	om	ob	uw
1	2	3	33	32	2	2	1	2	1	ha	am	ob	uw
1	2	12	97	20	2	3	1	2	1	ss	om	ob	uw
1	2	9	28	30	2	3	1	2	1	iu	om	ob	uw
1	2	14	36	23	2	3	1	2	1	hy	om	ob	uw
1	2	13	104	25	2	3	1	2	1	yh	om	ob	uw
1	2	7	71	20	2	3	1	2	1	ak	am	ob	uw
1	2	15	34	20	2	1	1	2	1	hh	om	ob	uw
1	2	10	11	19	2	3	1	2	1	nn	om	ob	uw
1	2	15	138	20	2	3	1	2	1	hh	om	ob	uw
1	2	2	18	25	2	3	1	2	1	ra	am	ob	uw
1	2	2	148	19	2	3	1	2	1	ra	am	ob	uw
1	2	15	79	23	2	3	1	2	1	hh	om	ob	uw
1	2	4	115	20	2	3	1	2	1	au	am	ob	uw
1	2	8	67	29	2	3	1	2	1	km	am	ob	uw
1	2	9	42	20	2	3	1	2	1	iu	om	ob	uw
1	2	15	117	19	2	3	1	2	1	hh	om	ob	uw
1	2	1	156	21	2	3	1	2	1	mt	am	ob	uw
1	2	3	74	20	2	3	1	2	1	ha	am	ob	uw
1	2	5	58	20	2	3	1	2	1	ma	am	ob	uw
1	2	8	57	20	2	3	1	2	1	km	am	ob	uw
1	2	9	56	25	2	3	1	2	1	iu	om	ob	uw
1	2	7	204	35	3	3	1	2	1	ak	am	ob	uw
1	2	8	56	30	2	3	1	2	1	km	am	ob	uw
1	2	3	133	21	2	3	1	2	1	ha	am	ob	uw
1	2	12	71	23	2	2	1	2	1	ss	om	ob	uw
1	2	7	27	20	2	2	1	2	1	ak	am	ob	uw
1	2	7	94	24	2	3	1	2	1	ak	am	ob	uw
1	2	5	78	50	3	3	1	2	1	ma	am	ob	uw
1	2	13	163	20	2	3	1	2	1	yh	om	ob	uw
1	2	3	123	21	2	3	1	2	1	ha	am	ob	uw
1	2	15	220	18	2	3	1	2	1	hh	om	ob	uw
1	2	2	238	26	2	3	1	2	1	ra	am	ob	uw
1	2	7	273	28	2	3	1	2	1	ak	am	ob	uw
1	2	7	276	28	2	3	1	2	1	ak	am	ob	uw
1	2	15	121	20	2	1	1	2	1	hh	om	ob	uw
1	2	15	122	30	2	1	1	2	1	hh	om	ob	uw
1	2	8	69	30	2	3	1	2	1	km	am	ob	uw
1	2	12	160	25	2	3	1	2	1	ss	om	ob	uw
1	2	7	51	35	3	3	1	2	1	ak	am	ob	uw
1	2	8	29	21	2	3	1	2	1	km	am	ob	uw
1	2	14	30	30	2	3	1	2	1	hy	om	ob	uw
1	2	11	73	20	2	3	1	2	1	ad	om	ob	uw
1	2	12	11	24	2	3	1	2	1	ss	om	ob	uw
1	2	8	35	25	2	3	1	2	1	km	am	ob	uw
1	2	11	45	17	2	3	1	2	1	ad	om	ob	uw
1	2	3	50	28	2	3	1	2	1	ha	am	ob	uw
1	2	15	93	20	2	3	1	2	1	hh	om	ob	uw
1	2	16	77	25	2	3	1	2	1	bi	om	ob	uw
1	2	12	9	31	2	3	1	2	1	ss	om	ob	uw
1	2	16	83	22	2	3	1	2	1	bi	om	ob	uw
1	2	1	53	23	2	3	1	2	1	mt	am	ob	uw
1	2	2	141	28	2	3	1	2	1	ra	am	ob	uw
1	2	2	140	21	2	3	1	2	1	ra	am	ob	uw
1	2	6	36	30	2	3	1	2	1	zy	am	ob	uw
1	2	5	93	20	2	3	1	2	1	ma	am	ob	uw
1	2	5	60	40	3	3	1	2	1	ma	am	ob	uw
1	2	15	123	25	2	3	1	2	1	hh	om	ob	uw
1	2	5	38	30	2	3	1	2	1	ma	am	ob	uw
1	2	2	17	18	2	3	1	2	1	ra	am	ob	uw
1	2	11	129	19	2	3	1	2	1	ad	om	ob	uw
1	2	1	71	30	2	3	1	2	1	mt	am	ob	uw
1	2	11	68	30	2	3	1	2	1	ad	om	ob	uw
1	2	6	69	31	2	3	1	2	1	zy	am	ob	uw
1	2	12	24	20	2	3	1	2	1	ss	om	ob	uw
1	2	4	159	27	2	3	1	2	1	au	am	ob	uw
1	2	16	137	25	2	3	1	2	1	bi	om	ob	uw
1	2	13	92	30	2	3	1	2	1	yh	om	ob	uw
1	2	13	254	25	2	3	1	2	1	yh	om	ob	uw
1	2	1	81	25	2	3	1	2	1	mt	am	ob	uw
1	2	14	230	19	2	3	1	2	1	hy	om	ob	uw
1	2	1	95	16	1	3	1	2	1	mt	am	ob	uw
1	2	1	101	15	1	3	1	2	1	mt	am	ob	uw
1	2	3	155	22	2	3	1	2	1	ha	am	ob	uw
1	2	15	91	20	2	3	1	2	1	hh	om	ob	uw
1	2	7	145	22	2	3	1	2	1	ak	am	ob	uw
1	2	7	285	28	2	3	1	2	1	ak	am	ob	uw
1	2	14	247	28	2	3	1	2	1	hy	om	ob	uw
1	2	7	90	20	2	3	1	2	1	ak	am	ob	uw
1	2	12	147	33	2	3	1	2	1	ss	om	ob	uw
1	2	7	286	40	3	3	1	2	1	ak	am	ob	uw
1	2	15	31	25	2	3	1	2	1	hh	om	ob	uw
1	2	9	5	19	2	3	1	2	1	iu	om	ob	uw
1	2	3	31	28	2	3	1	2	1	ha	am	ob	uw
1	2	3	43	32	2	3	1	2	1	ha	am	ob	uw
1	2	14	83	33	2	3	1	2	1	hy	om	ob	uw
1	2	5	8	20	2	3	1	2	1	ma	am	ob	uw
1	2	5	22	20	2	3	1	2	1	ma	am	ob	uw
1	2	16	27	25	2	3	1	2	1	bi	om	ob	uw
1	2	13	124	20	2	3	1	2	1	yh	om	ob	uw
1	2	13	132	15	1	3	1	2	1	yh	om	ob	uw
1	2	15	95	25	2	3	1	2	1	hh	om	ob	uw
1	2	15	57	25	2	3	1	2	1	hh	om	ob	uw
1	2	6	44	30	2	3	1	2	1	zy	am	ob	uw
1	2	15	112	40	3	3	1	2	1	hh	om	ob	uw
1	2	10	39	22	2	3	1	2	1	nn	om	ob	uw
1	2	15	146	19	2	3	1	2	1	hh	om	ob	uw
1	2	8	65	30	2	3	1	2	1	km	am	ob	uw
1	2	13	69	30	2	3	1	2	1	yh	om	ob	uw
1	2	12	123	35	3	3	1	2	1	ss	om	ob	uw
1	2	13	129	18	2	3	1	2	1	yh	om	ob	uw
1	2	5	63	20	2	3	1	2	1	ma	am	ob	uw
1	2	9	24	20	2	3	1	2	1	iu	om	ob	uw
1	2	1	99	16	1	3	1	2	1	mt	am	ob	uw
1	2	1	99	16	1	3	1	2	1	mt	am	ob	uw
1	2	7	120	26	2	3	1	2	1	ak	am	ob	uw
1	2	13	186	20	2	3	1	2	1	yh	om	ob	uw
1	2	7	261	35	3	3	1	2	1	ak	am	ob	uw
1	2	6	80	20	2	3	1	2	1	zy	am	ob	uw
1	2	2	61	20	2	3	1	2	1	ra	am	ob	uw
1	2	15	160	20	2	3	1	2	1	hh	om	ob	uw
1	2	10	100	30	2	3	1	2	1	nn	om	ob	uw
1	2	2	82	34	2	3	1	2	1	ra	am	ob	uw
1	2	11	11	35	3	3	1	2	1	ad	om	ob	uw
1	2	15	68	30	2	3	1	2	1	hh	om	ob	uw
1	2	13	109	25	2	3	1	2	1	yh	om	ob	uw
1	2	13	108	35	3	3	1	2	1	yh	om	ob	uw
1	2	7	8	20	2	3	1	2	1	ak	am	ob	uw
1	2	13	47	30	2	3	1	2	1	yh	om	ob	uw
1	2	13	115	20	2	3	1	2	1	yh	om	ob	uw
1	2	13	135	25	2	3	1	2	1	yh	om	ob	uw
1	2	12	87	30	2	3	1	2	1	ss	om	ob	uw
1	2	7	91	27	2	3	1	2	1	ak	am	ob	uw
1	2	1	46	29	2	3	1	2	1	mt	am	ob	uw
1	2	9	31	19	2	3	1	2	1	iu	om	ob	uw
1	2	7	50	28	2	3	1	2	1	ak	am	ob	uw
1	2	7	98	24	2	3	1	2	1	ak	am	ob	uw
1	2	15	131	25	2	3	1	2	1	hh	om	ob	uw
1	2	7	274	30	2	3	1	2	1	ak	am	ob	uw
1	2	1	112	25	2	1	1	2	1	mt	am	ob	uw
1	2	11	48	20	2	1	1	2	1	ad	om	ob	uw
1	2	4	14	30	2	3	1	2	1	au	am	ob	uw
1	2	11	139	40	3	3	2	2	1	ad	om	ob	uw
1	2	14	198	25	2	3	2	2	1	hy	om	ob	uw
1	2	14	241	30	2	3	2	2	1	hy	om	ob	uw
1	2	14	69	27	2	3	2	2	1	hy	om	ob	uw
1	2	16	6	20	2	2	2	2	1	bi	om	ob	uw
1	2	11	80	25	2	3	2	2	1	ad	om	ob	uw
1	2	14	152	26	2	3	2	2	1	hy	om	ob	uw
1	2	7	69	25	2	3	2	2	1	ak	am	ob	uw
1	2	14	82	17	2	3	2	2	1	hy	om	ob	uw
1	2	8	47	25	2	2	2	2	1	km	am	ob	uw
1	2	13	114	25	2	3	2	2	1	yh	om	ob	uw
1	2	15	156	22	2	3	2	2	1	hh	om	ob	uw
1	2	15	155	19	2	3	2	2	1	hh	om	ob	uw
1	2	14	196	35	3	3	2	2	1	hy	om	ob	uw
1	2	13	112	35	3	3	2	2	1	yh	om	ob	uw
1	2	15	45	25	2	2	2	2	1	hh	om	ob	uw
1	2	13	110	30	2	3	2	2	1	yh	om	ob	uw
1	2	16	3	20	2	3	2	2	1	bi	om	ob	uw
1	2	13	38	37	3	3	2	2	1	yh	om	ob	uw
1	2	14	43	25	2	3	2	2	1	hy	om	ob	uw
1	2	15	157	19	2	3	2	2	1	hh	om	ob	uw
1	2	14	52	30	2	3	2	2	1	hy	om	ob	uw
1	2	1	35	35	3	3	2	2	1	mt	am	ob	uw
1	2	14	155	23	2	3	2	2	1	hy	om	ob	uw
1	2	7	198	40	3	3	2	2	1	ak	am	ob	uw
1	2	9	4	25	2	3	2	2	1	iu	om	ob	uw
1	2	14	154	23	2	3	2	2	1	hy	om	ob	uw
1	2	15	158	20	2	3	2	2	1	hh	om	ob	uw
1	2	7	60	30	2	3	2	2	1	ak	am	ob	uw
1	2	16	18	25	2	3	2	2	1	bi	om	ob	uw
1	2	7	196	25	2	3	2	2	1	ak	am	ob	uw
1	2	7	195	35	3	3	2	2	1	ak	am	ob	uw
1	2	7	197	40	3	3	2	2	1	ak	am	ob	uw
1	2	7	194	40	3	3	2	2	1	ak	am	ob	ob
1	2	14	160	21	2	3	2	2	1	hy	om	ob	uw
1	2	14	79	20	2	3	2	2	1	hy	om	ob	uw
1	2	7	199	40	3	3	2	2	1	ak	am	ob	uw
1	2	8	53	30	2	2	2	2	1	km	am	ob	uw
1	2	2	93	36	3	3	3	2	1	ra	am	ob	uw
1	2	16	79	17	2	3	3	2	1	bi	om	ob	uw
1	2	16	17	25	2	3	3	2	1	bi	om	ob	uw
1	2	12	214	24	2	3	3	2	1	ss	om	ob	uw
1	2	16	123	25	2	3	3	2	1	bi	om	ob	uw
1	2	16	14	22	2	3	3	2	1	bi	om	ob	uw
1	2	16	95	30	2	3	3	2	1	bi	om	ob	uw
1	2	16	44	25	2	3	3	2	1	bi	om	ob	uw
1	2	16	69	22	2	3	3	2	1	bi	om	ob	uw
1	2	16	86	19	2	3	3	2	1	bi	om	ob	uw
1	2	14	159	20	2	3	1	3	1	hy	om	ob	uw
1	2	14	166	30	2	3	1	3	1	hy	om	ob	uw
1	2	10	13	21	2	3	1	3	1	nn	om	ob	uw
1	2	10	83	19	2	3	1	3	1	nn	om	ob	uw
1	2	1	40	26	2	3	1	3	1	mt	am	ob	uw
1	2	14	97	20	2	3	1	3	1	hy	om	ob	uw
1	2	12	51	20	2	3	1	3	1	ss	om	ob
1	2	6	1	30	2	3	1	3	1	zy	am	ob	uw
1	2	10	49	35	3	3	1	3	1	nn	om	ob	uw
1	2	14	14	30	2	3	1	3	1	hy	om	ob
[truncated: 1,336 more rows]
