# Supplementary material for: Implementation of the WHO guideline on treatment of young infants with signs of possible serious bacterial infection when hospital referral is not feasible in rural Zaria, Nigeria: Challenges and solutions
Source: PLoS One. 2020 Mar 10;15(3):e0228718. doi: 10.1371/journal.pone.0228718 (PMC7064229; doi:10.1371/journal.pone.0228718)
Supplement: S1 Appendix — (ZIP) [file pone.0228718.s001.zip › Data/form 2 zaria 03112017.xlsx]

## Sheet: zaria data form 2
countryid	siteid	corpsid	sex	bweight	bweightcoded	timebirth	day1	d1visitday	d1timebirt	d1wstatus	d1istatus	d1feed	d1conv	d1resp1	d1reps1coded	d1resp2	d1resp2coded	d1breathin	d1chest	d1temp	d1tempcoded	d1hightemp	d1lowtemp	d1move	d1soles	d1infectio	d1weightre	d1danger	d1referass	d1assessed	day2	d2visitday	d2timebirt	d2wstatus	d2istatus	d2feed	d2conv	d2resp1	d2resp1coded	d2resp2	d2resp2coded	d2breathin	d2chest	d2temp	d2tempcoded	d2hightemp	d2lowtemp	d2move	d2soles
1	2	2	2	1.2	1	1530	1	1	1002	1	1	2	2	42	1	999	3	2	2	36.6	2	2	2	2	2	2	1	1	2	1	1	2	938	1	1	2	2	78	2	72	2	1	2	37.2	2	2	2	2	2
1	2	5	1	1.5	2	2155	1	1		1	1	2	2	50	1	999	3	2	1	34.3	1	2	1	2	2	2	1	1	2	1	1	2		1	1	2	2	39	1	999	3	2	1	35.5	2	2	2	2	2
1	2	7	2	1.5	2	1200	1	1	800	1	1	2	2	54	1	999	3	2	1	36.8	2	2	2	2	2	2	1	1	2	1	1	2	810	1	1	2	2	50	1	999	3	2	1	36.9	2	2	2	2	2
1	2	7	1	1.6	2	1600	1	1	1110	1	1	2	2	53	1	999	3	2	2	37	2	2	2	2	2	5	1	1	2	1	1	2	1109	1	1	2	2	51	1	999	3	2	2	37.1	2	2	2	2	2
1	2	5	2	2.3	2	1200	1	1		1	1	2	2	68	2	65	2	1	2	37.1	2	2	2	2	2	2	2	1	2	1	1	2		1	1	2	2	62	2	68	2	1	2	36.8	2	2	2	2	2
1	2	1	1	2.4	2	1930	1	1	830	1	1	2	2	70	2	61	2	1	1	37.8	3	1	2	2	2	2	2	1	2	1	1	2	850	1	1	2	2	79	2	73	2	1	1	35.9	2	2	2	2	2
1	2	11	2	2.2	2	200	1	1		1	1	2	2	89	2	86	2	1	1	37.8	3	1	2	2	2	2	2	1	2	1	1	2		1	1	2	2	89	2	86	2	1	1	37.8	3	1	2	2	2
1	2	5	1	1.5	2	2145	1	1		1	1	2	2	47	1	999	3	2	1	34.3	1	2	1	2	2	2	1	1	2	1	1	2		1	1	2	2	40	1	999	3	2	1	33.1	1	2	1	2	2
1	2	1	2	1.4	1	2230	1	1	830	1	1	2	2	45	1	999	3	2	2	36.5	2	2	2	2	2	2	1	1	2	1	1	2	930	1	1	2	2	47	1	999	3	2	2	36.4	2	2	2	2	2
1	2	7	1	1.6	2	2200	1	1	900	1	1	2	2	24	1	999	3	2	2	35.8	2	2	2	2	2	2	1	1	2	1	1	2	1001	1	1	2	2	30	1	999	3	2	2	36	2	2	2	2	2
1	2	1	2	1.6	2	1100	1	1	830	1	1	2	2	57	1	999	3	2	2	34.6	1	2	1	2	2	2	1	1	2	1	1	2	845	1	1	2	2	50	1	999	3	2	2	35.5	2	2	2	2	2
1	2	11	2	1.8	2	800	1	1	1400	1	1	2	2	56	1	999	3	2	2	36.6	2	2	2	2	2	2	1	1	2	1	1	2	830	1	1	2	2	50	1	999	3	2	2	36.2	2	2	2	2	2
1	2	1	2	1.4	1	2200	1	1	830	1	1	2	2	60	2	63	2	1	2	35.7	2	2	2	2	2	2	1	1	2	1	1	2	940	1	1	2	2	57	1	999	3	2	2	36.6	2	2	2	2	2
1	2	6	1	1.5	2	1000	1	1	1150	1	1	2	2	50	1	999	3	2	2	36	2	2	2	2	2	2	1	1	2	1	1	2	1040	1	1	2	2	40	1	999	3	2	2	37.1	2	2	2	2	2
1	2	6	1	1.6	2	1030	1	1	1100	1	1	2	2	40	1	999	3	2	2	35.8	2	2	2	2	2	2	1	1	2	1	1	2	1100	1	1	2	2	51	1	999	3	2	2	36	2	2	2	2	2
1	2	1	2	1.8	2	2240	1	1	1000	1	1	2	2	49	1	999	3	2	2	36.7	2	2	2	2	2	2	1	1	2	1	1	2	945	1	1	2	2	40	1	999	3	2	2	36.6	2	2	2	2	2
1	2	7	2	1.8	2	1620	1	1	1100	1	1	2	2	56	1	999	3	2	2	37.4	2	2	2	2	2	2	1	1	2	1	1	2	900	1	1	2	2	40	1	999	3	2	2	36.5	2	2	2	2	2
1	2	7	1	1.8	2	1200	1	1	830	1	1	2	2	61	2	58	1	2	2	36.1	2	2	2	2	2	2	1	1	2	1	1	2	800	1	1	2	2	54	1	999	3	2	2	36.3	2	2	2	2	2
1	2	1	1	1.8	2	2145	1	1	845	1	1	2	2	50	1	999	3	2	2	36.4	2	2	2	2	2	2	1	1	2	1	1	2	945	1	1	2	2	51	1	999	3	2	2	36.5	2	2	2	2	2
1	2	4	1	2	2	2330	1	1	1730	1	1	2	2	40	1	999	3	2	2	32.4	1	2	1	2	2	2	2	1	2	1	1	2	900	1	1	2	2	34	1	999	3	2	2	35.6	2	2	2	2	2
1	2	1	2	2.4	2	1830	1	1	830	1	1	2	2	40	1	999	3	2	2	34.7	1	2	1	2	2	2	2	1	2	1	1	2	845	1	1	2	2	43	1	999	3	2	2	35.5	2	2	2	2	2
1	2	2	1	1.2	1	500	1	1	800	1	1	2	2	65	2	61	2	1	2	36.3	2	2	2	2	2	2	1	1	2	1	1	2	942	1	1	2	2	48	1	999	3	2	2	35.9	2	2	2	2	2
1	2	7	1	1.4	1	1000	1	1	840	1	1	2	2	56	1	999	3	2	1	35.5	2	2	2	2	2	5	1	1	2	1	1	2	800	1	1	2	2	40	1	999	3	2	1	36	2	2	2	2	2
1	2	4	2	1.8	2	1900	1	1	800	1	1	2	2	61	2	66	2	1	2	36.1	2	2	2	2	2	2	1	1	2	1	1	2	1100	2	2	9	9	999	3	999	3	9	9	99.9	4	9	9	9	9
1	2	1	1	1.6	2	1700	1	1		1	1	2	2	59	1	999	3	2	2	37	2	2	2	2	2	5	1	1	2	1	1	2		1	4	9	9	999	3	999	3	9	9	99.9	4	9	9	9	9
1	2	4	2	2.7	3	0	1	2		1	1	2	2	65	2	69	2	1	2	36.9	2	2	2	2	2	3	2	1	2	1	2
1	2	8	1	2.8	3	900	1	2	1100	1	1	2	2	79	2	100	2	1	2	36.6	2	2	2	2	2	2	2	1	2	1	2
1	2	7	1	2.5	3	1300	1	1		1	1	2	2	82	2	73	2	1	2	36.9	2	2	2	2	2	1	2	1	2	1	2
1	2	3	2	2.7	3	400	1	1		1	1	2	2	75	2	73	2	1	2	36.8	2	2	2	2	2	2	2	1	2	1	2
1	2	4	2	2.7	3	1000	1	1	800	1	1	2	2	71	2	66	2	1	2	37.9	3	1	2	2	2	2	2	1	2	1	2
1	2	3	2	2.8	3	2200	1	1		1	1	2	1	84	2	78	2	1	2	35.9	2	2	2	2	2	2	2	1	2	1	2
1	2	6	1	3	3	900	1	1	1029	1	1	2	2	81	2	80	2	1	1	37.1	2	2	2	2	2	2	2	1	2	1	2
1	2	8	1	3	3	1100	1	1		1	1	2	2	78	2	73	2	1	2	36.8	2	2	2	2	2	2	2	1	2	1	2
1	2	4	2	3	3	2130	1	1	1200	1	1	2	2	61	2	60	2	1	1	36.6	2	2	2	2	2	2	2	1	2	1	2
1	2	4	2	3.4	3	100	1	2	1030	1	1	2	2	67	2	65	2	1	2	35.3	1	2	1	2	2	3	2	1	2	1	2
1	2	8	2	2.5	3	600	1	1	900	1	1	2	2	50	1	999	3	2	2	36.5	2	2	2	2	2	5	2	1	2	1	2
1	2	4	2	2.7	3	700	1	1		1	1	2	2	49	1	999	3	2	2	36.1	2	2	2	2	2	3	2	1	2	1	2
1	2	4	1	3	3	630	1	1		1	1	2	2	46	1	999	3	2	2	36.9	2	2	2	2	2	3	2	1	2	1	2
1	2	3	1	2.6	3	730	1	1	930	1	1	2	2	48	1	999	3	2	2	36.5	2	2	2	2	2	5	2	1	2	1	2
1	2	1	1	3.2	3	1545	1	1		1	1	2	2	87	2	70	2	1	1	37.3	2	2	2	2	2	2	2	1	2	1	2
1	2	6	2	2.7	3	900	1	2	951	1	1	2	2	75	2	75	2	1	2	37.4	2	2	2	2	2	2	2	1	2	1	2
1	2	5	1	2.8	3	1330	1	1	830	1	1	2	2	78	2	80	2	1	2	37.1	2	2	2	2	2	2	2	1	2	1	2
1	2	6	2	2.8	3	1106	1	1		1	1	2	2	70	2	71	2	1	2	36.2	2	2	2	2	2	2	2	1	2	1	2
1	2	11	1	2.8	3	2200	1	2		1	1	2	2	63	2	62	2	1	1	37.2	2	2	2	2	2	2	2	1	2	1	2
1	2	3	1	2.9	3	1230	1	2	1030	1	1	2	2	76	2	66	2	1	2	36.6	2	2	2	2	2	3	2	1	2	1	2
1	2	2	2	3	3	1400	1	1		1	1	2	2	98	2	96	2	1	2	36.9	2	2	2	2	2	2	2	1	2	1	2
1	2	11	1	3	3	800	1	1		1	1	2	2	75	2	70	2	1	2	37.3	2	2	2	2	1	2	2	1	2	1	2
1	2	6	1	3.1	3	2230	1	2		1	1	2	2	69	2	70	2	1	2	36.4	2	2	2	2	2	2	2	1	2	1	2
1	2	3	1	3.2	3	2330	1	1	900	1	1	2	2	66	2	64	2	1	2	36.6	2	2	2	2	2	2	2	1	2	1	2
1	2	3	2	3.9	3	1439	1	1	930	1	1	2	2	74	2	64	2	1	2	36.5	2	2	2	2	2	2	2	1	2	1	2
1	2	2	1	4	4	700	1	1		1	1	2	2	89	2	86	2	1	2	37.1	2	2	2	2	2	2	2	1	2	1	2
1	2	3	2	1.9	2	1230	1	2	830	1	1	2	2	34	1	999	3	2	2	36.5	2	2	2	2	2	2	1	1	2	1	2
1	2	1	1	2.6	3	2225	1	1	830	1	1	2	2	59	1	999	3	2	2	37.6	3	1	2	2	2	2	2	1	2	1	2
1	2	7	2	2.6	3	1930	1	2	800	1	1	2	2	43	1	999	3	2	2	35	1	2	1	2	2	2	2	1	2	1	2
1	2	4	2	2.6	3	900	1	2		1	1	2	2	45	1	999	3	2	2	36.8	2	2	2	2	2	3	2	1	2	1	2
1	2	6	2	2.6	3	2200	1	1	1140	1	1	2	2	39	1	999	3	2	2	36.5	2	2	2	2	2	2	2	1	2	1	2
1	2	7	1	2.6	3	2200	1	1	810	1	1	2	2	34	1	999	3	2	2	37.7	3	1	2	2	2	2	2	1	2	1	2
1	2	11	1	2.6	3	1200	1	1	1325	1	1	2	2	45	1	999	3	2	1	36.4	2	2	2	2	1	4	2	1	2	1	2
1	2	4	2	2.7	3	300	1	1		1	1	2	2	36	1	999	3	2	2	35.9	2	2	2	2	2	3	2	1	2	1	2
1	2	4	2	3	3	600	1	1		1	1	2	2	35	1	999	3	2	2	37.9	3	1	2	2	2	3	2	1	2	1	2
1	2	8	2	3	3	2100	1	2	2040	1	1	2	2	44	1	999	3	2	2	35.5	2	2	2	2	2	5	2	1	2	1	2
1	2	3	1	3.1	3	200	1	1		1	1	2	2	41	1	999	3	2	2	36.8	2	2	2	2	2	3	2	1	2	1	2
1	2	4	1	3.1	3	800	1	2		1	1	2	2	58	1	999	3	2	2	36.6	2	2	2	2	2	3	2	1	2	1	2
1	2	3	2	3.3	3	1100	1	1	830	1	1	2	2	44	1	999	3	2	2	36.6	2	2	2	2	2	3	2	1	2	1	2
1	2	2	1	2.8	3	830	1	1	846	1	1	2	2	46	1	999	3	2	2	36.2	2	2	2	2	2	4	2	1	2	1	2
1	2	11	1	3	3	1900	1	1		1	1	2	2	37	1	999	3	2	2	36.5	2	2	2	2	1	2	2	1	2	1	2
1	2	11	2	3.5	3	1600	1	1	800	1	1	2	2	82	2	76	2	1	2	36.7	2	2	2	2	2	2	2	1	2	1	2
1	2	3	2	1.8	2	1230	1	2	830	1	1	2	2	74	2	64	2	1	1	36.5	2	2	2	2	9	3	1	1	2	1	2
1	2	9	1	2.4	2	2420	1	2	930	1	1	2	2	56	1	999	3	2	2	35.9	2	2	2	2	2	5	2	1	2	1	2
1	2	1	1	2.6	3	835	1	2	1458	1	1	2	2	71	2	63	2	1	1	37.7	3	1	2	2	2	5	2	1	2	1	2
1	2	2	2	2.6	3	1351	1	1	936	1	1	2	2	86	2	82	2	1	2	37	2	2	2	2	2	2	2	1	2	1	2
1	2	5	2	2.6	3	548	1	2	1058	1	1	2	2	49	1	999	3	2	2	36.9	2	2	2	2	2	4	2	1	2	1	2
1	2	1	1	2.6	3	1930	1	1	830	1	1	2	2	38	1	999	3	2	2	34.3	1	2	1	2	2	2	2	1	2	1	2
1	2	2	1	2.6	3	1130	1	2	1135	1	1	2	2	87	2	999	3	1	2	37.3	2	2	2	2	2	2	2	1	2	1	2
1	2	7	2	2.7	3	1400	1	1		1	1	2	2	67	2	63	2	1	2	37.2	2	2	2	2	2	2	2	1	2	1	2
1	2	2	1	2.7	3	2126	1	1	830	1	1	2	2	86	2	84	2	1	2	36.2	2	2	2	2	2	2	2	1	2	1	2
1	2	3	2	2.8	3	130	1	1	938	1	1	2	2	67	2	63	2	1	2	36.6	2	2	2	2	2	5	2	1	2	1	2
1	2	11	1	2.8	3	700	1	1	1600	1	1	2	2	42	1	999	3	2	2	36.6	2	2	2	2	2	3	2	1	2	1	2
1	2	5	1	2.8	3	1130	1	1	915	1	1	2	2	40	1	999	3	2	2	34.9	1	2	1	2	2	2	2	1	2	1	2
1	2	2	2	2.8	3	1512	1	1	830	1	1	2	2	86	2	82	2	1	2	36.9	2	2	2	2	2	2	2	1	2	1	2
1	2	2	1	2.9	3	1730	1	1	832	1	1	2	2	38	1	999	3	2	2	36.6	2	2	2	2	2	3	2	1	2	1	2
1	2	7	2	3	3	2215	1	1	830	1	1	2	2	50	1	999	3	2	2	36.9	2	2	2	2	2	4	2	1	2	1	2
1	2	3	1	3	3	2230	1	1	1035	1	1	2	2	78	2	75	2	1	2	36.5	2	2	2	1	2	2	2	1	2	1	2
1	2	11	2	3	3	1900	1	1	1002	1	1	2	2	80	2	82	2	1	2	36.4	2	2	2	2	2	5	2	1	2	1	2
1	2	3	1	3	3	2030	1	2	1020	1	1	2	2	72	2	65	2	1	2	36.6	2	2	2	2	2	2	2	1	2	1	2
1	2	3	2	3.2	3	2330	1	1	1050	1	1	2	2	78	2	74	2	1	2	35.7	2	2	2	2	2	2	2	1	2	1	2
1	2	1	2	3.4	3	2100	1	1	840	1	1	2	2	67	2	72	2	1	2	37.1	2	2	2	2	2	2	2	1	2	1	2
1	2	2	1	3.4	3	2300	1	1	800	1	1	2	2	87	2	92	2	1	2	36.9	2	2	2	2	2	3	2	1	2	1	2
1	2	1	1	3.6	3	830	1	1	930	1	1	2	2	60	2	62	2	1	2	36.3	2	2	2	2	2	2	2	1	2	1	2
1	2	10	1	3.6	3	2105	1	1		1	1	2	2	67	2	69	2	1	2	38.2	3	1	2	2	2	2	2	1	2	1	2
1	2	10	2	3.6	3	2324	1	1	1103	1	1	2	2	67	2	70	2	1	2	37	2	2	2	2	2	2	2	1	2	1	2
1	2	11	1	3.3	3	400	1	1	1147	1	1	2	2	75	2	70	2	1	2	37.4	2	2	2	2	2	3	2	1	2	1	2
1	2	11	1	2.5	3	1231	1	1	1504	1	1	2	2	41	1	999	3	2	2	36.1	2	2	2	2	2	4	2	1	2	1	2
1	2	11	1	2.6	3	2020	1	1	925	1	1	2	2	36	1	999	3	2	2	36.8	2	2	2	2	1	2	2	1	2	1	2
1	2	11	2	2.8	3	2300	1	1	1011	1	1	2	2	44	1	999	3	2	2	36.5	2	2	2	2	1	3	2	1	2	1	2
1	2	10	1	2.8	3	1330	1	2	930	1	1	2	2	68	2	64	2	1	2	36.2	2	2	2	2	2	3	2	1	2	1	2
1	2	11	1	2.9	3	2030	1	2	1024	1	1	2	2	50	1	999	3	2	2	36.8	2	2	2	2	1	2	2	1	2	1	2
1	2	11	1	3	3	900	1	1	920	1	1	2	2	45	1	999	3	2	2	36.5	2	2	2	2	2	3	2	1	2	1	2
1	2	2	2	2.8	3	2200	1	1	1018	1	1	2	2	48	1	999	3	2	2	37.1	2	2	2	2	2	4	2	1	2	1	2
1	2	2	2	3.3	3	200	1	2	1210	1	1	2	2	39	1	999	3	2	2	36.6	2	2	2	2	2	3	2	1	2	1	2
1	2	7	2	3.3	3	200	1	2	1210	1	1	2	2	39	1	999	3	2	2	36.6	2	2	2	2	2	3	2	1	2	1	2
1	2	6	2	0.8	1	1600	1	2	946	1	1	1	2	39	1	999	3	2	2	32	1	2	1	2	2	2	1	1	2	1	2
1	2	6	2	1	1	1620	1	2	925	1	1	1	2	40	1	999	3	2	2	32.2	1	2	1	2	2	2	1	1	2	1	2
1	2	8	2	2.6	3	700	1	1	1020	1	1	2	2	40	1	999	3	2	2	37.8	3	1	2	2	2	2	2	1	2	1	2
1	2	11	2	2.8	3	700	1	1	900	1	1	1	1	74	2	60	2	1	2	36.6	2	2	2	2	2	2	2	1	2	1	2
1	2	4	2	2.8	3	1300	1	1	1520	1	1	1	2	40	1	999	3	2	1	32.1	1	2	1	1	2	2	2	1	2	1	2
1	2	8	2	3	3	1030	1	1	1130	1	1	2	2	66	2	69	2	1	2	36.1	2	2	2	1	2	2	2	1	2	1	2
1	2	6	1	3.4	3	800	1	1	1240	1	1	2	2	51	1	999	3	2	2	37.8	3	1	2	2	2	2	2	1	2	1	2
1	2	6	1	3.4	3	800	1	1	1240	1	1	2	2	51	1	999	3	2	2	37.8	3	1	2	2	2	2	2	1	2	1	2
1	2	15	2	3.5	3	500	1	1	1000	1	1	2	2	57	1	999	3	2	2	37.5	3	1	2	2	2	2	2	1	2	1	2
1	2	4	2	1.1	1	1830	1	1		1	1	1	2	36	1	999	3	2	2	34.5	1	2	1	2	2	2	1	1	2	1	1	2		1	1	1	2	31	1	999	3	2	2	34.1	1	2	1	2	2
1	2	4	1	1.3	1	1820	1	1		1	1	1	2	33	1	999	3	2	2	34.5	1	2	1	2	2	2	1	1	2	1	1	2		1	1	1	2	30	1	999	3	2	2	34.7	1	2	1	2	2
1	2	4	2	1.6	2	330	1	1		1	1	2	2	62	2	69	2	1	2	36.2	2	2	2	2	2	2	1	1	2	1	1	2		1	1	2	2	66	2	70	2	1	2	36.1	2	2	2	2	2
1	2	3	1	2.1	2	830	1	1	720	1	1	1	2	76	2	66	2	1	1	35.6	2	2	2	2	2	2	2	1	2	1	1	2	840	1	1	1	2	66	2	64	2	1	1	35.9	2	2	2	2	2
1	2	4	1	1.8	2	1045	1	1	1030	1	1	2	2	64	2	62	2	1	2	36.3	2	2	2	2	2	2	1	1	2	1	1	2	1020	1	1	2	2	61	2	64	2	1	2	36.1	2	2	2	2	2
1	2	3	2	1.2	1	1200	1	4	1200	1	1	2	2	44	1	999	3	2	2	36.4	2	2	2	2	2	3	1	1	2	1	1	2	1000	1	1	2	2	42	1	999	3	2	2	36.8	2	2	2	2	2
1	2	7	1	1.8	2	100	1	1	900	1	1	2	2	42	1	999	3	2	2	35.7	2	2	2	2	2	2	1	1	2	1	1	2	1000	1	1	2	2	50	1	999	3	2	2	35.9	2	2	2	2	2
1	2	1	2	3	3	1400	1	1		1	1	2	2	47	1	999	3	2	2	37	2	2	2	2	2	3	2	1	2	1	2
1	2	6	1	1.6	2	1000	1	2	950	1	1	2	2	75	2	70	2	1	2	36	2	2	2	2	2	2	1	1	2	1	2
1	2	7	1	3	3	1100	1	2	800	1	1	2	2	67	2	62	2	1	2	36.3	2	2	2	2	2	3	2	1	2	1	2
1	2	5	2	3	3	2000	1	2	1100	1	1	2	2	49	1	999	3	2	2	37	2	2	2	2	2	3	2	1	2	1	2
1	2	14	1	1.6	2	2010	1	1	930	1	1	2	2	46	1	999	3	2	2	36.9	2	2	2	2	1	2	1	1	1	2	1	2	940	1	1	2	2	33	1	999	3	2	2	37.4	2	2	2	2	1
1	2	11	1	3.2	3	630	1	1	1109	1	1	2	2	66	2	69	2	1	2	36	2	2	2	2	2	2	2	1	9	9	2
1	2	16	1	2.2	2	109	1	1		1	1	2	2	52	1	999	3	2	2	36.1	2	2	2	2	2	2	1	1	1	2	1	2		1	1	2	2	53	1	999	3	2	2	36	2	2	2	2	2
1	2	11	2	2.2	2	1700	1	1		1	1	2	2	67	2	81	2	1	2	39.2	3	1	2	2	1	2	2	1	1	2	1	2		1	1	2	2	100	2	84	2	1	2	38.4	3	1	2	2	1
1	2	11	2	1.8	2	800	1	1		1	1	2	2	45	1	999	3	2	2	36	2	2	2	2	2	3	1	1	1	2	1	2		1	1	2	2	40	1	999	3	2	2	36.3	2	2	2	2	2
1	2	11	2	2.2	2	830	1	1		1	1	2	2	94	2	88	2	1	1	37.7	3	1	2	2	1	4	2	1	1	2	1	2		1	1	2	2	94	2	88	2	1	1	37.6	3	1	2	2	1
1	2	9	2	2.4	2	500	1	1		1	1	2	2	50	1	999	3	2	2	36.2	2	2	2	2	1	4	2	1	1	2	1	2		1	1	2	2	46	1	999	3	2	2	36.6	2	2	2	2	2
1	2	16	2	1.8	2	2115	1	1	1100	1	1	2	2	41	1	999	3	2	2	36.6	2	2	2	2	2	2	1	1	1	2	1	2	1030	1	1	2	2	45	1	999	3	2	2	37.2	2	2	2	2	2
1	2	11	2	1.6	2	0	1	1	1005	1	1	2	2	40	1	999	3	2	2	37.4	2	2	2	2	2	2	1	1	1	2	1	2	1202	1	1	2	2	45	1	999	3	2	2	36.5	2	2	2	2	2
1	2	6	2	1	1	1700	1	1	1030	1	1	2	2	50	1	999	3	2	2	36.1	2	2	2	2	2	2	1	1	1	2	1	2	1051	1	1	2	2	45	1	999	3	2	2	36	2	2	2	2	2
1	2	1	2	1.6	2	1438	1	1	1530	1	1	2	2	76	2	80	2	1	2	36.7	2	2	2	2	2	2	1	1	1	2	1	2	850	1	1	2	2	40	1	999	3	2	2	36.6	2	2	2	2	2
1	2	9	2	1.8	2	2330	1	1		1	1	2	2	45	1	999	3	2	2	36.1	2	2	2	2	2	2	1	1	1	2	1	2		1	1	2	2	48	1	999	3	2	2	36	2	2	2	2	2
1	2	1	2	1.8	2	1430	1	1	1500	1	1	2	2	49	1	999	3	2	2	36.7	2	2	2	2	2	2	1	1	1	2	1	2	845	1	1	2	2	50	1	999	3	2	2	36.5	2	2	2	2	2
1	2	5	2	1.9	2	1302	1	1	1130	1	1	2	2	52	1	999	3	2	2	36.2	2	2	2	2	2	2	1	1	1	2	1	2	1042	1	1	2	2	49	1	999	3	2	2	35.9	2	2	2	2	2
1	2	10	2	2.2	2	1400	1	1	900	1	1	2	2	67	2	68	2	1	2	36	2	2	2	2	2	2	2	1	1	2	1	2	839	1	1	2	2	60	2	58	1	2	2	36.7	2	2	2	2	2
1	2	15	1	2.4	2	2000	1	1		1	1	2	2	40	1	999	3	2	2	36.7	2	2	2	2	1	2	1	1	1	2	1	2		1	1	2	2	41	1	999	3	2	2	36.3	2	2	2	2	2
1	2	13	2	2.4	2	600	1	1		1	1	1	2	35	1	999	3	2	2	35.4	1	2	1	2	1	5	2	1	1	2	1	2		1	1	2	2	36	1	999	3	2	2	35.5	2	2	2	2	2
1	2	14	1	1.8	2	430	1	1	930	1	1	2	2	45	1	999	3	2	2	36.1	2	2	2	2	2	2	1	1	1	2	1	2	920	1	1	2	2	43	1	999	3	2	2	36.1	2	2	2	2	2
1	2	16	2	1.8	2	2200	1	1	902	1	1	2	2	49	1	999	3	2	2	36.9	2	2	2	2	2	2	1	1	1	2	1	2	1030	1	1	2	2	44	1	999	3	2	2	36.2	2	2	2	2	2
1	2	16	2	1.8	2	358	1	1	1000	1	1	2	2	42	1	999	3	2	2	36.6	2	2	2	2	2	2	1	1	1	2	1	2	800	1	1	2	2	49	1	999	3	2	2	36.5	2	2	2	2	2
1	2	16	2	1.8	2	1200	1	1	1130	1	1	2	2	40	1	999	3	2	2	35.7	2	2	2	2	2	2	1	1	1	2	1	2	920	1	1	2	2	42	1	999	3	2	2	36	2	2	2	2	2
1	2	16	2	1.9	2	1300	1	1	1400	1	1	2	2	53	1	999	3	2	2	35.6	2	2	2	2	2	2	1	1	1	2	1	2	1120	1	1	2	2	49	1	999	3	2	2	36.2	2	2	2	2	2
1	2	16	2	1.9	2	130	1	1	1415	1	1	2	2	47	1	999	3	2	2	36.1	2	2	2	2	2	2	1	1	1	2	1	2	930	1	1	2	2	52	1	999	3	2	2	35.6	2	2	2	2	2
1	2	15	2	1.6	2	2130	1	1		1	1	2	2	48	1	999	3	2	2	37.6	3	1	2	2	2	2	1	1	1	2	1	2		1	1	2	2	46	1	999	3	2	2	36.2	2	2	2	2	2
1	2	2	2	0.8	1	430	1	1	800	1	1	2	2	86	2	93	2	1	1	36.7	2	2	2	1	2	3	1	1	1	2	2	2	934	1	4	9	9	999	3	999	3	9	9	99.9	4	9	9	9	9
1	2	14	1	1.1	1	630	1	1	1000	1	1	2	2	23	1	999	3	2	2	35.3	1	2	1	2	2	2	1	1	1	2	1	2	930	1	4	9	9	999	3	999	3	9	9	99.9	4	9	9	9	9
1	2	14	2	1.2	1	630	1	1	1000	1	1	2	2	36	1	999	3	2	2	37	2	2	2	2	2	2	1	1	1	2	1	2	930	1	4	9	9	999	3	999	3	9	9	99.9	4	9	9	9	9
1	2	12	2	3.1	3	800	1	1	1430	1	1	2	2	83	2	81	2	1	1	36.9	2	2	2	1	2	2	2	1	1	2	1	2	830	1	4	9	9	999	3	999	3	9	9	99.9	4	9	9	9	9
1	2	16	2	2.4	2	1300	1	2		1	1	2	2	52	1	999	3	2	2	37	2	2	2	2	2	4	2	1	1	2	2
1	2	12	2	2.6	3	2130	1	1		1	1	2	2	66	2	64	2	1	2	36.1	2	2	2	2	2	3	2	1	1	2	2
1	2	14	1	3	3	1420	1	1		1	1	2	2	45	1	999	3	2	2	36.4	2	2	2	2	2	4	2	1	1	2	2
1	2	11	2	3	3	1900	1	1	1830	1	1	2	2	70	2	68	2	1	2	36.9	2	2	2	2	2	2	2	1	1	2	2
1	2	10	1	3.3	3	1400	1	1		1	1	2	2	67	2	63	2	1	2	36.4	2	2	2	2	2	3	2	1	1	2	2
1	2	12	2	3.1	3	1100	1	1		1	1	2	2	64	2	82	2	1	2	36.3	2	2	2	2	2	2	2	1	1	2	2
1	2	11	2	2.2	2	1600	1	2		1	1	2	2	30	1	999	3	2	2	36.6	2	2	2	2	1	4	2	1	1	2	2
1	2	15	1	2.8	3	1500	1	1		1	1	2	2	48	1	999	3	2	2	37.2	2	2	2	2	1	2	2	1	1	2	2
1	2	16	1	3.2	3	1110	1	1	1122	1	1	2	2	36	1	999	3	2	2	36.5	2	2	2	2	2	4	2	1	1	2	2
1	2	14	1	3.2	3	1530	1	2		1	1	2	2	41	1	999	3	2	2	37.6	3	1	2	2	1	5	2	1	1	2	2
1	2	15	1	1.4	1	700	1	2	940	1	1	2	2	41	1	999	3	2	2	35.6	2	2	2	2	2	2	1	1	1	2	2
1	2	13	1	2.2	2	800	1	2	1010	1	1	2	2	44	1	999	3	2	2	36	2	2	2	2	2	2	1	1	1	2	2
1	2	13	2	2.8	3	2400	1	2	509	1	1	2	2	48	1	999	3	2	2	36.4	2	2	2	2	2	5	2	1	1	2	2
1	2	13	1	1.2	1	1200	1	1	1108	1	1	2	2	45	1	999	3	2	2	35.2	1	2	1	2	2	2	1	1	1	2	2
1	2	13	1	1.2	1	1200	1	1	1055	1	1	2	2	42	1	999	3	2	2	35.5	2	2	2	2	2	2	1	1	1	2	2
1	2	13	1	1.8	2	1100	1	2	1009	1	1	2	2	47	1	999	3	2	2	35.4	1	2	1	2	2	1	1	1	1	2	2
1	2	13	2	2	2	800	1	2		1	1	2	2	25	1	999	3	2	2	38.5	3	1	2	2	2	2	1	1	1	2	2
1	2	9	1	2.4	2	1400	1	2		1	1	2	2	65	2	63	2	1	2	37.5	3	1	2	2	2	2	2	1	1	2	2
1	2	14	1	2.5	3	1430	1	1	2400	1	1	2	2	72	2	68	2	1	2	37.5	3	1	2	2	2	2	2	1	1	2	2
1	2	15	2	2.6	3	1000	1	1		1	1	2	2	40	1	999	3	2	2	37	2	2	2	2	1	4	2	1	1	2	2
1	2	13	1	2.6	3	600	1	1		1	1	2	2	54	1	999	3	2	2	36.3	2	2	2	2	2	4	2	1	1	2	2
1	2	13	1	2.6	3	1100	1	1		1	1	2	2	35	1	999	3	2	2	38.2	3	1	2	2	2	2	2	1	1	2	2
1	2	2	1	2.7	3	1730	1	2	931	1	1	2	2	74	2	87	2	1	2	36	2	2	2	2	2	2	2	1	1	2	2
1	2	13	1	2.8	3	1600	1	1		1	1	2	2	74	2	73	2	1	2	36.6	2	2	2	2	2	2	2	1	1	2	2
1	2	13	2	2.8	3	1700	1	2		1	1	2	2	44	1	999	3	9	2	35.4	1	2	1	2	2	2	2	1	1	2	2
1	2	10	2	2.8	3	1630	1	1		1	1	2	2	53	1	999	3	2	2	36.8	2	2	2	2	2	3	2	1	1	2	2
1	2	13	2	2.8	3	2330	1	1		1	1	2	2	62	2	65	2	1	2	35.6	2	2	2	2	2	5	2	1	1	2	2
1	2	15	2	2.8	3	2030	1	1		1	1	2	2	40	1	999	3	2	2	36	2	2	2	2	1	2	2	1	1	2	2
1	2	12	1	2.8	3	1310	1	1		1	1	2	2	39	1	999	3	2	2	36.1	2	2	2	2	2	3	2	1	1	2	2
1	2	8	1	2.8	3	900	1	1		1	1	1	2	66	2	56	1	2	2	38.3	3	1	2	2	2	2	2	1	1	2	2
1	2	13	1	2.8	3	200	1	1		1	1	2	2	42	1	999	3	2	2	36.8	2	2	2	2	2	5	2	1	1	2	2
1	2	14	2	2.8	3	1430	1	2		1	1	2	2	28	1	999	3	2	2	37.8	3	1	2	2	2	2	2	1	1	2	2
1	2	15	2	2.9	3	2000	1	1		1	1	2	2	44	1	999	3	2	2	36.3	2	2	2	2	1	2	2	1	1	2	2
1	2	14	1	3	3	915	1	2		1	1	2	2	66	2	68	2	1	2	37	2	2	2	2	2	2	2	1	1	2	2
1	2	13	1	3	3	1400	1	2		1	1	2	2	35	1	999	3	2	2	36.5	2	2	2	2	1	2	2	1	1	2	2
1	2	12	1	3	3	401	1	1		1	1	2	2	66	2	61	2	1	2	35.9	2	2	2	2	2	2	2	1	1	2	2
1	2	13	2	3	3	1700	1	2		1	1	2	2	46	1	999	3	2	2	35.5	2	2	2	2	2	5	2	1	1	2	2
1	2	2	2	3	3	1430	1	1	1044	1	1	2	2	83	2	72	2	1	2	37.1	2	2	2	2	2	2	2	1	1	2	2
1	2	12	2	3.1	3	402	1	1	849	1	1	2	2	39	1	999	3	2	2	35.2	1	2	1	2	2	2	2	1	1	2	2
1	2	12	1	3.1	3	1311	1	1		1	1	2	2	51	1	999	3	2	2	36.4	2	2	2	2	2	4	2	1	1	2	2
1	2	15	2	3.2	3	1600	1	1		1	1	2	2	40	1	999	3	2	2	36.3	2	2	2	2	1	2	2	1	1	2	2
1	2	10	1	3.2	3	400	1	1		1	1	2	2	90	2	94	2	1	2	36.9	2	2	2	2	2	2	2	1	1	2	2
1	2	10	2	3.2	3	2300	1	1		1	1	2	2	53	1	999	3	2	2	36.3	2	2	2	2	2	3	2	1	1	2	2
1	2	15	1	3.2	3	1400	1	1		1	1	2	2	43	1	999	3	2	2	36	2	2	2	2	1	2	2	1	1	2	2
1	2	10	2	3.2	3	1400	1	1		1	1	2	2	66	2	73	2	1	2	38.2	3	1	2	2	2	2	2	1	1	2	2
1	2	13	1	3.4	3	1000	1	1		1	1	2	2	37	1	999	3	2	2	37.6	3	1	2	2	2	3	2	1	1	2	2
1	2	15	2	3.4	3	500	1	1	1050	1	1	2	2	65	2	70	2	1	2	35.6	2	2	2	2	2	2	2	1	1	2	2
1	2	14	1	3.4	3	1720	1	2		1	1	2	2	80	2	75	2	1	2	37.6	3	1	2	2	2	2	2	1	1	2	2
1	2	11	1	3.8	3	1000	1	1		1	1	2	2	80	2	82	2	1	2	37.8	3	1	2	2	2	4	2	1	1	2	2
1	2	15	1	3.9	3	1500	1	1		1	1	2	2	47	1	999	3	2	2	36.7	2	2	2	2	1	2	2	1	1	2	2
1	2	13	1	2.8	3	2300	1	1	1107	1	1	2	2	44	1	999	3	2	2	35.2	1	2	1	2	2	2	2	1	1	2	2
1	2	14	2	1.2	1	2210	1	2	1120	1	1	2	2	43	1	999	3	2	2	36.3	2	2	2	2	2	2	1	1	1	2	2
1	2	15	2	1.8	2	2200	1	2	945	1	1	2	2	52	1	999	3	2	2	34.7	1	2	1	2	2	2	1	1	1	2	2
1	2	13	1	1.8	2	900	1	2	1804	1	1	2	2	57	1	999	3	2	2	36.9	2	2	2	2	2	2	1	1	1	2	2
1	2	13	2	2	2	2300	1	2	955	1	1	2	1	40	1	999	3	2	2	35.8	2	2	2	2	2	5	2	1	1	2	2
1	2	13	2	2.2	2	1600	1	2	1755	1	1	2	2	40	1	999	3	2	2	36.5	2	2	2	2	2	5	2	1	1	2	2
1	2	10	2	2.2	2	1600	1	1	1043	1	1	2	2	52	1	999	3	2	2	36.7	2	2	2	2	2	3	2	1	1	2	2
1	2	13	1	2.2	2	1200	1	2	1657	1	1	2	2	64	2	71	2	1	2	36.7	2	2	2	2	2	2	2	1	1	2	2
1	2	13	2	2.2	2	530	1	2	1139	1	1	2	2	47	1	999	3	2	2	36.5	2	2	2	2	2	5	2	1	1	2	2
1	2	13	1	2.2	2	1400	1	2	1404	1	1	2	2	35	1	999	3	2	2	33.9	1	2	1	2	2	2	2	1	1	2	2
1	2	10	2	2.5	3	1200	1	1	1040	1	1	2	2	67	2	62	2	1	2	36	2	2	2	2	2	3	2	1	1	2	2
1	2	16	1	2.5	3	1830	1	1	1030	1	1	1	2	50	1	999	3	2	2	35.4	1	2	1	2	2	2	2	1	1	2	2
1	2	15	1	2.5	3	2300	1	2	1700	1	1	2	2	45	1	999	3	2	2	36.6	2	2	2	2	2	4	2	1	1	2	2
1	2	16	2	2.5	3	400	1	1	1017	1	1	2	2	43	1	999	3	2	2	36.2	2	2	2	2	2	4	2	1	1	2	2
1	2	15	2	2.6	3	900	1	2	1630	1	1	2	2	40	1	999	3	2	2	38	3	1	2	2	1	4	2	1	1	2	2
1	2	13	1	2.6	3	630	1	2	1502	1	1	2	2	45	1	999	3	2	2	38.2	3	1	2	2	2	2	2	1	1	2	2
1	2	14	2	2.6	3	130	1	1	930	1	1	2	2	80	2	75	2	1	2	37.3	2	2	2	2	2	5	2	1	1	2	2
1	2	10	1	2.7	3	1400	1	2	1000	1	1	2	2	55	1	999	3	2	2	36.6	2	2	2	2	2	3	2	1	1	2	2
1	2	13	1	2.8	3	700	1	2	1644	1	1	2	2	44	1	999	3	2	2	36.2	2	2	2	2	2	5	2	1	1	2	2
1	2	10	2	2.8	3	930	1	1	1130	1	1	2	2	68	2	64	2	1	2	36.3	2	2	2	2	2	2	2	1	1	2	2
1	2	12	2	2.8	3	700	1	1	910	1	1	2	2	55	1	999	3	2	2	36.8	2	2	2	2	2	4	2	1	1	2	2
1	2	14	2	2.8	3	1530	1	1	1130	1	1	2	2	83	2	87	2	1	2	37.7	3	1	2	2	2	2	2	1	1	2	2
1	2	11	2	2.8	3	500	1	2	1120	1	1	2	2	33	1	999	3	2	2	38.4	3	1	2	2	2	2	2	1	1	2	2
1	2	16	1	2.8	3	1300	1	1	830	1	1	2	2	48	1	999	3	2	2	37.6	3	1	2	2	2	2	2	1	1	2	2
1	2	13	1	3	3	1200	1	2	1015	1	1	2	1	45	1	999	3	2	2	35.9	2	2	2	2	2	2	2	1	1	2	2
1	2	13	1	3	3	1700	1	1	1730	1	1	2	2	47	1	999	3	2	2	38	3	1	2	2	2	2	2	1	1	2	2
1	2	13	1	3	3	900	1	2	1751	1	1	2	2	44	1	999	3	2	2	37	2	2	2	2	2	5	2	1	1	2	2
1	2	13	2	3	3	1200	1	2	1558	1	1	2	2	32	1	999	3	2	2	33.8	1	2	1	2	2	2	2	1	1	2	2
1	2	10	1	3.1	3	1200	1	1	1019	1	1	2	2	66	2	67	2	1	2	36.9	2	2	2	2	2	2	2	1	1	2	2
1	2	10	2	3.2	3	940	1	2	912	1	1	2	2	62	2	65	2	1	2	36.8	2	2	2	2	2	3	2	1	1	2	2
1	2	16	2	3.2	3	1400	1	1	1000	1	1	2	2	49	1	999	3	2	2	37.5	3	1	2	2	2	2	2	1	1	2	2
1	2	13	1	3.4	3	1100	1	1	1125	1	1	2	2	43	1	999	3	2	2	35.5	2	2	1	2	2	2	2	1	1	2	2
1	2	10	2	3.4	3	930	1	1	1011	1	1	2	2	42	1	999	3	2	2	36.3	2	2	2	2	2	3	2	1	1	2	2
1	2	14	2	2.8	3	530	1	1	1130	1	1	2	2	74	2	68	2	1	2	36.3	2	2	2	2	2	2	2	1	1	2	2
1	2	11	2	2.4	2	1400	1	1		1	1	2	1	108	2	107	2	1	1	36.5	2	2	2	2	1	4	2	1	1	2	2
1	2	2	1	2.6	3	1630	1	1	807	1	1	2	2	82	2	76	2	1	1	36.2	2	2	2	1	2	2	2	1	1	2	2
1	2	13	1	2.8	3	1630	1	1		1	1	2	2	60	2	55	1	2	2	35.5	2	2	2	2	1	2	2	1	1	2	2
1	2	14	2	2.8	3	1330	1	1	1010	1	1	2	2	70	2	67	2	1	2	37.8	3	1	2	2	2	2	2	1	1	2	2
1	2	9	2	2.1	2	1530	1	1	1205	1	1	2	2	38	1	999	3	2	2	34.7	1	2	1	2	2	2	2	1	1	2	1	2	1003	1	1	2	2	40	1	999	3	2	2	35.8	2	2	2	2	2
1	2	16	1	3.1	3	2000	1	1	1030	1	1	2	2	49	1	999	3	2	2	37	2	2	2	2	2	4	2	1	1	2	2
1	2	14	1	3	3	1330	1	1	1120	1	1	2	2	87	2	83	2	1	2	37.9	3	1	2	2	2	2	2	1	1	2	2
1	2	16	2	2.3	2	430	1	1		1	1	2	2	63	2	62	2	1	1	37.8	3	1	2	2	2	5	2	1	1	2	1	2		1	1	2	2	64	2	63	2	1	1	37.8	3	1	2	1	2
1	2	16	2	2.1	2	830	1	1	1134	1	1	1	2	45	1	999	3	2	2	37.3	2	2	2	2	2	4	2	1	1	2	1	2	849	1	1	1	2	43	1	999	3	2	2	37.2	2	2	2	2	2
1	2	14	2	1.8	2	1330	1	1	955	1	1	2	2	50	1	999	3	2	2	35.4	1	2	1	2	2	2	1	1	1	2	1	2	930	1	1	2	2	52	1	999	3	2	2	35.4	1	2	1	2	2
1	2	9	1	2.1	2	1130	1	1	1130	4	1	2	2	88	2	90	2	1	2	37.1	2	2	2	2	2	2	2	1	1	2	1	2	930	4	1	2	2	50	1	999	3	2	2	37.3	2	2	2	2	2
1	2	12	2	2.4	2	1100	1	1	1215	1	1	2	2	38	1	999	3	2	2	36.4	2	2	2	2	1	3	2	1	1	2	1	2	1030	1	1	2	2	40	1	999	3	2	2	36.4	2	2	2	2	1
1	2	13	1	2.4	2	230	1	1	1717	1	1	2	2	40	1	999	3	2	2	37	2	2	2	1	2	5	2	1	1	2	1	2	1400	1	1	2	2	40	1	999	3	2	2	37	2	2	2	1	2
1	2	14	2	1.7	2	1910	1	1	1150	1	1	2	2	42	1	999	3	2	2	36.3	2	2	2	2	2	2	1	1	1	2	1	2	1030	1	1	2	2	70	2	68	2	1	2	37.2	2	2	2	2	2
1	2	12	2	3.7	3	1010	1	1	1131	1	1	2	2	98	2	64	2	1	2	37.2	2	2	2	2	2	2	2	1	1	2	2
1	2	2	1	3.6	3	900	1	1		1	1	2	2	47	1	999	3	2	1	38	3	1	2	2	1	2	2	1	1	2	2
1	2	7	2	2.7	3	1900	1	2		1	1	2	2	69	2	71	2	1	2	36.9	2	2	2	2	2	3	2	1	1	2	2
1	2	1	2	2.8	3	2220	1	2	940	1	1	2	2	40	1	999	3	2	2	36.4	2	2	2	2	2	3	2	1	1	2	2
1	2	9	1	3.2	3	1300	1	1		1	1	2	2	53	1	999	3	2	2	36.6	2	2	2	2	1	2	2	1	1	2	2
1	2	10	1	2.8	3	400	1	2	1000	1	1	2	2	70	2	68	2	1	2	36.4	2	2	2	2	2	2	2	1	1	2	2
1	2	16	2	3.2	3	830	1	1	1130	1	1	2	2	57	1	999	3	2	2	37.2	2	2	2	2	1	3	2	1	1	2	2
1	2	16	2	2.9	3	2100	1	1	1010	1	1	2	2	44	1	999	3	2	2	36.6	2	2	2	2	2	4	2	1	1	2	2
1	2	16	1	1.6	2	1000	1	1	930	1	1	2	2	56	1	999	3	2	2	33.1	1	2	1	2	2	2	1	1	1	2	2
1	2	12	2	3.1	3	2003	1	2		1	1	2	2	60	2	65	2	1	2	36.4	2	2	2	2	2	3	2	1	1	2	2
1	2	4	1	2.1	2	2315	1	1	1120	1	1	2	2	37	1	999	3	2	2	35.6	2	2	2	2	2	2	2	2	9	9	1	2	1135	1	1	1	2	31	1	999	3	2	1	35.4	1	2	1	2	2
1	2	4	1	2.4	2	1700	1	1	930	1	1	2	2	53	1	999	3	2	2	37.4	2	2	2	2	2	2	2	2	9	9	1	2	930	1	1	2	2	50	1	999	3	2	2	36.5	2	2	2	2	2
1	2	2	1	2.4	2	2300	1	1	802	1	1	2	2	36	1	999	3	2	2	36.6	2	2	2	2	2	2	2	2	9	9	1	2	942	1	1	2	2	76	2	91	2	1	1	36.2	2	2	2	2	2
1	2	3	2	1.3	1	830	2																								1	2	820	1	1	1	2	36	1	999	3	2	1	36	2	2	2	1	2
1	2	10	2	3.4	3	700	2																								2
1	2	8	2	2.3	2	1910	1	1	940	1	1	2	2	29	1	999	3	2	2	35.5	2	2	2	2	2	2	2	2	9	9	1	2	820	1	1	2	2	30	1	999	3	2	2	36.6	2	2	2	2	2
1	2	4	1	2.3	2	2400	1	1	900	1	1	2	2	26	1	999	3	2	2	36.3	2	2	2	2	2	2	2	2	9	9	1	2	1320	1	1	2	2	30	1	999	3	2	2	36	2	2	2	2	2
1	2	7	1	2.3	2	100	1	1	800	1	1	2	2	44	1	999	3	2	2	35.6	2	2	2	2	2	2	2	2	9	9	1	2	800	1	1	2	2	50	1	999	3	2	2	35.9	2	2	2	2	2
1	2	4	1	2.4	2	1430	1	1		1	1	2	2	40	1	999	3	2	2	36.9	2	2	2	2	2	2	2	2	9	9	1	2		1	1	2	2	37	1	999	3	2	2	36.1	2	2	2	2	2
1	2	2	2	1.5	2	1200	1	1	908	1	1	2	2	36	1	999	3	2	2	36.3	2	2	2	2	2	2	2	2	9	9	1	2	1100	1	1	2	2	43	1	999	3	2	2	35.6	2	2	2	2	2
1	2	2	2	1.5	2	1200	1	1	908	1	1	2	2	36	1	999	3	2	2	36.3	2	2	2	2	2	2	2	2	9	9	1	2	1100	1	1	2	2	43	1	999	3	2	2	35.6	2	2	2	2	2
1	2	3	2	2.4	2	1130	1	1		1	1	2	2	48	1	999	3	2	2	37.2	2	2	2	2	2	2	2	2	9	9	1	2		1	1	2	2	44	1	999	3	2	2	36.8	2	2	2	2	2
1	2	1	1	2	2	2130	1	1	900	1	1	2	2	50	1	999	3	2	2	35.9	2	2	2	2	2	2	2	2	9	9	1	2	845	1	1	2	2	49	1	999	3	2	2	35.7	2	2	2	2	2
1	2	2	2	2.1	2	1030	1	1	800	1	1	2	2	40	1	999	3	2	2	35.5	2	2	2	2	2	2	2	2	9	9	1	1	831	1	1	2	2	33	1	999	3	2	2	36.5	2	2	2	2	2
1	2	3	2	2.1	2	730	1	1	800	1	1	2	2	35	1	999	3	2	2	36	2	2	2	2	2	2	2	2	9	9	1	2	730	1	1	2	2	42	1	999	3	2	2	36.4	2	2	2	2	2
1	2	8	2	2.3	2	800	1	1	1030	1	1	2	2	35	1	999	3	2	2	36.5	2	2	2	2	2	2	2	2	9	9	1	2	950	1	1	2	2	37	1	999	3	2	2	36.5	2	2	2	2	2
1	2	1	1	2.4	2	2330	1	1	945	1	1	2	2	45	1	999	3	2	2	36.3	2	2	2	2	2	2	2	2	9	9	1	2	1030	1	1	2	2	43	1	999	3	2	2	36.2	2	2	2	2	2
1	2	7	2	2.4	2	1000	1	1	815	1	1	2	2	40	1	999	3	2	2	36.1	2	2	2	2	2	2	2	2	9	9	1	2	900	1	1	2	2	50	1	999	3	2	2	36	2	2	2	2	2
1	2	1	2	2.4	2	930	1	1	800	1	1	2	2	39	1	999	3	2	2	35.5	2	2	2	2	2	2	2	2	9	9	1	2	949	1	1	2	2	43	1	999	3	2	2	35.6	2	2	2	2	2
1	2	8	1	3.2	3	1030	1	1	930	1	1	2	2	48	1	999	3	2	2	36.7	2	2	2	2	2	2	2	2	9	9	2
1	2	4	1	2.9	3	800	1	1	1000	1	1	2	2	56	1	999	3	2	2	36.5	2	2	2	2	2	2	2	2	9	9	2
1	2	4	1	3.1	3	810	1	1	900	1	1	2	2	58	1	999	3	2	2	36.1	2	2	2	2	2	2	2	2	9	9	2
1	2	8	1	3.2	3	1000	1	1	1140	1	1	2	2	39	1	999	3	2	2	36	2	2	2	2	2	2	2	2	9	9	2
1	2	4	1	2.7	3	700	1	1		1	1	2	2	52	1	999	3	2	2	37.1	2	2	2	2	2	2	2	2	9	9	2
1	2	8	2	2.7	3	230	1	1	1000	1	1	2	2	42	1	999	3	2	2	36.3	2	2	2	2	2	2	2	2	9	9	2
1	2	4	2	2.5	3	1600	1	1		1	1	2	2	57	1	999	3	2	2	36.7	2	2	2	2	2	2	2	2	9	9	2
1	2	4	1	2.6	3	300	1	1		1	1	2	2	58	1	999	3	2	2	36.7	2	2	2	2	2	2	2	2	9	9	2
1	2	4	1	2.6	3	900	1	1	1240	1	1	2	2	52	1	999	3	2	2	36.4	2	2	2	2	2	2	2	2	9	9	2
1	2	4	1	2.6	3	1000	1	1	1300	1	1	2	2	48	1	999	3	2	2	36	2	2	2	2	2	2	2	2	9	9	2
1	2	6	2	2.8	3	1800	1	1	1102	1	1	2	2	40	1	999	3	2	2	36	2	2	2	2	2	2	2	2	9	9	2
1	2	8	1	2.88	3	1200	1	1	230	1	1	2	2	49	1	999	3	2	2	36.3	2	2	2	2	2	2	2	2	9	9	2
1	2	4	2	2.9	3	2100	1	1	900	1	1	2	2	58	1	999	3	2	2	36.1	2	2	2	2	2	2	2	2	9	9	2
1	2	4	1	3.1	3	2200	1	1		1	1	2	2	57	1	999	3	2	2	37	2	2	2	2	2	2	2	2	9	9	2
1	2	4	2	3.2	3	1100	1	1	830	1	1	2	2	52	1	999	3	2	2	36.1	2	2	2	2	2	2	2	2	9	9	2
1	2	8	2	2.6	3	1000	1	1	1140	1	1	2	2	40	1	999	3	2	2	36.6	2	2	2	2	2	2	2	2	9	9	2
1	2	4	1	2.6	3	400	1	1	1240	1	1	2	2	57	1	999	3	2	2	36.5	2	2	2	2	2	2	2	2	9	9	2
1	2	4	2	2.7	3	100	1	1	1200	1	1	2	2	40	1	999	3	2	2	36.5	2	2	2	2	2	2	2	2	9	9	2
1	2	4	1	2.8	3	1200	1	1	1020	1	1	2	2	50	1	999	3	2	2	36.5	2	2	2	2	2	2	2	2	9	9	2
1	2	5	2	2.8	3	800	1	1		1	1	2	2	45	1	999	3	2	2	36.5	2	2	2	2	2	2	2	2	9	9	2
1	2	8	2	2.8	3	800	1	1	1010	1	1	2	2	40	1	999	3	2	2	35.8	2	2	2	2	2	2	2	2	9	9	2
1	2	4	2	2.9	3	300	1	1	1100	1	1	2	2	40	1	999	3	2	2	36.9	2	2	2	2	2	2	2	2	9	9	2
1	2	4	2	2.9	3	1350	1	1	1100	1	1	2	2	33	1	999	3	2	2	36.9	2	2	2	2	2	2	2	2	9	9	2
1	2	4	2	3	3	2100	1	1	1430	1	1	2	2	49	1	999	3	2	2	36.9	2	2	2	2	2	2	2	2	9	9	2
1	2	4	1	3	3	800	1	1	1400	1	1	2	2	46	1	999	3	2	2	37	2	2	2	2	2	2	2	2	9	9	2
1	2	4	2	3.1	3	800	1	1	1210	1	1	2	2	45	1	999	3	2	2	36.4	2	2	2	2	2	2	2	2	9	9	2
1	2	4	2	3.1	3	1000	1	1	1400	1	1	2	2	51	1	999	3	2	2	36.5	2	2	2	2	2	2	2	2	9	9	2
1	2	4	2	3.1	3	224	1	2		1	1	2	2	51	1	999	3	2	2	36.4	2	2	2	2	2	2	2	2	9	9	2
1	2	4	1	3.2	3	2205	1	1	800	1	1	2	2	46	1	999	3	2	2	36.5	2	2	2	2	2	2	2	2	9	9	2
1	2	11	2	3.2	3	1100	1	2	1608	1	1	2	2	40	1	999	3	2	2	36.6	2	2	2	2	2	2	2	2	9	9	2
1	2	3	1	3.4	3	1230	1	2	805	1	1	2	2	42	1	999	3	2	2	37.3	2	2	2	2	2	2	2	2	9	9	2
1	2	3	1	2.1	2	1200	1	2	830	1	1	2	2	31	1	999	3	2	2	36.6	2	2	2	2	2	2	2	2	9	9	2
1	2	1	1	2.3	2	1200	1	1		1	1	2	2	39	1	999	3	2	2	37.4	2	2	2	2	2	2	2	2	9	9	2
1	2	1	2	2.6	3	2030	1	1	845	1	1	2	2	50	1	999	3	2	2	35.6	2	2	2	2	2	2	2	2	9	9	2
1	2	2	1	2.6	3	1530	1	1	800	1	1	2	2	40	1	999	3	2	2	36.1	2	2	2	2	2	2	2	2	9	9	2
1	2	3	1	2.6	3	1000	1	1	920	1	1	2	2	51	1	999	3	2	2	35.6	2	2	2	2	2	2	2	2	9	9	2
1	2	5	2	2.6	3	1400	1	1	855	1	1	2	2	56	1	999	3	2	2	36.9	2	2	2	2	2	2	2	2	9	9	2
1	2	1	2	2.8	3	1600	1	1		1	1	2	2	45	1	999	3	2	2	37.2	2	2	2	2	2	2	2	2	9	9	2
1	2	3	1	2.8	3	300	1	1	905	1	1	2	2	41	1	999	3	2	2	36.5	2	2	2	2	2	2	2	2	9	9	2
1	2	5	2	2.9	3	1530	1	1	820	1	1	2	2	47	1	999	3	2	2	36.9	2	2	2	2	2	2	2	2	9	9	2
1	2	6	1	3	3	900	1	1	1030	1	1	2	2	45	1	999	3	2	2	37	2	2	2	2	2	2	2	2	9	9	2
1	2	3	2	3	3	2000	1	1	830	1	1	2	2	58	1	999	3	2	2	36.4	2	2	2	2	2	2	2	2	9	9	2
1	2	5	1	3.1	3	2130	1	1	840	1	1	2	2	52	1	999	3	2	2	37	2	2	2	2	2	2	2	2	9	9	2
1	2	3	1	3.3	3	1020	1	1	1051	1	1	2	2	56	1	999	3	2	2	36.1	2	2	2	2	2	2	2	2	9	9	2
1	2	1	1	3.8	3	2030	1	1	800	1	1	2	2	38	1	999	3	2	2	36.4	2	2	2	2	2	2	2	2	9	9	2
1	2	1	1	2.6	3	2330	1	1	940	1	1	2	2	39	1	999	3	2	2	35.5	2	2	2	2	2	2	2	2	9	9	2
1	2	3	2	2.6	3	830	1	2	1000	1	1	2	2	45	1	999	3	2	2	35.8	2	2	2	2	2	2	2	2	9	9	2
1	2	5	1	2.6	3	2000	1	1	1000	1	1	2	2	53	1	999	3	2	2	35.9	2	2	2	2	2	2	2	2	9	9	2
1	2	5	2	2.6	3	1215	1	1	935	1	1	2	2	46	1	999	3	2	2	36.6	2	2	2	2	2	2	2	2	9	9	2
1	2	5	2	2.7	3	1235	1	1	915	1	1	2	2	45	1	999	3	2	2	36.8	2	2	2	2	2	2	2	2	9	9	2
1	2	3	1	2.7	3	1835	1	1	840	1	1	2	2	38	1	999	3	2	2	36.9	2	2	2	2	2	2	2	2	9	9	2
1	2	3	1	2.8	3	1800	1	1	920	1	1	2	2	44	1	999	3	2	2	36.6	2	2	2	2	2	2	2	2	9	9	2
1	2	3	2	2.8	3	2000	1	1	1000	1	1	2	2	33	1	999	3	2	2	36.4	2	2	2	2	2	2	2	2	9	9	2
1	2	1	2	2.8	3	1800	1	1		1	1	2	2	39	1	999	3	2	2	36.4	2	2	2	2	2	2	2	2	9	9	2
1	2	1	1	2.8	3	2230	1	1	930	1	1	2	2	45	1	999	3	2	2	35.5	2	2	2	2	2	2	2	2	9	9	2
1	2	2	1	2.8	3	1130	1	1	901	1	1	2	2	36	1	999	3	2	2	36.2	2	2	2	2	2	2	2	2	9	9	2
1	2	5	1	2.8	3	1015	1	2	805	1	1	2	2	48	1	999	3	2	2	36.8	2	2	2	2	2	2	2	2	9	9	2
1	2	3	2	2.9	3	920	1	1	750	1	1	2	2	44	1	999	3	2	2	35.6	2	2	2	2	2	2	2	2	9	9	2
1	2	5	1	2.9	3	1030	1	1	940	1	1	2	2	39	1	999	3	2	2	36.7	2	2	2	2	2	2	2	2	9	9	2
1	2	3	1	2.9	3	2400	1	1	804	1	1	2	2	56	1	999	3	2	2	36.4	2	2	2	2	2	2	2	2	9	9	2
1	2	5	2	2.9	3	1117	1	1	826	1	1	2	2	50	1	999	3	2	2	36.9	2	2	2	2	2	2	2	2	9	9	2
1	2	5	2	2.9	3	1100	1	1	952	1	1	2	2	47	1	999	3	2	2	36.6	2	2	2	2	2	2	2	2	9	9	2
1	2	3	1	2.9	3	600	1	1	1040	1	1	2	2	33	1	999	3	2	2	35.7	2	2	2	2	2	2	2	2	9	9	2
1	2	9	1	3	3	600	1	1		1	1	2	2	55	1	999	3	2	2	36.1	2	2	2	2	2	2	2	2	9	9	2
1	2	5	1	3	3	1630	1	1	930	1	1	2	2	39	1	999	3	2	2	37.1	2	2	2	2	2	2	2	2	9	9	2
1	2	7	1	3.2	3	900	1	1		1	1	2	2	54	1	999	3	2	2	35.8	2	2	2	2	2	2	2	2	9	9	2
1	2	2	1	3.4	3	1515	1	1	1150	1	1	2	2	35	1	999	3	2	2	36.7	2	2	2	2	2	2	2	2	9	9	2
1	2	1	1	2.8	3	2230	1	1	830	1	1	2	2	30	1	999	3	2	2	36.8	2	2	2	2	2	2	2	2	9	9	2
1	2	7	2	3	3	1400	1	1	800	1	1	2	2	57	1	999	3	2	2	36.9	2	2	2	2	2	2	2	2	9	9	2
1	2	11	2	2.8	3	1900	1	1	1505	1	1	2	2	44	1	999	3	2	2	36.9	2	2	2	2	2	2	2	2	9	9	2
1	2	14	1	2.8	3	1530	2																								2
1	2	4	2	2.8	3	400	2																								2
1	2	8	1	1.6	2	900	2																								2
1	2	4	2	1.8	2	1200	2																								2
1	2	7	2	3	3	910	2																								2
1	2	4	2	2	2	2200	2																								2
1	2	4	1	2.5	3	800	2																								2
1	2	6	2	2.8	3	450	2																								2
1	2	3	2	2.9	3	800	2																								2
1	2	7	2	1	1	1100	2																								2
1	2	3	1	2.7	3	2330	2																								2
1	2	11	1	2.8	3	130	2																								2
1	2	2	2	2.8	3	530	2																								2
1	2	7	2	3	3	930	2																								2
1	2	3	2	3.1	3	1350	2																								2
1	2	6	2	3.4	3	1500	2																								2
1	2	5	2	2.1	2	1615	2																								2
1	2	2	1	2.6	3	1730	2																								2
1	2	3	1	2.6	3	1900	2																								2
1	2	5	1	2.8	3	1015	2																								2
1	2	5	1	2.8	3	530	2																								2
1	2	5	2	3.4	3	340	2																								2
1	2	10	2	2.7	3	2200	2																								2
1	2	11	1	3	3	500	2																								2
1	2	3	1	2.3	2	300	2																								2
1	2	10	2	2.6	3	1537	2																								2
1	2	15	2	3.2	3	700	2																								2
1	2	11	1	2.2	2	900	1	1	1600	1	1	2	2	50	1	999	3	2	2	37.2	2	2	2	2	2	2	2	2	9	9	1	2	815	1	1	2	2	58	1	999	3	2	2	36.6	2	2	2	2	2
1	2	4	2	3.1	3	600	1	1		1	1	2	2	65	2	58	1	2	2	36.1	2	2	2	2	2	2	2	2	9	9	2
1	2	1	2	2.8	3	2330	1	1	900	1	1	2	2	50	1	999	3	2	2	36.8	2	2	2	2	2	2	2	2	9	9	2
1	2	10	2	3	3	430	2																								2
1	2	14	1	2.2	2	2300	1	1		1	1	2	2	47	1	999	3	2	2	35.5	2	2	2	2	2	2	2	2	9	9	1	2		1	1	2	2	43	1	999	3	2	2	36.1	2	2	2	2	2
1	2	16	1	2.2	2	2000	1	1		1	1	2	2	47	1	999	3	2	2	37	2	2	2	2	2	2	2	2	9	9	1	2		1	1	2	2	46	1	999	3	2	2	37.1	2	2	2	2	2
1	2	16	1	2.3	2	1045	1	1		1	1	2	2	49	1	999	3	2	2	37	2	2	2	2	2	2	2	2	9	9	1	2		1	1	2	2	49	1	999	3	2	2	36.5	2	2	2	2	2
1	2	16	1	2.4	2	1430	1	1		1	1	2	2	41	1	999	3	2	2	35.8	2	2	2	2	2	2	2	2	9	9	1	2		1	1	2	2	53	1	999	3	2	2	36	2	2	2	2	2
1	2	2	1	2.2	2	1200	1	1	908	1	1	2	2	41	1	999	3	2	2	36.3	2	2	2	2	2	2	2	2	9	9	1	2	1100	1	1	2	2	36	1	999	3	2	2	35.6	2	2	2	2	2
1	2	12	2	2.4	2	1330	1	1		1	1	2	2	40	1	999	3	2	2	36.6	2	2	2	2	2	2	2	2	9	9	1	1		1	1	2	2	35	1	999	3	2	2	36.2	2	2	2	2	2
1	2	12	2	2.4	2	2330	1	1		1	1	2	2	52	1	999	3	2	2	36.5	2	2	2	2	2	2	2	2	9	9	1	2		1	1	2	2	51	1	999	3	2	2	36.5	2	2	2	2	2
1	2	15	2	1.8	2	1400	1	1	1630	1	1	2	2	42	1	999	3	2	2	36.2	2	2	2	2	2	2	2	2	9	9	1	2	1000	1	1	2	2	41	1	999	3	2	2	36	2	2	2	2	2
1	2	9	2	2	2	800	1	1	1105	1	1	2	2	36	1	999	3	2	2	37.1	2	2	2	2	2	2	2	2	9	9	1	2	1006	1	1	2	2	40	1	999	3	2	2	37.2	2	2	2	2	2
1	2	14	2	2.2	2	2000	1	1	1020	1	1	2	2	43	1	999	3	2	2	37.1	2	2	2	2	2	2	2	2	9	9	1	2	920	1	1	2	2	40	1	999	3	2	2	37.2	2	2	2	2	2
1	2	9	2	2.3	2	730	1	1	800	1	1	2	2	42	1	999	3	2	2	36.5	2	2	2	2	2	2	2	2	9	9	1	2	1000	1	1	2	2	45	1	999	3	2	2	36.6	2	2	2	2	2
1	2	9	1	2.4	2	400	1	1	1130	1	1	2	2	42	1	999	3	2	2	35.8	2	2	2	2	2	2	2	2	9	9	1	2	1000	1	1	2	2	45	1	999	3	2	2	35.9	2	2	2	2	2
1	2	12	1	3.1	3	1430	1	1		1	1	2	2	51	1	999	3	2	2	37	2	2	2	2	2	2	2	2	9	9	2
1	2	16	2	2.5	3	620	1	1		1	1	2	2	49	1	999	3	2	2	35.5	2	2	2	2	2	2	2	2	9	9	2
1	2	12	2	3	3	621	1	1	959	1	1	2	2	42	1	999	3	2	2	36.2	2	2	2	2	2	2	2	2	9	9	2
1	2	12	2	3.1	3	2130	1	2	835	1	1	2	2	45	1	999	3	2	2	36.4	2	2	2	2	2	2	2	2	9	9	2
1	2	2	1	2.7	3	1100	1	1		1	1	2	2	57	1	999	3	2	2	37.1	2	2	2	2	2	2	2	2	9	9	2
1	2	12	2	3.1	3	900	1	1	1040	1	1	2	2	47	1	999	3	2	2	36.1	2	2	2	2	2	2	2	2	9	9	2
1	2	12	2	3.2	3	2230	1	1		1	1	2	2	43	1	999	3	2	2	36.7	2	2	2	2	2	2	2	2	9	9	2
1	2	11	1	3.2	3	100	1	1		1	1	2	2	68	2	59	1	2	2	37.2	2	2	2	2	2	2	2	2	9	9	2
1	2	14	1	2.8	3	600	1	1	1130	1	1	2	2	31	1	999	3	2	2	36.6	2	2	2	2	2	2	2	2	9	9	2
1	2	12	2	2.4	2	1430	1	1		1	1	2	2	44	1	999	3	2	2	36.7	2	2	2	2	2	2	2	2	9	9	2
1	2	2	1	2.6	3	1200	1	1	940	1	1	2	2	40	1	999	3	2	2	36	2	2	2	2	2	2	2	2	9	9	2
1	2	9	2	2.7	3	1030	1	1		1	1	2	2	57	1	999	3	2	2	36.7	2	2	2	2	2	2	2	2	9	9	2
1	2	12	2	2.8	3	801	1	1		1	1	2	2	46	1	999	3	2	2	36.5	2	2	2	2	2	2	2	2	9	9	2
1	2	14	2	3	3	1230	1	1		1	1	2	2	50	1	999	3	2	2	37.2	2	2	2	2	2	2	2	2	9	9	2
1	2	14	2	3	3	1820	1	1		1	1	2	2	50	1	999	3	2	2	36.3	2	2	2	2	2	2	2	2	9	9	2
1	2	11	1	3.2	3	400	1	2		1	1	2	2	49	1	999	3	2	2	36.9	2	2	2	2	2	2	2	2	9	9	2
1	2	1	1	3.2	3	400	1	2		1	1	2	2	49	1	999	3	2	2	36.9	2	2	2	2	2	2	2	2	9	9	2
1	2	9	1	2.6	3	330	1	1		1	1	2	2	41	1	999	3	2	2	37.2	2	2	2	2	2	2	2	2	9	9	2
1	2	12	2	2.6	3	1410	1	1		1	1	2	2	40	1	999	3	2	2	36.6	2	2	2	2	2	2	2	2	9	9	2
1	2	3	1	2.6	3	800	1	1	1030	1	1	2	2	32	1	999	3	2	2	36.4	2	2	2	2	2	2	2	2	9	9	2
1	2	12	2	2.6	3	2230	1	1		1	1	2	2	25	1	999	3	2	2	36.1	2	2	2	2	2	2	2	2	9	9	2
1	2	12	2	2.6	3	1501	1	1		1	1	2	2	54	1	999	3	2	2	36.6	2	2	2	2	2	2	2	2	9	9	2
1	2	12	2	2.8	3	1105	1	1		1	1	2	2	43	1	999	3	2	2	36.8	2	2	2	2	2	2	2	2	9	9	2
1	2	12	2	2.8	3	2303	1	1		1	1	2	2	51	1	999	3	2	2	36.5	2	2	2	2	2	2	2	2	9	9	2
1	2	8	1	3	3	1200	1	1		1	1	2	2	46	1	999	3	2	2	37	2	2	2	2	2	2	2	2	9	9	2
1	2	12	1	3	3	401	1	1		1	1	2	2	35	1	999	3	2	2	36	2	2	2	2	2	2	2	2	9	9	2
1	2	12	1	3.1	3	1030	1	1	1228	1	1	2	2	45	1	999	3	2	2	36.5	2	2	2	2	2	2	2	2	9	9	2
1	2	12	1	3.2	3	1301	1	1		1	1	2	2	34	1	999	3	2	2	36.3	2	2	2	2	2	2	2	2	9	9	2
1	2	2	2	3.2	3	1200	1	1	1000	1	1	2	2	36	1	999	3	2	2	36.4	2	2	2	2	2	2	2	2	9	9	2
1	2	9	2	3.2	3	1500	1	1		1	1	2	2	55	1	999	3	2	2	36.6	2	2	2	2	2	2	2	2	9	9	2
1	2	9	2	3.3	3	700	1	1		1	1	2	2	50	1	999	3	2	2	35.7	2	2	2	2	2	2	2	2	9	9	2
1	2	3	2	3.4	3	2230	1	1	828	1	1	2	2	38	1	999	3	2	2	36.4	2	2	2	2	2	2	2	2	9	9	2
1	2	14	1	2.8	3	1430	1	1	1230	1	1	2	2	51	1	999	3	2	2	37.3	2	2	2	2	2	2	2	2	9	9	2
1	2	15	2	3	3	1800	1	1	945	1	1	2	2	43	1	999	3	2	2	36.6	2	2	2	2	2	2	2	2	9	9	2
1	2	14	2	3	3	700	1	1	1130	1	1	2	2	47	1	999	3	2	2	36.3	2	2	2	2	2	2	2	2	9	9	2
1	2	14	2	3	3	1630	1	1	1000	1	1	2	2	42	1	999	3	2	2	37.2	2	2	2	2	2	2	2	2	9	9	2
1	2	9	1	2.6	3	2200	1	1		1	1	2	2	58	1	999	3	2	2	37.1	2	2	2	2	2	2	2	2	9	9	2
1	2	16	1	2.6	3	1330	1	1	930	1	1	2	2	48	1	999	3	2	2	36.6	2	2	2	2	2	2	2	2	9	9	2
1	2	9	2	2.7	3	1000	1	1		1	1	2	2	45	1	999	3	2	2	35.9	2	2	2	2	2	2	2	2	9	9	2
1	2	9	2	2.8	3	930	1	1	530	1	1	2	2	47	1	999	3	2	2	35.9	2	2	2	2	2	3	2	2	9	9	2
1	2	9	1	2.9	3	2115	1	1	910	1	1	2	2	45	1	999	3	2	2	35.8	2	2	2	2	2	2	2	2	9	9	2
1	2	12	1	3.1	3	300	1	1	810	1	1	2	2	44	1	999	3	2	2	36.6	2	2	2	2	2	2	2	2	9	9	2
1	2	12	2	3.1	3	700	1	1	911	1	1	2	2	50	1	999	3	2	2	36.1	2	2	2	2	2	2	2	2	9	9	2
1	2	9	2	3.1	3	705	1	1	1030	1	1	2	2	40	1	999	3	2	2	36.2	2	2	2	2	2	2	2	2	9	9	2
1	2	12	1	3.1	3	2211	1	1	839	1	1	2	2	39	1	999	3	2	2	36.2	2	2	2	2	2	2	2	2	9	9	2
1	2	12	2	3.1	3	1131	1	1	1452	1	1	2	2	41	1	999	3	2	2	36.2	2	2	2	2	2	2	2	2	9	9	2
1	2	12	2	3.1	3	1800	1	1	818	1	1	2	2	35	1	999	3	2	2	35.6	2	2	2	2	2	2	2	2	9	9	2
1	2	10	1	3.2	3	2200	1	1	1130	1	1	2	2	52	1	999	3	2	2	36.9	2	2	2	2	2	2	2	2	9	9	2
1	2	10	1	3.2	3	430	1	1	840	1	1	2	2	36	1	999	3	2	2	36.3	2	2	2	2	2	2	2	2	9	9	2
1	2	12	1	3.2	3	900	1	1	830	1	1	2	2	40	1	999	3	2	2	36.4	2	2	2	2	2	2	2	2	9	9	2
1	2	10	1	3.2	3	1600	1	2	938	1	1	2	2	48	1	999	3	2	2	36.3	2	2	2	2	2	2	2	2	9	9	2
1	2	16	1	3.4	3	530	1	1	1200	1	1	2	2	52	1	999	3	2	2	37.1	2	2	2	2	2	2	2	2	9	9	2
1	2	11	2	3.7	3	1830	1	1	1040	1	1	2	2	50	1	999	3	2	2	37	2	2	2	2	2	2	2	2	9	9	2
1	2	16	2	3.7	3	530	1	1	1000	1	1	2	2	39	1	999	3	2	2	36.6	2	2	2	2	2	2	2	2	9	9	2
1	2	14	1	2.8	3	1330	1	1	930	1	1	2	2	39	1	999	3	2	2	37	2	2	2	2	2	2	2	2	9	9	2
1	2	16	1	3.2	3	730	2																								2
1	2	9	2	1.2	1	1620	2																								2
1	2	9	2	1.2	1	1600	2																								2
1	2	16	1	2.8	3	1310	2																								2
1	2	16	2	3.2	3	1730	2																								2
1	2	10	2	3.2	3	1230	2																								2
1	2	15	2	3.5	3	1830	2																								2
1	2	13	1	2.2	2	1630	2																								2
1	2	10	1	2.8	3	1140	2																								2
1	2	13	1	2.8	3	2300	2																								2
1	2	10	1	3.1	3	2200	2																								2
1	2	13	1	2.2	2	1530	2																								2
1	2	13	1	2.2	2	400	2																								2
1	2	13	1	2.2	2	1600	2																								2
1	2	13	1	2.2	2	700	2																								2
1	2	9	2	2.4	2	1640	2																								2
1	2	13	1	2.6	3	1230	2																								2
1	2	13	1	2.6	3	1845	2																								2
1	2	13	2	2.6	3	300	2																								2
1	2	13	2	2.8	3	1300	2																								2
1	2	15	1	3.1	3	1400	2																								2
1	2	10	1	3.2	3	100	2																								2
1	2	10	2	3.4	3	1830	2																								2
1	2	15	1	3.5	3	1345	2																								2
1	2	10	1	2.4	2	1400	2																								2
1	2	14	2	2.8	3	1820	2																								2
1	2	13	1	2.8	3	1130	2																								2
1	2	14	2	3	3	1330	2																								2
1	2	13	1	3.3	3	2000	2																								2
1	2	14	2	1.5	2	930	2																								2
1	2	15	1	1.5	2	100	2																								2
1	2	16	1	1.8	2	1830	2																								2
1	2	13	1	1.8	2	1700	2																								2
1	2	13	1	2	2	2030	2																								2
1	2	10	1	2	2	930	2																								2
1	2	13	2	2.2	2	1500	2																								2
1	2	10	1	2.2	2	2330	2																								2
1	2	13	2	2.6	3	1300	2																								2
1	2	13	2	2.7	3	900	2																								2
1	2	14	1	2.7	3	1400	2																								2
1	2	10	1	2.8	3	1400	2																								2
1	2	13	1	2.8	3	2200	2																								2
1	2	10	1	3.1	3	1500	2																								2
1	2	13	2	3	3	1630	2																								2
1	2	14	1	1.4	1	1630	2																								2
1	2	12	2	2.2	2	201	1	1	952	1	1	2	2	39	1	999	3	2	2	36.1	2	2	2	2	2	2	2	2	9	9	1	2	845	1	1	2	2	42	1	999	3	2	2	36.2	2	2	2	2	2
1	2	14	1	3	3	515	1	2	1100	1	1	2	2	49	1	999	3	2	2	35.5	2	2	2	2	2	2	2	2	9	9	2
1	2	1	2	2.6	3	530	1	1	1100	1	1	2	2	39	1	999	3	2	2	35.6	2	2	2	2	2	2	2	2	9	9	2
1	2	9	1	3.1	3	800	1	1	1152	1	1	2	2	55	1	999	3	2	2	36.3	2	2	2	2	2	2	2	2	9	9	2
1	2	11	1	2.6	3	10	2																								2
1	2	13	2	3.2	3	2300	2																								2
1	2	10	1	2.6	3	210	2																								2
1	2	10	2	2.7	3	430	2																								2
1	2	15	2	2	2	1000	2																								2
1	2	9	1	2.4	2	1530	1	1	905	1	1	2	2	40	1	999	3	2	2	36.1	2	2	2	2	2	2	2	2	9	9	1	2	1030	1	1	2	2	50	1	999	3	2	2	36.3	2	2	2	2	2
1	2	14	2	2.4	2	1130	1	1		1	1	2	2	51	1	999	3	2	2	36.6	2	2	2	2	2	2	2	2	9	9	1	2		1	1	2	2	42	1	999	3	2	2	35.5	2	2	2	2	2
1	2	4	1	2.4	2	500	1	1	1400	1	1	2	2	50	1	999	3	2	2	36.5	2	2	2	2	2	2	2	2	9	9	1	2	1300	1	1	2	2	51	1	999	3	2	2	36	2	2	2	2	2
1	2	14	2	2.8	3	2000	1	1	1000	1	1	2	2	52	1	999	3	2	2	36.5	2	2	2	2	2	2	2	2	9	9	2
1	2	8	2	2.8	3	700	1	1	1000	1	1	2	2	46	1	999	3	2	2	36.3	2	2	2	2	2	2	2	2	9	9	2
1	2	5	1	2.8	3	1515	1	1	845	1	1	2	2	42	1	999	3	2	2	36.2	2	2	2	2	2	2	2	2	9	9	2
1	2	4	1	3	3	2000	1	1	1430	1	1	2	2	56	1	999	3	2	2	36.4	2	2	2	2	2	2	2	2	9	9	2
1	2	8	2	3.2	3	1900	1	1		1	1	2	2	42	1	999	3	2	2	36.8	2	2	2	2	2	2	2	2	9	9	2
1	2	3	1	2.5	3	1200	1	1		1	1	2	2	48	1	999	3	2	2	36.8	2	2	2	2	2	2	2	2	9	9	2
1	2	5	1	2.6	3	2200	1	1	1100	1	1	2	2	57	1	999	3	2	2	36.5	2	2	2	2	2	2	2	2	9	9	2
1	2	5	1	2.6	3	1430	1	1	915	1	1	2	2	45	1	999	3	2	2	36.2	2	2	2	2	2	2	2	2	9	9	2
1	2	5	1	2.6	3	1745	1	1	930	1	1	2	2	50	1	999	3	2	2	36.6	2	2	2	2	2	2	2	2	9	9	2
1	2	8	1	2.6	3	1700	1	1		1	1	2	2	43	1	999	3	2	2	36.9	2	2	2	2	2	2	2	2	9	9	2
1	2	7	1	2.6	3	1800	1	1	830	1	1	2	2	35	1	999	3	2	2	36.1	2	2	2	2	2	2	2	2	9	9	2
1	2	1	1	2.6	3	1800	1	1	830	1	1	2	2	35	1	999	3	2	2	36.1	2	2	2	2	2	2	2	2	9	9	2
1	2	14	2	2.6	3	730	1	2		1	1	2	2	55	1	999	3	2	2	37	2	2	2	2	2	2	2	2	9	9	2
1	2	4	1	2.6	3	430	1	1	1025	1	1	2	2	40	1	999	3	2	2	36	2	2	2	2	2	2	2	2	9	9	2
1	2	1	2	2.6	3	2200	1	1	830	1	1	2	2	30	1	999	3	2	2	36.9	2	2	2	2	2	2	2	2	9	9	2
1	2	6	2	2.6	3	2140	1	1	1130	1	1	2	2	53	1	999	3	2	2	36.3	2	2	2	2	2	2	2	2	9	9	2
1	2	2	1	2.6	3	900	1	1	846	1	1	2	2	43	1	999	3	2	2	36	2	2	2	2	2	2	2	2	9	9	2
1	2	2	2	2.7	3	1011	1	1	804	1	1	2	2	41	1	999	3	2	2	36.6	2	2	2	2	2	2	2	2	9	9	2
1	2	2	1	2.7	3	1413	1	1	1100	1	1	2	2	36	1	999	3	2	2	36.1	2	2	2	2	2	2	2	2	9	9	2
1	2	2	2	2.8	3	1830	1	1	916	1	1	2	2	54	1	999	3	2	2	36.6	2	2	2	2	2	2	2	2	9	9	2
1	2	1	2	2.8	3	930	1	1	1030	1	1	2	2	43	1	999	3	2	2	36.9	2	2	2	2	2	2	2	2	9	9	2
1	2	3	1	2.8	3	1500	1	2	850	1	1	2	2	28	1	999	3	2	2	36.4	2	2	2	2	2	2	2	2	9	9	2
1	2	7	2	2.8	3	2400	1	1	800	1	1	2	2	50	1	999	3	2	2	37.4	2	2	2	2	2	2	2	2	9	9	2
1	2	3	2	2.8	3	600	1	1	730	1	1	2	2	43	1	999	3	2	2	36.7	2	2	2	2	2	2	2	2	9	9	2
1	2	3	1	2.8	3	730	1	1	935	1	1	2	2	44	1	999	3	2	2	36.1	2	2	2	2	2	2	2	2	9	9	2
1	2	3	1	2.8	3	2230	1	1	850	1	1	2	2	45	1	999	3	2	2	36.4	2	2	2	2	2	2	2	2	9	9	2
1	2	3	1	2.8	3	2330	1	1	730	1	1	2	2	28	1	999	3	2	2	35.8	2	2	2	2	2	2	2	2	9	9	2
1	2	5	2	2.8	3	1746	1	1	830	1	1	2	2	50	1	999	3	2	2	36.8	2	2	2	2	2	2	2	2	9	9	2
1	2	3	2	2.9	3	350	1	1	900	1	1	2	2	36	1	999	3	2	2	36.3	2	2	2	2	2	2	2	2	9	9	2
1	2	5	1	2.9	3	1545	1	1		1	1	2	2	39	1	999	3	2	2	35.5	2	2	2	2	2	2	2	2	9	9	2
1	2	2	2	2.9	3	350	1	1	900	1	1	2	2	36	1	999	3	2	2	36.3	2	2	2	2	2	2	2	2	9	9	2
1	2	5	1	2.9	3	730	1	1	920	1	1	2	2	40	1	999	3	2	2	36.2	2	2	2	2	2	2	2	2	9	9	2
1	2	4	2	2.9	3	1800	1	1	820	1	1	2	2	40	1	999	3	2	2	36	2	2	2	2	2	2	2	2	9	9	2
1	2	6	2	3	3	1400	1	1		1	1	2	2	52	1	999	3	2	2	37	2	2	2	2	2	2	2	2	9	9	2
1	2	11	2	3	3	2300	1	2		1	1	2	2	42	1	999	3	2	2	36.6	2	2	2	2	2	2	2	2	9	9	2
1	2	7	2	3	3	1700	1	1	1100	1	1	2	2	57	1	999	3	2	2	37.1	2	2	2	2	2	2	2	2	9	9	2
1	2	5	1	3	3	1617	1	1	947	1	1	2	2	52	1	999	3	2	2	37.2	2	2	2	2	2	2	2	2	9	9	2
1	2	7	1	3	3	1400	1	1	900	1	1	2	2	42	1	999	3	2	2	36.1	2	2	2	2	2	2	2	2	9	9	2
1	2	7	1	3	3	1110	1	1	810	1	1	2	2	43	1	999	3	2	2	36.5	2	2	2	2	2	2	2	2	9	9	2
1	2	6	2	3	3	700	1	2	947	1	1	2	2	39	1	999	3	2	2	35.8	2	2	2	2	2	2	2	2	9	9	2
1	2	7	2	3	3	2200	1	1	900	1	1	2	2	43	1	999	3	2	2	35.8	2	2	2	2	2	2	2	2	9	9	2
1	2	7	1	3	3	1230	1	1	800	1	1	2	2	48	1	999	3	2	2	36.8	2	2	2	2	2	2	2	2	9	9	2
1	2	7	2	3	3	2000	1	1	810	1	1	2	2	50	1	999	3	2	2	37	2	2	2	2	2	2	2	2	9	9	2
1	2	7	1	3	3	1400	1	1	900	1	1	2	2	42	1	999	3	2	2	36.1	2	2	2	2	2	2	2	2	9	9	2
1	2	3	2	3.1	3	2300	1	1	1130	1	1	2	2	58	1	999	3	2	2	35.8	2	2	2	2	2	2	2	2	9	9	2
1	2	4	1	3.1	3	110	1	1		1	1	2	2	50	1	999	3	2	2	36.1	2	2	2	2	2	2	2	2	9	9	2
1	2	6	2	3.1	3	2130	1	1	1230	1	1	2	2	53	1	999	3	2	2	36.4	2	2	2	2	2	2	2	2	9	9	2
1	2	8	1	3.2	3	2300	1	1	1111	1	1	2	2	52	1	999	3	2	2	35.6	2	2	2	2	2	2	2	2	9	9	2
1	2	4	1	3.2	3	300	1	1	930	1	1	2	2	58	1	999	3	2	2	36.1	2	2	2	2	2	2	2	2	9	9	2
1	2	1	1	3.2	3	1500	1	1		1	1	2	2	57	1	999	3	2	2	37.4	2	2	2	2	2	2	2	2	9	9	2
1	2	8	2	3.4	3	811	1	1	1030	1	1	2	2	40	1	999	3	2	2	36.2	2	2	2	2	2	2	2	2	9	9	2
1	2	2	2	3.6	3	1800	1	1	800	1	1	2	2	37	1	999	3	2	2	36.9	2	2	2	2	2	2	2	2	9	9	2
1	2	11	2	2.9	3	2230	1	1	902	1	1	2	2	29	1	999	3	2	2	36	2	2	2	2	2	2	2	2	9	9	2
1	2	7	1	3	3	1100	1	1	900	1	1	2	2	52	1	999	3	2	2	36.9	2	2	2	2	2	2	2	2	9	9	2
1	2	11	2	2.5	3	1600	1	1	1410	1	1	2	2	49	1	999	3	2	2	36.3	2	2	2	2	2	2	2	2	9	9	2
1	2	11	2	2.6	3	1805	1	1	1330	1	1	2	2	51	1	999	3	2	2	36.9	2	2	2	2	2	2	2	2	9	9	2
1	2	11	2	2.9	3	1500	1	1	1424	1	1	2	2	42	1	999	3	2	2	36	2	2	2	2	2	2	2	2	9	9	2
1	2	11	1	3.2	3	1300	1	1	1112	1	1	2	2	36	1	999	3	2	2	37	2	2	2	2	2	2	2	2	9	9	2
1	2	9	2	2.8	3	2130	2																								2
1	2	4	2	2.4	2	2000	2																								2
1	2	11	2	2.2	2	540	2																								2
1	2	11	2	2.4	2	400	2																								2
1	2	5	1	2.5	3	1645	2																								2
1	2	7	2	2.7	3	1220	2																								2
1	2	6	2	2.8	3	2330	2																								2
1	2	3	1	3	3	100	2																								2
1	2	11	2	3	3	800	2																								2
1	2	6	2	3	3	1500	2																								2
1	2	14	1	9.99	5	1530	2																								2
1	2	2	1	1.8	2	1730	2																								2
1	2	13	1	3	3	800	2																								2
1	2	13	2	3.2	3	1400	2																								2
1	2	5	2	1.6	2	1730	2																								2
1	2	2	2	2.3	2	1100	2																								2
1	2	13	1	2.4	2	1200	2																								2
1	2	7	2	2.6	3	2200	2																								2
1	2	2	1	2.6	3	1630	2																								2
1	2	13	1	2.6	3	1200	2																								2
1	2	13	2	2.6	3	400	2																								2
1	2	2	1	2.6	3	2130	2																								2
1	2	2	1	2.6	3	1811	2																								2
1	2	2	1	2.7	3	1700	2																								2
1	2	10	2	2.7	3	2330	2																								2
1	2	14	2	2.8	3	1330	2																								2
1	2	13	2	2.8	3	1100	2																								2
1	2	12	2	2.6	3	1413	1	1		1	1	2	2	45	1	999	3	2	2	37.5	3	1	2	2	2	2	2	2	1	2	2
1	2	4	2	3	3	2100	1	1	2400	1	1	2	2	42	1	999	3	2	2	36.1	2	2	2	2	2	2	2	2	9	9	2
1	2	16	1	2.3	2	530	1	1		1	1	2	2	55	1	999	3	2	2	37	2	2	2	2	2	2	2	2	9	9	1	2		1	1	2	2	55	1	999	3	2	2	37	2	2	2	2	2
1	2	16	1	2.3	2	2300	1	1		1	1	2	2	41	1	999	3	2	2	35.6	2	2	2	2	2	2	2	2	9	9	1	2		1	1	2	2	41	1	999	3	2	2	37.1	2	2	2	2	2
1	2	11	2	2.4	2	1600	1	1		1	1	2	2	39	1	999	3	2	2	37.1	2	2	2	2	2	2	2	2	9	9	1	2		1	1	2	2	40	1	999	3	2	2	36.6	2	2	2	2	2
1	2	2	2	2.4	2	2000	1	1	835	1	1	2	2	47	1	999	3	2	2	36.1	2	2	2	2	2	2	2	2	9	9	1	2	1117	1	1	2	2	38	1	999	3	2	2	36.4	2	2	2	2	2
1	2	9	2	2.3	2	1600	1	1	1003	1	1	2	2	42	1	999	3	2	2	36.5	2	2	2	2	2	2	2	2	9	9	1	2	1100	1	1	2	2	45	1	999	3	2	2	36.6	2	2	2	2	2
1	2	16	1	2.5	3	2230	1	1	141	1	1	2	2	40	1	999	3	2	2	36.7	2	2	2	2	2	2	2	2	9	9	2
1	2	12	1	2.8	3	1201	1	1		1	1	2	2	48	1	999	3	2	2	36.8	2	2	2	2	2	2	2	2	9	9	2
1	2	14	1	2.8	3	2230	1	1		1	1	2	2	46	1	999	3	2	2	36.3	2	2	2	2	2	2	2	2	9	9	2
1	2	12	2	3	3	1900	1	1		1	1	2	2	53	1	999	3	2	2	36.7	2	2	2	2	2	2	2	2	9	9	2
1	2	2	2	2.8	3	2000	1	2	1100	1	1	2	2	48	1	999	3	2	2	36.6	2	2	2	2	2	2	2	2	9	9	2
1	2	2	1	3	3	1700	1	1	1005	1	1	2	2	46	1	999	3	2	2	36.6	2	2	2	2	2	2	2	2	9	9	2
1	2	12	1	2.5	3	830	1	1		1	1	2	2	55	1	999	3	2	2	36.3	2	2	2	2	2	2	2	2	9	9	2
1	2	12	1	2.6	3	802	1	1	1010	1	1	2	2	30	1	999	3	2	2	36.6	2	2	2	2	2	2	2	2	9	9	2
1	2	14	2	2.7	3	1830	1	1		1	1	2	2	41	1	999	3	2	2	36.3	2	2	2	2	2	2	2	2	9	9	2
1	2	8	2	2.8	3	1230	1	1		1	1	2	2	40	1	999	3	2	2	36.2	2	2	2	2	2	2	2	2	9	9	2
1	2	12	1	2.8	3	207	1	1		1	1	2	2	34	1	999	3	2	2	36.2	2	2	2	2	2	2	2	2	9	9	2
1	2	12	2	2.8	3	630	1	1	824	1	1	2	2	42	1	999	3	2	2	36.2	2	2	2	2	2	2	2	2	9	9	2
1	2	10	2	2.8	3	1200	1	1		1	1	2	2	52	1	999	3	2	2	36.7	2	2	2	2	2	2	2	2	9	9	2
1	2	5	2	2.8	3	1050	1	1		1	1	2	2	40	1	999	3	2	2	36.8	2	2	2	2	2	2	2	2	9	9	2
1	2	11	2	3	3	2300	1	2		1	1	2	2	46	1	999	3	2	2	37	2	2	2	2	2	2	2	2	9	9	2
1	2	9	1	3	3	500	1	1		1	1	2	2	51	1	999	3	2	2	35.8	2	2	2	2	2	2	2	2	9	9	2
1	2	8	2	3.1	3	2330	1	1	900	1	1	2	2	39	1	999	3	2	2	36.5	2	2	2	2	2	2	2	2	9	9	2
1	2	12	1	3.1	3	2307	1	1		1	1	2	2	40	1	999	3	2	2	36.3	2	2	2	2	2	4	2	2	9	9	2
1	2	2	2	3.2	3	1200	1	1	1000	1	1	2	2	36	1	999	3	2	2	36.4	2	2	2	2	2	2	2	2	9	9	2
1	2	12	2	3.2	3	1030	1	1		1	1	2	2	37	1	999	3	2	2	36.8	2	2	2	2	2	2	2	2	9	9	2
1	2	12	2	3.2	3	507	1	1		1	1	2	2	57	1	999	3	2	2	36.5	2	2	2	2	2	2	2	2	9	9	2
1	2	12	1	3.2	3	310	1	1		1	1	2	2	42	1	999	3	2	2	36.9	2	2	2	2	2	2	2	2	9	9	2
1	2	12	1	3.2	3	505	1	1	952	1	1	2	2	59	1	999	3	2	2	36.2	2	2	2	2	2	2	2	2	9	9	2
1	2	11	1	3.2	3	1809	1	1		1	1	2	2	41	1	999	3	2	2	36.7	2	2	2	2	2	2	2	2	9	9	2
1	2	1	1	3.4	3	1030	1	1	1230	1	1	2	2	39	1	999	3	2	2	35.6	2	2	2	2	2	2	2	2	9	9	2
1	2	12	1	4	4	1500	1	1		1	1	2	2	49	1	999	3	2	2	37.3	2	2	2	2	2	2	2	2	9	9	2
1	2	16	2	2.9	3	1600	1	1	1030	1	1	2	2	44	1	999	3	2	2	36.6	2	2	2	2	2	2	2	2	9	9	2
1	2	16	2	3.3	3	530	1	0	1630	1	1	2	2	47	1	999	3	2	2	36.2	2	2	2	2	2	2	2	2	9	9	2
1	2	10	1	2.6	3	2100	1	1	1206	1	1	2	2	44	1	999	3	2	2	36	2	2	2	2	2	2	2	2	9	9	2
1	2	9	2	2.7	3	400	1	1	900	1	1	2	2	52	1	999	3	2	2	36.4	2	2	2	2	2	2	2	2	9	9	2
1	2	9	2	2.8	3	1600	1	1	1045	1	1	2	2	40	1	999	3	2	2	36.4	2	2	2	2	2	2	2	2	9	9	2
1	2	14	2	2.8	3	1230	1	1	1030	1	1	2	2	47	1	999	3	2	2	36.4	2	2	2	2	2	2	2	2	9	9	2
1	2	12	2	2.8	3	810	1	1	910	1	1	2	2	43	1	999	3	2	2	36.6	2	2	2	2	2	2	2	2	9	9	2
1	2	12	1	2.8	3	600	1	1	850	1	1	2	2	42	1	999	3	2	2	36.2	2	2	2	2	2	2	2	2	9	9	2
1	2	14	1	2.8	3	1420	1	1	930	1	1	2	2	47	1	999	3	2	2	37	2	2	2	2	2	2	2	2	9	9	2
1	2	14	1	3	3	2230	1	1	1000	1	1	2	2	39	1	999	3	2	2	37.2	2	2	2	2	2	2	2	2	9	9	2
1	2	11	1	3	3	1930	1	1	900	1	1	2	2	53	1	999	3	2	2	35.7	2	2	2	2	2	2	2	2	9	9	2
1	2	14	1	3	3	820	1	1	1220	1	1	2	2	47	1	999	3	2	2	35.5	2	2	2	2	2	2	2	2	9	9	2
1	2	14	1	3	3	1230	1	2	900	1	1	2	2	46	1	999	3	2	2	37	2	2	2	2	2	2	2	2	9	9	2
1	2	14	1	3	3	1430	1	1	930	1	1	2	2	43	1	999	3	2	2	36.3	2	2	2	2	2	2	2	2	9	9	2
1	2	12	1	3	3	2310	1	1	827	1	1	2	2	42	1	999	3	2	2	36.2	2	2	2	2	2	2	2	2	9	9	2
1	2	12	1	3.1	3	412	1	1	839	1	1	2	2	41	1	999	3	2	2	36.1	2	2	2	2	2	2	2	2	9	9	2
1	2	12	1	3.1	3	1900	1	1	830	1	1	2	2	44	1	999	3	2	2	36.2	2	2	2	2	2	2	2	2	9	9	2
1	2	12	1	3.1	3	1310	1	1	830	1	1	2	2	42	1	999	3	2	2	36.8	2	2	2	2	2	2	2	2	9	9	2
1	2	12	1	3.1	3	300	1	1	850	1	1	2	2	40	1	999	3	2	2	36.2	2	2	2	2	2	2	2	2	9	9	2
1	2	10	1	3.2	3	1400	1	1	1040	1	1	2	2	44	1	999	3	2	2	36.7	2	2	2	2	2	2	2	2	9	9	2
1	2	13	2	3.2	3	1230	1	1	1705	1	1	2	2	46	1	999	3	2	2	35.6	2	2	2	2	2	2	2	2	9	9	2
1	2	10	1	3.2	3	1500	1	1	830	1	1	2	2	48	1	999	3	2	2	36.6	2	2	2	2	2	2	2	2	9	9	2
1	2	10	1	3.2	3	1200	1	1	910	1	1	2	2	39	1	999	3	2	2	36.3	2	2	2	2	2	2	2	2	9	9	2
1	2	10	2	3.2	3	1200	1	2	840	1	1	2	2	43	1	999	3	2	2	36.7	2	2	2	2	2	2	2	2	9	9	2
1	2	11	1	3.2	3	1530	1	1	1120	1	1	2	2	28	1	999	3	2	2	36.2	2	2	2	2	2	2	2	2	9	9	2
1	2	13	1	3.2	3	1700	1	2	1700	1	1	2	2	48	1	999	3	2	2	37.2	2	2	2	2	2	2	2	2	9	9	2
1	2	11	1	3.2	3	1600	1	1	1730	1	1	2	2	45	1	999	3	2	2	36.3	2	2	2	2	2	2	2	2	9	9	2
1	2	16	1	3.4	3	1845	1	1	1130	1	1	2	2	53	1	999	3	2	2	36.6	2	2	2	2	2	2	2	2	9	9	2
1	2	6	2	2.4	2	700	2																								1	2	1000	1	1	2	2	37	1	999	3	2	2	36.3	2	2	2	2	2
1	2	13	2	3.4	3	730	2																								2
1	2	16	2	3.4	3	730	2																								2
1	2	11	1	2.2	2	620	2																								2
1	2	11	1	3.2	3	700	2																								2
1	2	10	2	2.6	3	413	2																								2
1	2	14	2	2.6	3	1300	2																								2
1	2	15	1	9.99	5	1200	2																								2
1	2	4	2	2	2	1700	2																								2
1	2	14	2	2	2	1045	2																								2
1	2	8	2	2.6	3	1700	2																								2
1	2	2	2	2.8	3	1831	2																								2
1	2	6	2	3	3	800	2																								2
1	2	13	2	3.2	3	930	2																								2
1	2	13	2	3.6	3	145	2																								2
1	2	6	1	3.6	3	1400	2																								2
1	2	15	2	9.99	5	1400	2																								2
1	2	12	2	2.8	3	1001	1	1	1120	1	1	2	2	51	1	999	3	2	2	36.2	2	2	2	2	2	2	2	2	9	9	1	2	842	1	4	9	9	999	3	999	3	9	9	99.9	4	9	9	9	9
1	2	11	2	3.8	3	100	1	1	1330	1	1	2	2	59	1	999	3	2	2	36.8	2		2	2	2	2	2	2	9	9	2
1	2	15	1	9.99	5	2200	2																								2
1	2	13	1	3.5	3	800	2																								2
1	2	11	2	3.1	3	1600	2																								2
1	2	1	1	2.6	3	2340	1	1	830	1	1	2	2	50	1	999	3	2	2	35.5	2	2	2	2	2	2	2	2	9	9	2
1	2	14	1	2.8	3	1330	2																								2
1	2	14	2	9.99	5	1425	2																								2
1	2	1	2	2	2	132	1	1	1112	1	1	2	2	45	1	999	3	2	2	35.8	2	2	2	2	2	2	2	2	9	9	1	2	820	1	1	2	2	33	1	999	3	2	2	36	2	2	2	2	2
1	2	13	2	2.6	3	1800	2																								2
1	2	8	1	3.4	3	0	2																								2
1	2	1	1	2.4	2	2200	1	1	845	1	1	2	2	35	1	999	3	2	2	35.6	2	2	2	2	2	2	2	2	9	9	1	2	940	1	1	2	2	38	1	999	3	2	2	35.5	2	2	2	2	2
1	2	12	2	2.9	3	716	1	1	830	1	1	2	2	42	1	999	3	2	2	36.1	2	2	2	2	2	2	2	2	9	9	1	2	859	1	4	9	9	999	3	999	3	9	9	99.9	4	9	9	9	9
1	2	13	2	9.99	5	2300	1	2	1218	1	2	9	9	999	3	999	3	9	9	99.9	4	9	9	9	9	9	9	9	9	9	2
1	2	6	2	2.4	2	1410	2																								1	2	950	1	1	2	2	39	1	999	3	2	2	35.7	2	2	2	2	2
1	2	11	1	9.99	5	1800	2																								2
1	2	14	1	3	3	1830	1	1	900	1	1	2	2	34	1	999	3	2	2	36.4	2	2	2	2	2	2	2	2	9	9	2
1	2	1	1	2.2	2	2300	1	1	845	1	1	2	2	40	1	999	3	2	2	36.3	2	2	2	2	2	2	2	2	9	9	1	2	843	1	1	2	2	39	1	999	3	2	2	36.5	2	2	2	2	2
1	2	4	2	2.3	2	1600	1	1	900	1	1	2	2	51	1	999	3	2	2	37	2	2	2	2	2	2	2	2	9	9	1	2	1100	1	1	2	2	46	1	999	3	9	2	36.9	2	2	2	2	2
1	2	11	1	2.4	2	1100	1	1		1	1	2	2	52	1	999	3	2	2	36.2	2	2	2	2	2	2	2	2	9	9	1	2		1	1	2	2	59	1	999	3	2	2	37	2	2	2	2	2
1	2	4	2	2.4	2	330	1	1		1	1	2	2	40	1	999	3	2	2	36.9	2	2	2	2	2	2	2	2	9	9	1	2		1	1	2	2	41	1	999	3	2	2	36.1	2	2	2	2	2
1	2	11	2	2.4	2	830	1	1		1	1	2	2	50	1	999	3	2	2	36.7	2	2	2	2	2	2	2	2	9	9	1	2		1	1	2	2	40	1	999	3	2	2	36.3	2	2	2	2	2
1	2	2	2	2.4	2	1236	1	1	1130	1	1	2	2	55	1	999	3	2	2	35.9	2	2	2	2	2	2	2	2	9	9	1	2	918	1	1	2	2	57	1	999	3	2	2	35.8	2	2	2	2	2
1	2	4	1	2.6	3	300	1	1	1230	1	1	2	2	46	1	999	3	2	2	36.3	2	2	2	2	2	2	2	2	9	9	2
1	2	4	1	2.6	3	900	1	1	1100	1	1	2	2	47	1	999	3	2	2	36	2	2	2	2	2	2	2	2	9	9	2
1	2	4	2	2.6	3	1335	1	1	800	1	1	2	2	37	1	999	3	2	2	37	2	2	2	2	2	2	2	2	9	9	2
1	2	4	1	2.6	3	300	1	1	1000	1	1	2	2	56	1	999	3	2	2	36.1	2	2	2	2	2	2	2	2	9	9	2
1	2	4	1	2.6	3	2100	1	1		1	1	2	2	47	1	999	3	2	2	36.6	2	2	2	2	2	2	2	2	9	9	2
1	2	2	2	2.6	3	1400	1	1	803	1	1	2	2	50	1	999	3	2	2	35.5	2	2	2	2	2	2	2	2	9	9	2
1	2	8	1	2.6	3	1410	1	1	800	1	1	2	2	39	1	999	3	2	2	36.2	2	2	2	2	2	2	2	2	9	9	2
1	2	4	1	2.7	3	800	1	1	1500	1	1	2	2	48	1	999	3	2	2	36	2	2	2	2	2	2	2	2	9	9	2
1	2	4	2	2.8	3	400	1	1	1315	1	1	2	2	54	1	999	3	2	2	37	2	2	2	2	2	2	2	2	9	9	2
1	2	5	1	2.8	3	1130	1	1	815	1	1	2	2	57	1	999	3	2	2	36.6	2	2	2	2	2	2	2	2	9	9	2
1	2	1	2	2.8	3	2245	1	1	830	1	1	2	2	39	1	999	3	2	2	36.7	2	2	2	2	2	2	2	2	9	9	2
1	2	8	2	2.8	3	2330	1	1	1010	1	1	2	2	39	1	999	3	2	2	35.5	2	2	2	2	2	2	2	2	9	9	2
1	2	2	1	2.8	3	2035	1	1	1107	1	1	2	2	37	1	999	3	2	2	36.7	2	2	2	2	2	2	2	2	9	9	2
1	2	5	2	2.9	3	2215	1	1	1021	1	1	2	2	49	1	999	3	2	2	36.1	2	2	2	2	2	2	2	2	9	9	2
1	2	8	2	3	3	908	1	1	1100	1	1	2	2	38	1	999	3	2	2	35.5	2	2	2	2	2	2	2	2	9	9	2
1	2	3	1	3.2	3	2320	1	1	1030	1	1	2	2	46	1	999	3	2	2	35.7	2	2	2	2	2	2	2	2	9	9	2
1	2	1	1	3.2	3	1630	1	1		1	1	2	2	49	1	999	3	2	2	36.5	2	2	2	2	2	2	2	2	9	9	2
1	2	1	1	3.2	3	2030	1	1	850	1	1	2	2	45	1	999	3	2	2	36.2	2	2	2	2	2	2	2	2	9	9	2
1	2	7	1	3.4	3	800	1	1	800	1	1	2	2	50	1	999	3	2	2	36.5	2	2	2	2	2	2	2	2	9	9	2
1	2	7	1	2.8	3	100	1	1	900	1	1	2	2	51	1	999	3	2	2	36.8	2	2	2	2	2	2	2	2	9	9	2
1	2	11	1	3.2	3	800	1	1	1130	1	1	2	2	42	1	999	3	2	2	37.3	2	2	2	2	2	2	2	2	9	9	2
1	2	11	2	1.28	1	1400	1	1	1530	1	1	2	2	44	1	999	3	2	2	36.9	2	2	2	2	2	2	2	2	9	9	2
1	2	11	2	2.6	3	520	1	1	1130	1	1	2	2	43	1	999	3	2	2	37.4	2	2	2	2	2	2	2	2	9	9	2
1	2	11	2	2.6	3	700	1	1	835	1	1	2	2	45	1	999	3	2	2	36.3	2	2	2	2	2	2	2	2	9	9	2
1	2	11	2	2.8	3	800	1	1	1633	1	1	2	2	41	1	999	3	2	2	36.7	2	2	2	2	2	2	2	2	9	9	2
1	2	11	1	3.1	3	2100	1	1	1205	1	1	2	2	40	1	999	3	2	2	36.7	2	2	2	2	2	2	2	2	9	9	2
1	2	11	1	3.2	3	1230	1	1	1000	1	1	2	2	35	1	999	3	2	2	36.9	2	2	2	2	2	2	2	2	9	9	2
1	2	11	2	3.2	3	100	1	1	1305	1	1	2	2	47	1	999	3	2	2	36.4	2	2	2	2	2	2	2	2	9	9	2
1	2	11	1	3.2	3	2230	1	1	1600	1	1	2	2	50	1	999	3	2	2	37	2	2	2	2	2	2	2	2	9	9	2
1	2	11	1	3.4	3	100	1	1	900	1	1	2	2	53	1	999	3	2	2	37	2	2	2	2	2	2	2	2	9	9	2
1	2	11	1	3.4	3	1615	1	1	1120	1	1	2	2	37	1	999	3	2	2	36.6	2	2	2	2	2	2	2	2	9	9	2
1	2	4	2	2.8	3	100	1	1		1	1	2	2	40	1	999	3	2	2	36.1	2	2	2	2	2	2	2	2	9	9	2
1	2	4	2	2.8	3	1000	1	1		1	1	2	2	40	1	999	3	2	2	36.1	2	2	2	2	2	2	2	2	9	9	2
1	2	5	1	2.6	3	1315	2																								2
1	2	3	1	2.9	3	1200	2																								2
1	2	9	2	2.4	2	200	2																								2
1	2	15	2	3.1	3	1200	2																								2
1	2	2	1	3.2	3	200	2																								2
1	2	11	1	2.4	2	2330	2																								2
1	2	7	1	2.4	2	2200	2																								2
1	2	2	2	2.5	3	2300	2																								2
1	2	7	2	3.1	3	900	2																								2
1	2	11	1	2	2	500	1	1		1	1	2	2	35	1	999	3	2	2	36.4	2	2	2	2	2	2	2	2	9	9	1	2		1	1	2	2	38	1	999	3	2	2	36.5	2	2	2	2	2
1	2	16	1	2.4	2	1530	1	1		1	2	2	2	44	1	999	3	2	2	36.6	2	2	2	2	2	2	2	2	9	9	1	2		1	1	2	2	46	1	999	3	2	2	36.6	2	2	2	2	2
1	2	1	2	2.4	2	2130	1	1	930	1	1	2	2	57	1	999	3	2	2	36.6	2	2	2	2	2	2	2	2	9	9	1	2	830	1	1	2	2	50	1	999	3	2	2	36.5	2	2	2	2	2
1	2	9	1	2.4	2	930	1	1	935	1	1	2	2	40	1	999	3	2	2	35.7	2	2	2	2	2	2	2	2	9	9	1	2	1030	1	1	2	2	43	1	999	3	2	2	36.1	2	2	2	2	2
1	2	9	2	2.4	2	1500	1	1	900	1	1	2	2	40	1	999	3	2	2	35.8	2	2	2	2	2	2	2	2	9	9	1	2	930	1	1	2	2	45	1	999	3	2	2	35.9	2	2	2	2	2
1	2	9	1	2.8	3	1305	1	1	930	1	1	2	2	48	1	999	3	2	2	35.9	2	2	2	2	2	2	2	2	9	9	2
1	2	14	2	2.2	2	1210	1	2		1	1	2	2	42	1	999	3	2	2	36.2	2	2	2	2	2	2	2	2	9	9	2
1	2	2	1	2.6	3	1200	1	1	1000	1	1	2	2	31	1	999	3	2	2	35.8	2	2	2	2	2	2	2	2	9	9	2
1	2	16	2	2.6	3	1130	1	1		1	1	2	2	52	1	999	3	2	2	36.6	2	2	2	2	2	2	2	2	9	9	2
1	2	15	2	2.6	3	1700	1	1		1	1	2	2	47	1	999	3	2	2	36.4	2	2	2	2	2	2	2	2	9	9	2
1	2	2	1	2.6	3	1911	1	1	1000	1	1	2	2	29	1	999	3	2	2	36.1	2	2	2	2	2	2	2	2	9	9	2
1	2	2	2	2.7	3	1300	1	1	900	1	1	2	2	48	1	999	3	2	2	36.6	2	2	2	2	2	2	2	2	9	9	2
1	2	15	1	2.8	3	100	1	1	1057	1	1	2	2	40	1	999	3	2	2	36	2	2	2	2	2	2	2	2	9	9	2
1	2	14	2	2.8	3	1620	1	1		1	1	2	2	41	1	999	3	2	2	37.3	2	2	2	2	2	2	2	2	9	9	2
1	2	10	1	2.8	3	1320	1	1	1017	1	1	2	2	39	1	999	3	2	2	36.2	2	2	2	2	2	2	2	2	9	9	2
1	2	15	2	2.9	3	600	1	1		1	1	2	2	47	1	999	3	2	2	36.5	2	2	2	2	2	2	2	2	9	9	2
1	2	12	2	3	3	1503	1	1		1	1	2	2	43	1	999	3	2	2	36.9	2	2	2	2	2	2	2	2	9	9	2
1	2	2	2	3	3	1900	1	1	900	1	1	2	2	54	1	999	3	2	2	36.9	2	2	2	2	2	2	2	2	9	9	2
1	2	11	2	3	3	2330	1	1		1	1	2	2	39	1	999	3	2	2	36.5	2	2	2	2	2	2	2	2	9	9	2
1	2	12	1	3.1	3	830	1	1		1	1	2	2	52	1	999	3	2	2	36.2	2	2	2	2	2	2	2	2	9	9	2
1	2	12	2	3.1	3	810	1	1	827	1	1	2	2	42	1	999	3	2	2	36.1	2	2	2	2	2	2	2	2	9	9	2
1	2	12	1	3.2	3	1710	1	1		1	1	2	2	46	1	999	3	2	2	36.6	2	2	2	2	2	2	2	2	9	9	2
1	2	12	1	3.2	3	1210	1	1		1	1	2	2	40	1	999	3	2	2	36.1	2	2	2	2	2	2	2	2	9	9	2
1	2	9	2	2.5	3	1100	1	1	1000	1	1	2	2	36	1	999	3	2	2	36.5	2	2	2	2	2	2	2	2	9	9	2
1	2	15	2	2.7	3	1300	1	1	1500	1	1	2	2	47	1	999	3	2	2	37.3	2	2	2	2	2	2	2	2	9	9	2
1	2	10	2	2.7	3	2200	1	1	1000	1	1	2	2	50	1	999	3	2	2	36.4	2	2	2	2	2	2	2	2	9	9	2
1	2	15	1	2.7	3	1500	1	1	1450	1	1	2	2	39	1	999	3	2	2	36.6	2	2	2	2	2	2	2	2	9	9	2
1	2	16	2	2.7	3	1130	1	1	1000	1	1	2	2	51	1	999	3	2	2	36.2	2	2	2	2	2	2	2	2	9	9	2
1	2	9	2	2.8	3	2000	1	1	1030	1	1	2	2	40	1	999	3	2	2	35.9	2	2	2	2	2	2	2	2	9	9	2
1	2	16	2	2.8	3	800	1	1	930	1	1	2	2	53	1	999	3	2	2	36.6	2	2	2	2	2	2	2	2	9	9	2
1	2	14	1	2.8	3	1700	1	2	930	1	1	2	2	44	1	999	3	2	2	36.5	2	2	2	2	2	2	2	2	9	9	2
1	2	11	2	2.8	3	1800	1	1	1230	1	1	2	2	38	1	999	3	2	2	36.4	2	2	2	2	2	2	2	2	9	9	2
1	2	14	1	3	3	1000	1	1	1100	1	1	2	2	32	1	999	3	2	2	36.1	2	2	2	2	2	2	2	2	9	9	2
1	2	14	2	3	3	130	1	1	920	1	1	2	2	43	1	999	3	2	2	36.2	2	2	2	2	2	2	2	2	9	9	2
1	2	14	1	3	3	1600	1	1	900	1	1	2	2	51	1	999	3	2	2	35.5	2	2	2	2	2	2	2	2	9	9	2
1	2	14	1	3	3	600	1	1	1030	1	1	2	2	47	1	999	3	2	2	37	2	2	2	2	2	2	2	2	9	9	2
1	2	12	1	3.1	3	2225	1	1	811	1	1	2	2	41	1	999	3	2	2	36.1	2	2	2	2	2	2	2	2	9	9	2
1	2	12	2	3.1	3	630	1	1	800	1	1	2	2	47	1	999	3	2	2	36.4	2	2	2	2	2	2	2	2	9	9	2
1	2	12	1	3.1	3	730	1	1	941	1	1	2	2	49	1	999	3	2	2	36.3	2	2	2	2	2	2	2	2	9	9	2
1	2	12	2	3.1	3	201	1	1	910	1	1	2	2	42	1	999	3	2	2	36.2	2	2	2	2	2	2	2	2	9	9	2
1	2	14	1	3.1	3	1020	1	1	1230	1	1	2	2	40	1	999	3	2	2	37	2	2	2	2	2	2	2	2	9	9	2
1	2	12	2	3.2	3	2310	1	1	840	1	1	2	2	40	1	999	3	2	2	36.2	2	2	2	2	2	2	2	2	9	9	2
1	2	10	1	3.2	3	1430	1	1	1019	1	1	2	2	49	1	999	3	2	2	36.8	2	2	2	2	2	2	2	2	9	9	2
1	2	14	1	3.2	3	620	1	1	1600	1	1	2	2	40	1	999	3	2	2	37.2	2	2	2	2	2	2	2	2	9	9	2
1	2	9	2	3.2	3	1030	1	1	1030	1	1	2	2	43	1	999	3	2	2	36.7	2	2	2	2	2	2	2	2	9	9	2
1	2	10	2	3.2	3	2000	1	2	950	1	1	2	2	48	1	999	3	2	2	37.1	2	2	2	2	2	2	2	2	9	9	2
1	2	10	1	3.7	3	1400	1	1	1030	1	1	2	2	48	1	999	3	2	2	36.1	2	2	2	2	2	2	2	2	9	9	2
1	2	15	1	2.7	3	100	2																								2
1	2	5	2	2.8	3	1700	2																								2
1	2	15	1	3.8	3	1800	2																								2
1	2	10	2	2.7	3	600	2																								2
1	2	14	2	2.9	3	1420	2																								2
1	2	14	1	3	3	2230	2																								2
1	2	14	2	3.1	3	2320	2																								2
1	2	10	1	3.1	3	1200	2																								2
1	2	10	1	3.2	3	1512	2																								2
1	2	15	2	3.2	3	2230	2																								2
1	2	10	1	3.3	3	1900	2																								2
1	2	14	2	3.4	3	1730	2																								2
1	2	14	2	3	3	1430	2																								2
1	2	13	1	9.99	5	0	2																								2
1	2	11	1	3	3	1430	2																								2
1	2	15	2	1.4	1	430	2																								2
1	2	15	2	1.4	1	500	2																								2
1	2	15	2	2.9	3	2100	2																								2
1	2	11	2	3	3	1400	2																								2
1	2	14	2	3.2	3	1430	2																								2
1	2	11	2	3.2	3	1400	2																								2
1	2	15	2	3.2	3	1230	2																								2
1	2	7	2	3.3	3	600	1	1		1	1	2	2	50	1	999	3	2	2	36.9	2	2	2	2	2	2	2	2	9	9	2
1	2	10	2	2.2	2	2230	2																								2
1	2	14	2	3	3	1300	2																								2
1	2	5	2	4	4	0	2																								2
1	2	4	1	3.9	3	1730	2																								2
1	2	14	1	5	4	1420	2																								2
1	2	16	2	3.2	3	2240	1	1	930	1	1	2	2	46	1	999	3	2	2	36	2	2	2	2	2	2	2	2	9	9	2
1	2	1	2	2.2	2	2230	1	1	845	1	1	2	2	39	1	999	3	2	2	36.7	2	2	2	2	2	2	2	2	9	9	1	2	900	1	1	2	2	41	1	999	3	2	2	36.6	2	2	2	2	2
1	2	1	1	2.8	3	1400	1	1		1	1	2	2	50	1	999	3	2	2	36.8	2	2	2	2	2	2	2	2	9	9	2
1	2	5	1	2.3	2	1950	1	2	936	1	1	2	2	40	1	999	3	2	2	36.3	2	2	2	2	2	2	2	2	9	9	2
1	2	5	1	2.4	2	2330	1	1	833	1	1	2	2	42	1	999	3	2	2	36.6	2	2	2	2	2	2	2	2	9	9	2
1	2	5	1	2.6	3	1140	1	1		1	1	2	2	47	1	999	3	2	2	36.9	2	2	2	2	2	2	2	2	9	9	2
1	2	2	2	2.8	3	1400	1	1	930	1	1	2	2	58	1	999	3	2	2	37	2	2	2	2	2	2	2	2	9	9	2
1	2	6	1	2.8	3	2040	1	1	1008	1	1	2	2	47	1	999	3	2	2	36.6	2	2	2	2	2	2	2	2	9	9	2
1	2	5	1	2.9	3	1030	1	1	1145	1	1	2	2	49	1	999	3	2	2	36	2	2	2	2	2	2	2	2	9	9	2
1	2	5	1	3	3	2330	1	1	815	1	1	2	2	40	1	999	3	2	2	36	2	2	2	2	2	2	2	2	9	9
1	2	4	1	3.1	3	2230	1	1		1	1	2	2	41	1	999	3	2	2	36.6	2	2	2	2	2	2	2	2	9	9	2
1	2	1	2	3.4	3	730	1	1	940	1	1	2	2	39	1	999	3	2	2	36.6	2	2	2	2	2	2	2	2	9	9	2
1	2	15	2	2.6	3	1700	1	1	1205	1	1	2	2	49	1	999	3	2	2	36.9	2	2	2	2	2	2	2	2	9	9	2
1	2	3	2	3.2	3	1159	1	2		2	2	9	9	999	3	999	3	9	9	99.9	4	9	9	9	9	2	9	9	9	9	2
1	2	3	1	2.8	3	1345	2																								2
1	2	15	2	2.2	2	1600	2																								2
1	2	5	1	2.8	3	2200	2																								2
1	2	15	1	2.8	3	1200	2																								2
1	2	13	1	2.8	3	500	2																								2
1	2	7	2	2.4	2	200	2																								2
1	2	6	1	3.2	3	2130	2																								2
1	2	9	2	2.6	3	530	1	1	930	1	1	2	2	42	1	999	3	2	2	36.3	2	2	2	2	2	2	2	2	9	9	1	2	1030	1	1	2	2	44	1	999	3	2	2	36.5	2	2	2	2	2
1	2	9	2	2.4	2	0	1	1	1216	1	1	2	2	58	1	999	3	2	2	35.5	2	2	2	2	2	2	2	2	9	9	1	2	1238	1	1	2	2	59	1	999	3	2	2	35.5	2	2	2	2	2
1	2	9	1	2.4	2	1530	1	1	902	1	1	2	2	42	1	999	3	2	2	36.5	2	2	2	2	2	2	2	2	9	9	1	2	930	1	1	2	2	45	1	999	3	2	2	36.6	2	2	2	2	2
1	2	15	2	2.7	3	700	1	1	800	1	1	2	2	40	1	999	3	2	2	36	2	2	2	2	2	2	2	2	9	9	2
1	2	15	2	2.7	3	1200	1	2		1	1	2	2	45	1	999	3	2	2	36.7	2	2	2	2	2	2	2	2	9	9	2
1	2	4	1	2.9	3	2300	1	1		1	1	2	2	40	1	999	3	2	2	36.8	2	2	2	2	2	2	2	2	9	9	2
1	2	11	2	3	3	100	1	2		1	1	2	2	47	1	999	3	2	2	37	2	2	2	2	2	2	2	2	9	9	2
1	2	12	1	3.2	3	730	1	1		1	1	2	2	52	1	999	3	2	2	35.8	2	2	2	2	2	2	2	2	9	9	2
1	2	12	1	2.7	3	800	1	1	950	1	1	2	2	53	1	999	3	2	2	35.9	2	2	2	2	2	2	2	2	9	9	2
1	2	12	2	2.4	2	1320	1	1	831	1	1	2	2	30	1	999	3	2	2	36.3	2	2	2	2	2	2	2	2	9	9	2
1	2	16	2	2.5	3	2300	1	1	1056	1	1	2	2	49	1	999	3	2	2	36.7	2	2	2	2	2	2	2	2	9	9	2
1	2	12	2	2.6	3	700	1	1	859	1	1	2	2	34	1	999	3	2	2	36.2	2	2	2	2	2	2	2	2	9	9	2
1	2	15	1	2.7	3	2340	1	1	2022	1	1	2	2	43	1	999	3	2	2	35.6	2	2	2	2	2	2	2	2	9	9	2
1	2	12	2	2.8	3	810	1	1	1020	1	1	2	2	40	1	999	3	2	2	36.1	2	2	2	2	2	2	2	2	9	9	2
1	2	15	2	2.8	3	1000	1	1	1150	1	1	2	2	47	1	999	3	2	2	36.3	2	2	2	2	2	2	2	2	9	9	2
1	2	14	2	2.8	3	1420	1	1	1030	1	1	2	2	42	1	999	3	2	2	37	2	2	2	2	2	2	2	2	9	9	2
1	2	14	2	2.8	3	1800	1	1	930	1	1	2	2	47	1	999	3	2	2	36.2	2	2	2	2	2	2	2	2	9	9	2
1	2	15	2	2.8	3	2300	1	1	1205	1	1	2	2	47	1	999	3	2	2	36.9	2	2	2	2	2	2	2	2	9	9	2
1	2	16	2	2.8	3	1010	1	1	910	1	1	2	2	40	1	999	3	2	2	36.9	2	2	2	2	2	2	2	2	9	9	2
1	2	15	2	2.8	3	730	1	1	1730	1	1	2	2	46	1	999	3	2	2	37.1	2	2	2	2	2	2	2	2	9	9	2
1	2	16	2	2.9	3	1000	1	1	1030	1	1	2	2	47	1	999	3	2	2	37	2	2	2	2	2	2	2	2	9	9	2
1	2	13	2	3	3	2400	1	1	1625	1	1	2	2	45	1	999	3	2	2	36.5	2	2	2	2	2	2	2	2	9	9	2
1	2	12	2	3.1	3	240	1	1	910	1	1	2	2	41	1	999	3	2	2	36.1	2	2	2	2	2	2	2	2	9	9	2
1	2	9	1	3.1	3	2330	1	1	1026	1	1	2	2	49	1	999	3	2	2	36.5	2	2	2	2	2	2	2	2	9	9	2
1	2	12	2	3.2	3	105	1	1	940	1	1	2	2	44	1	999	3	2	2	36.1	2	2	2	2	2	2	2	2	9	9	2
1	2	15	1	3.3	3	900	1	1	1200	1	1	2	2	43	1	999	3	2	2	36	2	2	2	2	2	2	2	2	9	9	2
1	2	15	1	3.8	3	700	1	1	1200	1	1	2	2	41	1	999	3	2	2	37.1	2	2	2	2	2	2	2	2	9	9	2
1	2	14	2	2	2	2220	2																								2
1	2	13	2	2.6	3	1000	2																								2
1	2	15	1	2.8	3	1400	2																								2
1	2	15	2	2.6	3	1500	2																								2
1	2	15	1	2.8	3	1000	2																								2
1	2	13	1	2.8	3	1500	2																								2
1	2	10	2	3	3	130	2																								2
1	2	15	2	3	3	2200	2																								2
1	2	15	1	3.2	3	1400	2																								2
1	2	16	1	3.8	3	2330	2																								2
1	2	15	1	3.2	3	1800	2																								2
1	2	2	2	2.3	2	1200	2																								2
1	2	15	2	2.4	2	1500	2																								2
1	2	2	2	2.9	3	800	2																								2
1	2	13	2	3	3	1000	2																								2
1	2	2	2	3.2	3	1230	2																								2
1	2	10	2	3.2	3	500	2																								2
1	2	15	1	3.4	3	630	2																								2
1	2	13	2	3	3	700	2																								2
1	2	16	1	3.6	3	1930	1	1	1003	1	1	2	2	47	1	999	3	2	2	36.6	2	2	2	2	2	2	2	2	9	9	2
1	2	10	2	2.8	3	1240	2																								2
1	2	6	2	3.4	3	920	2																								2
1	2	3	1	3.2	3	250	2																								2
1	2	8	1	2.1	2	1630	1	1	840	1	1	2	2	36	1	999	3	2	2	36.3	2	2	2	2	2	2	2	2	9	9	1	2	800	1	1	2	2	40	1	999	3	2	2	36.3	2	2	2	2	2
1	2	12	2	2.1	2	920	1	1	1227	1	1	2	2	40	1	999	3	2	2	36.1	2	2	2	2	2	2	2	2	9	9	1	2	832	1	4	9	9	999	3	999	3	9	9	99.9	4	9	9	9	9
1	2	4	2	9.99	5	400	1	1	800	1	4	9	9	999	3	999	3	9	9	99.9	4	9	9	9	9	9	9	9	9	9	2
1	2	6	2	2.4	2	2330	2																								1	2	1020	1	1	2	2	40	1	999	3	2	2	36.9	2	2	2	2	2
1	2	4	1	2.4	2	1400	1	1	1000	1	1	2	2	52	1	999	3	2	2	36.3	2	2	2	2	2	2	2	2	9	9	1	2	1020	1	1	2	2	49	1	999	3	2	2	36.1	2	2	2	2	2
1	2	11	2	2.4	2	1700	1	1	1038	1	1	2	2	38	1	999	3	2	2	37	2	2	2	2	2	2	2	2	9	9	1	2	1300	1	1	2	2	40	1	999	3	2	2	36.4	2	2	2	2	2
1	2	4	2	2	2	2200	1	1	930	1	1	2	2	41	1	999	3	2	2	36.1	2	2	2	2	2	2	2	2	9	9	1	2	1200	1	1	2	2	50	1	999	3	2	2	36	2	2	2	2	2
1	2	7	2	2	2	1000	1	1	1500	1	1	2	2	56	1	999	3	2	2	36.5	2	2	2	2	2	2	2	2	9	9	1	2	900	1	1	2	2	49	1	999	3	2	2	37.1	2	2	2	2	2
1	2	5	2	2	2	1330	1	1	1020	1	1	2	2	49	1	999	3	2	2	35.6	2	2	2	2	2	2	2	2	9	9	1	2	907	1	1	2	2	42	1	999	3	2	2	36	2	2	2	2	2
1	2	6	2	2	2	2200	1	1	1217	1	1	2	2	46	1	999	3	2	2	36.6	2	2	2	2	2	2	2	2	9	9	1	2	1000	1	1	2	2	45	1	999	3	2	2	36.8	2	2	2	2	2
1	2	7	2	2	2	100	1	1	800	1	1	2	2	50	1	999	3	2	2	35.8	2	2	2	2	2	2	2	2	9	9	1	2	800	1	1	2	2	40	1	999	3	2	2	36.1	2	2	2	2	2
1	2	7	1	2	2	1410	1	1	830	1	1	2	2	56	1	999	3	2	2	36	2	2	2	2	2	2	2	2	9	9	1	2	810	1	1	2	2	51	1	999	3	2	2	36.3	2	2	2	2	2
1	2	7	2	2.1	2	1900	1	1		1	1	2	2	49	1	999	3	2	2	37.1	2	2	2	2	2	2	2	2	9	9	1	2		1	1	2	2	40	1	999	3	2	2	37	2	2	2	2	2
1	2	9	1	2.1	2	1800	1	1		1	1	2	2	56	1	999	3	2	2	36.3	2	2	2	2	2	2	2	2	9	9	1	2		1	1	2	2	57	1	999	3	2	2	36.6	2	2	2	2	2
1	2	7	2	2.1	2	1700	1	1	800	1	1	2	2	46	1	999	3	2	2	36.2	2	2	2	2	2	2	2	2	9	9	1	2	900	1	1	2	2	38	1	999	3	2	2	36.5	2	2	2	2	2
1	2	8	1	2.1	2	1600	1	1	1000	1	1	2	2	40	1	999	3	2	2	35.5	2	2	2	2	2	2	2	2	9	9	1	2	708	1	1	2	2	40	1	999	3	2	2	35.5	2	2	2	2	2
1	2	14	1	2.2	2	1640	1	1		1	1	2	2	49	1	999	3	2	2	37	2	2	2	2	2	2	2	2	9	9	1	2		1	1	2	2	47	1	999	3	2	2	37.2	2	2	2	2	2
1	2	6	2	2.2	2	111	1	1	1030	1	1	2	2	46	1	999	3	2	2	36.9	2	2	2	2	2	2	2	2	9	9	1	2	1009	1	1	2	2	48	1	999	3	2	2	36.1	2	2	2	2	2
1	2	14	1	2.2	2	1430	1	1		1	1	2	2	38	1	999	3	2	2	36.3	2	2	2	2	2	2	2	2	9	9	1	2		1	1	2	2	41	1	999	3	2	2	37	2	2	2	2	2
1	2	1	1	2.2	2	1930	1	1	800	1	1	2	2	54	1	999	3	2	2	36.3	2	2	2	2	2	2	2	2	9	9	1	2	830	1	1	2	2	56	1	999	3	2	2	36.4	2	2	2	2	2
1	2	4	1	2.2	2	2300	1	1	1100	1	1	2	2	40	1	999	3	2	2	36.3	2	2	2	2	2	2	2	2	9	9	1	2	1120	1	1	2	2	42	1	999	3	2	2	36	2	2	2	2	2
1	2	13	1	2.2	2	1200	1	1		1	1	2	2	33	1	999	3	2	2	36.9	2	2	2	2	2	2	2	2	9	9	1	2		1	1	2	2	30	1	999	3	2	2	35.7	2	2	2	2	2
1	2	6	1	2.2	2	1815	1	1	1009	1	1	2	2	47	1	999	3	2	2	36.4	2	2	2	2	2	2	2	2	9	9	1	2	1315	1	1	2	2	51	1	999	3	2	2	36.6	2	2	2	2	2
1	2	1	2	2.2	2	400	1	1	900	1	1	2	2	47	1	999	3	2	2	36.5	2	2	2	2	2	2	2	2	9	9	1	2	1030	1	1	2	2	45	1	999	3	2	2	36	2	2	2	2	2
1	2	11	2	2.2	2	700	1	1		1	1	2	2	41	1	999	3	2	2	36.3	2	2	2	2	2	2	2	2	9	9	1	2		1	1	2	2	41	1	999	3	2	2	36.5	2	2	2	2	2
1	2	2	2	2.2	2	300	1	1	1100	1	1	2	2	38	1	999	3	2	2	36.7	2	2	2	2	2	2	2	2	9	9	1	2	944	1	1	2	2	31	1	999	3	2	2	35.7	2	2	2	2	2
1	2	1	2	2.3	2	1230	1	1		1	1	2	2	40	1	999	3	2	2	36.5	2	2	2	2	2	2	2	2	9	9	1	2		1	1	2	2	40	1	999	3	2	2	36.5	2	2	2	2	2
1	2	1	2	2.3	2	830	1	1		1	1	2	2	50	1	999	3	2	2	37.3	2	2	2	2	2	2	2	2	9	9	1	2		1	1	2	2	45	1	999	3	2	2	36.4	2	2	2	2	2
1	2	8	2	2.3	2	1100	1	1	930	1	1	2	2	39	1	999	3	2	2	36.2	2	2	2	2	2	2	2	2	9	9	1	2	1030	1	1	2	2	39	1	999	3	2	2	36.3	2	2	2	2	2
1	2	15	1	2.3	2	845	1	1		1	1	2	2	47	1	999	3	2	2	37.1	2	2	2	2	2	2	2	2	9	9	1	2		1	1	2	2	47	1	999	3	2	2	37.1	2	2	2	2	2
1	2	3	2	2.3	2	2130	1	1	920	1	1	2	2	53	1	999	3	2	2	35.6	2	2	2	2	2	2	2	2	9	9	1	2	815	1	1	2	2	41	1	999	3	2	2	36	2	2	2	2	2
1	2	6	2	2.3	2	1200	1	1	903	1	1	2	2	41	1	999	3	2	2	35.6	2	2	2	2	2	2	2	2	9	9	1	2	930	1	1	2	2	48	1	999	3	2	2	36.1	2	2	2	2	2
1	2	1	2	2.3	2	830	1	1		1	1	2	2	52	1	999	3	2	2	36.9	2	2	2	2	2	2	2	2	9	9	1	2		1	1	2	2	50	1	999	3	2	2	36.8	2	2	2	2	2
1	2	2	1	2.3	2	1630	1	1	900	1	1	2	2	53	1	999	3	2	2	36.6	2	2	2	2	2	2	2	2	9	9	1	2	840	1	1	2	2	38	1	999	3	2	2	36.1	2	2	2	2	2
1	2	16	2	2.3	2	430	1	1		1	1	2	2	44	1	999	3	2	2	36.7	2	2	2	2	2	2	2	2	9	9	1	2		1	1	2	2	45	1	999	3	2	2	36.7	2	2	2	2	2
1	2	16	2	2.3	2	1300	1	1		1	1	2	2	46	1	999	3	2	2	36.7	2	2	2	2	2	2	2	2	9	9	1	2		1	1	2	2	47	1	999	3	2	2	37.2	2	2	2	2	2
1	2	6	2	2.3	2	2300	1	1	1020	1	1	2	2	41	1	999	3	2	2	36.5	2	2	2	2	2	2	2	2	9	9	1	2	1009	1	1	2	2	48	1	999	3	2	2	37.1	2	2	2	2	2
1	2	8	2	2.3	2	1545	1	1	900	1	1	2	2	39	1	999	3	2	2	36.4	2	2	2	2	2	2	2	2	9	9	1	2	930	1	1	2	2	40	1	999	3	2	2	36.4	2	2	2	2	2
1	2	8	2	2.3	2	800	1	1	1011	1	1	2	2	43	1	999	3	2	2	36.3	2	2	2	2	2	2	2	2	9	9	1	2	1000	1	1	2	2	43	1	999	3	2	2	36.5	2	2	2	2	2
1	2	13	1	2.4	2	1400	1	1		1	1	2	2	42	1	999	3	2	2	36.5	2	2	2	2	2	2	2	2	9	9	1	2		1	1	2	2	38	1	999	3	2	2	35.6	2	2	2	2	2
1	2	16	1	2.4	2	1800	1	1		1	1	2	2	40	1	999	3	2	2	36.8	2	2	2	2	2	2	2	2	9	9	1	2		1	1	2	2	48	1	999	3	2	2	37.4	2	2	2	2	2
1	2	4	1	2.4	2	800	1	1	1000	1	1	2	2	26	1	999	3	2	2	36.1	2	2	2	2	2	2	2	2	9	9	1	2	1400	1	1	2	2	36	1	999	3	2	2	36.5	2	2	2	2	2
1	2	1	1	2.4	2	2430	1	1	950	1	1	2	2	39	1	999	3	2	2	35.5	2	2	2	2	2	2	2	2	9	9	1	2	845	1	1	2	2	45	1	999	3	2	2	36.9	2	2	2	2	2
1	2	8	2	2.4	2	1930	1	1	1030	1	1	2	2	49	1	999	3	2	2	36.3	2	2	2	2	2	2	2	2	9	9	1	2	946	1	1	2	2	49	1	999	3	2	2	36.5	2	2	2	2	2
1	2	2	2	2.4	2	1130	1	1	800	1	1	2	2	38	1	999	3	2	2	36.6	2	2	2	2	2	2	2	2	9	9	1	2	1100	1	1	2	2	28	1	999	3	2	2	36.3	2	2	2	2	2
1	2	13	2	2.4	2	1200	1	0		1	1	2	2	42	1	999	3	2	2	36.6	2	2	2	2	2	2	2	2	9	9	1	2		1	1	2	2	40	1	999	3	2	2	36.6	2	2	2	2	2
1	2	4	1	2.4	2	900	1	1	1230	1	1	2	2	30	1	999	3	2	2	36	2	2	2	2	2	2	2	2	9	9	1	2	1000	1	1	2	2	32	1	999	3	2	2	36.2	2	2	2	2	2
1	2	1	2	2.4	2	2200	1	1	930	1	1	2	2	42	1	999	3	2	2	36.3	2	2	2	2	2	2	2	2	9	9	1	2	1025	1	1	2	2	41	1	999	3	2	2	36.4	2	2	2	2	2
1	2	4	2	2.4	2	2015	1	1		1	1	2	2	40	1	999	3	2	2	36.3	2	2	2	2	2	2	2	2	9	9	1	2		1	1	2	2	46	1	999	3	2	2	36.1	2	2	2	2	2
1	2	4	2	2.4	2	800	1	1		1	1	2	2	40	1	999	3	2	2	36.1	2	2	2	2	2	2	2	2	9	9	1	2		1	1	2	2	42	1	999	3	2	2	35.9	2	2	2	2	2
1	2	7	1	2.4	2	2200	1	1	1100	1	1	2	2	43	1	999	3	2	2	36.9	2	2	2	2	2	2	2	2	9	9	1	2	2400	1	1	2	2	40	1	999	3	2	2	36.3	2	2	2	2	2
1	2	16	2	2.4	2	1545	1	1		1	1	2	2	54	1	999	3	2	2	36.4	2	2	2	2	2	2	2	2	9	9	1	2		1	1	2	2	48	1	999	3	2	2	37.3	2	2	2	2	2
1	2	6	1	2.4	2	1100	1	1	815	1	1	2	2	55	1	999	3	2	2	36.4	2	2	2	2	2	2	2	2	9	9	1	2	1103	1	1	2	2	40	1	999	3	2	2	36.7	2	2	2	2	2
1	2	4	2	2.4	2	2200	1	1	1500	1	1	2	2	35	1	999	3	2	2	36.2	2	2	2	2	2	2	2	2	9	9	1	2	1100	1	1	2	2	36	1	999	3	2	2	36.1	2	2	2	2	2
1	2	13	1	2.4	2	1030	1	1		1	1	2	2	42	1	999	3	2	2	36	2	2	2	2	2	2	2	2	9	9	1	2		1	1	2	2	35	1	999	3	2	2	35.6	2	2	2	2	2
1	2	7	2	2.4	2	2000	1	1	935	1	1	2	2	52	1	999	3	2	2	36.8	2	2	2	2	2	2	2	2	9	9	1	2	1000	1	1	2	2	47	1	999	3	2	2	36.2	2	2	2	2	2
1	2	1	2	2.4	2	2230	1	1	1045	1	1	2	2	50	1	999	3	2	2	36.9	2	2	2	2	2	2	2	2	9	9	1	2	1130	1	1	2	2	53	1	999	3	2	2	36.5	2	2	2	2	2
1	2	2	1	2.4	2	2400	1	1	814	1	1	2	2	31	1	999	3	2	2	36.1	2	2	2	2	2	2	2	2	9	9	1	2	936	1	1	2	2	39	1	999	3	2	2	37	2	2	2	2	2
1	2	1	2	2.4	2	1200	1	1		1	1	2	2	39	1	999	3	2	2	36.9	2	2	2	2	2	2	2	2	9	9	1	2		1	1	2	2	41	1	999	3	2	2	36.9	2	2	2	2	2
1	2	4	2	3	3	2415	1	1		1	1	2	2	56	1	999	3	2	2	37.1	2	2	2	2	2	2	2	2	9	9	2
1	2	8	2	2.4	2	800	1	1	810	1	1	2	2	46	1	999	3	2	2	36.3	2	2	2	2	2	2	2	2	9	9	1	2	809	1	1	2	2	46	1	999	3	2	2	36.4	2	2	2	2	2
1	2	1	1	3.2	3	2300	1	1	930	1	1	2	2	46	1	999	3	2	2	36.3	2	2	2	2	2	2	2	2	9	9	2
1	2	10	2	3	3	400	2																								2
1	2	6	1	2.4	2	2230	1	1	915	1	1	2	2	50	1	999	3	2	2	35.6	2	2	2	2	2	2	2	2	9	9	1	2	859	1	1	2	2	39	1	999	3	2	2	37	2	2	2	2	2
1	2	2	1	2.4	2	1130	1	1	908	1	1	2	2	35	1	999	3	2	2	36.5	2	2	2	2	2	2	2	2	9	9	1	2	928	1	1	2	2	42	1	999	3	2	2	36.2	2	2	2	2	2
1	2	2	1	2.4	2	2200	1	1	1100	1	1	2	2	43	1	999	3	2	2	36.9	2	2	2	2	2	2	2	2	9	9	1	2	1200	1	1	2	2	40	1	999	3	2	2	36.2	2	2	2	2	2
1	2	2	2	2.4	2	1930	1	1	900	1	1	2	2	26	1	999	3	2	2	36.8	2	2	2	2	2	2	2	2	9	9	1	2	800	1	1	2	2	30	1	999	3	2	2	37	2	2	2	2	2
1	2	16	2	2.4	2	1545	1	1		1	1	2	2	49	1	999	3	2	2	36.7	2	2	2	2	2	2	2	2	9	9	1	2		1	1	2	2	43	1	999	3	2	2	37.3	2	2	2	2	2
1	2	12	2	2.4	2	1730	1	1		1	1	2	2	39	1	999	3	2	2	36.1	2	2	2	2	2	2	2	2	9	9	1	2		1	1	2	2	38	1	999	3	2	2	36.1	2	2	2	2	2
1	2	1	2	2.4	2	2230	1	1	900	1	1	2	2	59	1	999	3	2	2	35.6	2	2	2	2	2	2	2	2	9	9	1	2	845	1	1	2	2	45	1	999	3	2	2	36.5	2	2	2	2	2
1	2	1	2	2.4	2	2230	1	1	900	1	1	2	2	39	1	999	3	2	2	36.5	2	2	2	2	2	2	2	2	9	9	1	2	845	1	1	2	2	40	1	999	3	2	2	36.3	2	2	2	2	2
1	2	1	2	2.4	2	2245	1	1	945	1	1	2	2	39	1	999	3	2	2	36.8	2	2	2	2	2	2	2	2	9	9	1	2	830	1	1	2	2	43	1	999	3	2	2	36.6	2	2	2	2	2
1	2	7	1	2.4	2	1200	1	1	800	1	1	2	2	45	1	999	3	2	2	36.9	2	2	2	2	2	2	2	2	9	9	1	2	820	1	1	2	2	42	1	999	3	2	2	36.1	2	2	2	2	2
1	2	7	2	2.4	2	630	1	1		1	1	2	2	40	1	999	3	2	2	37.2	2	2	2	2	2	2	2	2	9	9	1	2		1	1	2	2	38	1	999	3	2	2	37	2	2	2	2	2
1	2	1	1	2.4	2	2130	1	1	930	1	1	2	2	38	1	999	3	2	2	36.6	2	2	2	2	2	2	2	2	9	9	1	2	830	1	1	2	2	40	1	999	3	2	2	36.4	2	2	2	2	2
1	2	1	2	2.4	2	945	1	1	940	1	1	2	2	39	1	999	3	2	2	36.5	2	2	2	2	2	2	2	2	9	9	1	2	845	1	1	2	2	41	1	999	3	2	2	36.5	2	2	2	2	2
1	2	12	2	2.1	2	402	1	1	830	1	1	2	2	41	1	999	3	2	2	36.1	2	2	2	2	2	2	2	2	9	9	1	2	840	1	1	2	2	39	1	999	3	2	2	36.2	2	2	2	2	2
1	2	13	2	2.4	2	1220	1	1	1553	1	1	2	2	32	1	999	3	2	2	36.3	2	2	2	2	2	2	2	2	9	9	1	2	1600	1	1	2	2	40	1	999	3	2	2	36.4	2	2	2	2	2
1	2	13	2	2	2	1000	1	1	1756	1	1	2	2	45	1	999	3	2	2	36	2	2	2	2	2	2	2	2	9	9	1	2	1630	1	1	2	2	40	1	999	3	2	2	37.1	2	2	2	2	2
1	2	16	2	2.1	2	340	1	1	930	1	1	2	2	48	1	999	3	2	2	36.9	2	2	2	2	2	2	2	2	9	9	1	2	1000	1	1	2	2	42	1	999	3	2	2	36.2	2	2	2	2	2
1	2	16	2	2.1	2	1840	1	1	930	1	1	2	2	39	1	999	3	2	2	36.2	2	2	2	2	2	2	2	2	9	9	1	2	1030	1	1	2	2	45	1	999	3	2	2	36.5	2	2	2	2	2
1	2	11	2	2.2	2	300	1	1	810	1	1	2	2	53	1	999	3	2	2	36.4	2	2	2	2	2	2	2	2	9	9	1	2	920	1	1	2	2	56	1	999	3	2	2	36.4	2	2	2	2	2
1	2	16	2	2.2	2	1220	1	1	1000	1	1	2	2	43	1	999	3	2	2	37	2	2	2	2	2	2	2	2	9	9	1	2	915	1	1	2	2	43	1	999	3	2	2	36.9	2	2	2	2	2
1	2	15	2	2.2	2	1900	1	1	900	1	1	2	2	45	1	999	3	2	2	35.9	2	2	2	2	2	2	2	2	9	9	1	2	830	1	1	2	2	40	1	999	3	2	2	36.4	2	2	2	2	2
1	2	11	1	2.2	2	1200	1	1	930	1	1	2	2	45	1	999	3	2	2	36.5	2	2	2	2	2	2	2	2	9	9	1	2	1102	1	1	2	2	44	1	999	3	2	2	37.4	2	2	2	2	2
1	2	11	1	2.3	2	1200	1	1	1322	1	1	2	2	38	1	999	3	2	2	36.3	2	2	2	2	2	2	2	2	9	9	1	2	1203	1	1	2	2	42	1	999	3	2	2	37.4	2	2	2	2	2
1	2	16	2	2.3	2	830	1	1	430	1	1	2	2	49	1	999	3	2	2	36.4	2	2	2	2	2	2	2	2	9	9	1	2	1000	1	1	2	2	48	1	999	3	2	2	36.5	2	2	2	2	2
1	2	16	1	2.3	2	113	1	1	930	1	1	2	2	39	1	999	3	2	2	36.5	2	2	2	2	2	2	2	2	9	9	1	2	830	1	1	2	2	40	1	999	3	2	2	36.4	2	2	2	2	2
1	2	9	2	2.3	2	2230	1	1	930	1	1	2	2	40	1	999	3	2	2	36	2	2	2	2	2	2	2	2	9	9	1	2	1030	1	1	2	2	45	1	999	3	2	2	36.5	2	2	2	2	2
1	2	16	2	2.3	2	2230	1	1	951	1	1	2	2	49	1	999	3	2	2	36.2	2	2	2	2	2	2	2	2	9	9	1	2	830	1	1	2	2	50	1	999	3	2	2	36.5	2	2	2	2	2
1	2	16	1	2.3	2	2350	1	1	1030	1	1	2	2	46	1	999	3	2	2	37	2	2	2	2	2	2	2	2	9	9	1	2	930	1	1	2	2	40	1	999	3	2	2	37.2	2	2	2	2	2
1	2	16	1	2.3	2	630	1	1	1009	1	1	2	2	50	1	999	3	2	2	35.8	2	2	2	2	2	2	2	2	9	9	1	2	1140	1	1	2	2	52	1	999	3	2	2	35.8	2	2	2	2	2
1	2	13	1	2.3	2	2000	1	1	1500	1	1	2	2	45	1	999	3	2	2	36.8	2	2	2	2	2	2	2	2	9	9	1	2	1600	1	1	2	2	40	1	999	3	2	2	36	2	2	2	2	2
1	2	16	2	2.3	2	130	1	1	930	1	1	2	2	51	1	999	3	2	2	37.1	2	2	2	2	2	2	2	2	9	9	1	1	920	1	1	2	2	50	1	999	3	2	2	37.1	2	2	2	2	2
1	2	15	1	2.3	2	2200	1	1	1500	1	1	2	2	46	1	999	3	2	2	35.7	2	2	2	2	2	2	2	2	9	9	1	2	930	1	1	2	2	40	1	999	3	2	2	36	2	2	2	2	2
1	2	15	1	2.3	2	800	1	1	1200	1	1	2	2	46	1	999	3	2	2	36.7	2	2	2	2	2	2	2	2	9	9	1	2	920	1	1	2	2	45	1	999	3	2	2	36.2	2	2	2	2	2
1	2	11	2	2.3	2	1310	1	1	1120	1	1	2	2	40	1	999	3	2	2	36.3	2	2	2	2	2	2	2	2	9	9	1	2	821	1	1	2	2	44	1	999	3	2	2	36.5	2	2	2	2	2
1	2	16	2	2.4	2	907	1	1	1147	1	1	2	2	49	1	999	3	2	2	36.5	2	2	2	2	2	2	2	2	9	9	1	2	1030	1	1	2	2	46	1	999	3	2	2	36.1	2	2	2	2	2
1	2	16	2	2.4	2	1030	1	1	1015	1	1	2	2	51	1	999	3	2	2	37.2	2	2	2	2	2	2	2	2	9	9	1	2	1120	1	1	2	2	48	1	999	3	2	2	37.1	2	2	2	2	2
1	2	13	2	2.4	2	1830	1	1	1522	1	1	2	2	41	1	999	3	2	2	36.3	2	2	2	2	2	2	2	2	9	9	1	2	1600	1	1	2	2	40	1	999	3	2	2	36	2	2	2	2	2
1	2	11	2	2.4	2	300	1	1	1055	1	1	2	2	27	1	999	3	2	2	35.6	2	2	2	2	2	2	2	2	9	9	1	2	1305	1	1	2	2	40	1	999	3	2	2	36.6	2	2	2	2	2
1	2	11	1	2.4	2	2145	1	1	1030	1	1	2	2	23	1	999	3	2	2	36.7	2	2	2	2	2	2	2	2	9	9	1	2	900	1	1	2	2	30	1	999	3	2	2	37.1	2	2	2	2	2
1	2	15	1	2.4	2	1930	1	1	930	1	1	2	2	50	1	999	3	2	2	36.1	2	2	2	2	2	2	2	2	9	9	1	2	920	1	1	2	2	40	1	999	3	2	2	36.3	2	2	2	2	2
1	2	12	2	2.4	2	2105	1	1	810	1	1	2	2	40	1	999	3	2	2	36.1	2	2	2	2	2	2	2	2	9	9	1	2	841	1	1	2	2	36	1	999	3	2	2	36.2	2	2	2	2	2
1	2	11	2	2.4	2	1600	1	1	1000	1	1	2	2	49	1	999	3	2	2	36.8	2	2	2	2	2	2	2	2	9	9	1	2	810	1	1	2	2	44	1	999	3	2	2	36.7	2	2	2	2	2
1	2	11	1	2.4	2	1140	1	1	1020	1	1	2	2	44	1	999	3	2	2	36.6	2	2	2	2	2	2	2	2	9	9	1	2	1201	1	1	2	2	47	1	999	3	2	2	37.4	2	2	2	2	2
1	2	14	2	1.8	2	1910	1	1	1130	1	1	2	2	44	1	999	3	2	2	35.5	2	2	2	2	2	2	2	2	9	9	1	2	1030	1	1	2	2	56	1	999	3	2	2	36.4	2	2	2	2	2
1	2	7	2	2.4	2	1200	1	1	900	1	1	2	2	74	2	56	1	2	2	34.8	1	2	1	2	2	2	2	2	9	9	1	1	1000	1	4	9	9	999	3	999	3	9	9	99.9	4	9	9	9	9
1	2	12	2	2.9	3	730	1	1	855	1	1	2	2	42	1	999	3	2	2	36.1	2	2	2	2	2	2	2	2	9	9	1	2	859	1	4	9	9	999	3	999	3	9	9	99.9	4	9	9	9	9
1	2	6	1	2.6	3	800	1	1	950	1	1	2	2	45	1	999	3	2	2	36.1	2	2	2	2	2	2	2	2	9	9	2
1	2	2	2	2.8	3	2330	1	1	1000	1	1	2	2	41	1	999	3	2	2	36.1	2	2	2	2	2	2	2	2	9	9	2
1	2	3	2	2.6	3	200	1	1	920	1	1	2	2	56	1	57	1	2	2	36	2	2	2	2	2	2	2	2	9	9	2
1	2	15	1	2.3	2	1300	1	2		1	1	2	2	999	3	40	1	2	2	36.2	2	2	2	2	2	2	2	2	9	9	2
1	2	12	1	3.2	3	805	1	1	950	1	1	2	2	30	1	999	3	2	2	36.5	2	2	2	2	2	2	2	2	9	9	2
1	2	4	1	2.1	2	1910	1	1	900	1	1	2	2	36	1	999	3	2	2	36.7	2	2	2	2	2	2	2	2	9	9	2
1	2	7	2	2.2	2	700	1	2	1000	1	1	2	2	40	1	999	3	2	2	37.1	2	2	2	2	2	2	2	2	9	9	2
1	2	13	1	2.2	2	1630	1	2		1	1	2	2	47	1	999	3	2	2	37.2	2	2	2	2	2	2	2	2	9	9	2
1	2	7	1	2.2	2	1830	1	2		1	1	2	2	57	1	999	3	2	2	36.9	2	2	2	2	2	2	2	2	9	9	2
1	2	13	2	2.2	2	600	1	2		1	1	2	2	42	1	999	3	2	2	36.9	2	2	2	2	2	2	2	2	9	9	2
1	2	7	2	2.2	2	1415	1	1	800	1	1	2	2	49	1	999	3	2	2	36.1	2	2	2	2	2	2	2	2	9	9	2
1	2	13	2	2.4	2	1800	1	2	1043	1	1	2	2	47	1	999	3	2	2	35.7	2	2	2	2	2	2	2	2	9	9	2
1	2	2	1	2.4	2	1230	1	1	900	1	1	2	2	56	1	999	3	2	2	36	2	2	2	2	2	2	2	2	9	9	2
1	2	16	1	2.4	2	2100	1	1		1	1	2	2	50	1	999	3	2	2	36.4	2	2	2	2	2	2	2	2	9	9	2
1	2	7	2	2.4	2	2330	1	2		1	1	2	2	46	1	999	3	2	2	36.6	2	2	2	2	2	2	2	2	9	9	2
1	2	7	2	2.4	2	1600	1	2	800	1	1	2	2	42	1	999	3	2	2	36	2	2	2	2	2	2	2	2	9	9	2
1	2	7	2	2.4	2	2100	1	2		1	1	2	2	48	1	999	3	2	2	36.9	2	2	2	2	2	2	2	2	9	9	2
1	2	2	2	2.5	3	1400	1	1		1	1	2	2	57	1	999	3	2	2	36.4	2	2	2	2	2	2	2	2	9	9	2
1	2	13	2	2.5	3	1900	1	2		1	1	2	2	42	1	999	3	2	2	36	2	2	2	2	2	2	2	2	9	9	2
1	2	6	2	2.5	3	1300	1	1		1	1	2	2	50	1	999	3	2	2	36.5	2	2	2	2	2	2	2	2	9	9	2
1	2	5	1	2.5	3	1345	1	1	810	1	1	2	2	43	1	999	3	2	2	36.8	2	2	2	2	2	3	2	2	9	9	2
1	2	15	1	2.5	3	2000	1	1		1	1	2	2	43	1	999	3	2	2	35.6	2	2	2	2	2	2	2	2	9	9	2
1	2	13	1	2.5	3	2155	1	2		1	1	2	2	28	1	999	3	2	2	36	2	2	2	2	2	2	2	2	9	9	2
1	2	8	2	2.5	3	900	1	1	1030	1	1	1	2	42	1	999	3	2	2	36.2	2	2	2	2	2	2	2	2	9	9	2
1	2	5	2	2.5	3	1230	1	1	855	1	1	2	2	49	1	999	3	2	2	36.9	2	2	2	2	2	2	2	2	9	9	2
1	2	15	2	2.5	3	2000	1	1		1	1	2	2	40	1	999	3	2	2	36.8	2	2	2	2	2	2	2	2	9	9	2
1	2	13	2	2.5	3	1700	1	2	1154	1	1	2	2	59	1	999	3	2	2	36	2	2	2	2	2	2	2	2	9	9	2
1	2	8	2	2.5	3	1030	1	1	1111	1	1	2	2	36	1	999	3	2	2	36.3	2	2	2	2	2	2	2	2	9	9	2
1	2	8	1	2.5	3	1030	1	1	1100	1	1	2	2	46	1	999	3	2	2	36.3	2	2	2	2	2	2	2	2	9	9	2
1	2	2	2	2.5	3	2000	1	1		1	1	2	2	40	1	999	3	2	2	37.2	2	2	2	2	2	2	2	2	9	9	2
1	2	8	1	2.5	3	2100	1	1	909	1	1	2	2	46	1	999	3	2	2	36.3	2	2	2	2	2	2	2	2	9	9	2
1	2	6	1	2.5	3	1430	1	1		1	1	2	2	50	1	999	3	2	2	36	2	2	2	2	2	2	2	2	9	9	2
1	2	2	2	2.5	3	6	1	1		1	1	2	2	44	1	999	3	2	2	35.5	2	2	2	2	2	2	2	2	9	9	2
1	2	8	1	2.5	3	1430	1	1	930	1	1	2	2	40	1	999	3	2	2	35.5	2	2	2	2	2	2	2	2	9	9	2
1	2	6	1	2.5	3	2303	1	1		1	1	2	2	55	1	999	3	2	2	36	2	2	2	2	2	2	2	2	9	9	2
1	2	16	1	2.5	3	445	1	1		1	1	2	2	46	1	999	3	2	2	36.8	2	2	2	2	2	2	2	2	9	9	2
1	2	4	1	2.6	3	1000	1	1		1	1	2	2	36	1	999	3	2	2	36.1	2	2	2	2	2	2	2	2	9	9	2
1	2	1	2	2.6	3	2230	1	1	945	1	1	2	2	44	1	999	3	2	2	35.9	2	2	2	2	2	2	2	2	9	9	2
1	2	7	2	2.6	3	1900	1	1	900	1	1	2	2	48	1	999	3	2	2	37	2	2	2	2	2	2	2	2	9	9	2
1	2	2	1	2.6	3	1632	1	1	851	1	1	2	2	43	1	999	3	2	2	35.6	2	2	2	2	2	2	2	2	9	9	2
1	2	6	2	2.6	3	1353	1	1	1012	1	1	2	2	39	1	999	3	2	2	36.6	2	2	2	2	2	2	2	2	9	9	2
1	2	2	1	2.6	3	500	1	1	1100	1	1	2	2	43	1	999	3	2	2	35.5	2	2	2	2	2	2	2	2	9	9	2
1	2	2	1	2.6	3	2030	1	1	900	1	1	2	2	30	1	999	3	2	2	37	2	2	2	2	2	2	2	2	9	9	2
1	2	5	1	2.6	3	1100	1	1		1	1	2	2	45	1	999	3	2	2	36.8	2	2	2	2	2	2	2	2	9	9	2
1	2	2	2	2.6	3	1600	1	1	836	1	1	2	2	40	1	999	3	2	2	37	2	2	2	2	2	2	2	2	9	9	2
1	2	6	1	2.6	3	1100	1	1	1030	1	1	2	2	50	1	999	3	2	2	37	2	2	2	2	2	2	2	2	9	9	2
1	2	4	1	2.6	3	400	1	1		1	1	2	2	41	1	999	3	2	2	37.1	2	2	2	2	2	2	2	2	9	9	2
1	2	1	1	2.6	3	2115	1	1	830	1	1	2	2	50	1	999	3	2	2	36.3	2	2	2	2	2	2	2	2	9	9	2
1	2	7	1	2.6	3	930	1	1	1127	1	1	2	2	40	1	999	3	2	2	36.9	2	2	2	2	2	2	2	2	9	9	2
1	2	16	1	2.6	3	900	1	1		1	1	2	2	52	1	999	3	2	2	36.8	2	2	2	2	2	2	2	2	9	9	2
1	2	15	2	2.6	3	300	1	2		1	1	2	2	45	1	999	3	2	2	36.5	2	2	2	2	2	2	2	2	9	9	2
1	2	1	2	2.6	3	2430	1	1	900	1	1	2	2	42	1	999	3	2	2	36.5	2	2	2	2	2	2	2	2	9	9	2
1	2	2	2	2.6	3	2200	1	1		1	1	2	2	28	1	999	3	2	2	36.7	2	2	2	2	2	2	2	2	9	9	2
1	2	12	1	2.6	3	503	1	1	935	1	1	2	2	36	1	999	3	2	2	36.2	2	2	2	2	2	2	2	2	9	9	2
1	2	1	1	2.6	3	2230	1	1	830	1	1	2	2	41	1	999	3	2	2	36.3	2	2	2	2	2	2	2	2	9	9	2
1	2	2	2	2.6	3	1841	1	1	1000	1	1	2	2	36	1	999	3	2	2	37	2	2	2	2	2	2	2	2	9	9	2
1	2	2	1	2.6	3	1700	1	1		1	1	2	2	60	2	57	1	2	2	37	2	2	2	2	2	2	2	2	9	9	2
1	2	8	2	2.6	3	1400	1	1	915	1	1	2	2	38	1	999	3	2	2	36.4	2	2	2	2	2	2	2	2	9	9	2
1	2	8	2	2.6	3	820	1	1	1005	1	1	2	2	40	1	999	3	2	2	36.5	2	2	2	2	2	2	2	2	9	9	2
1	2	3	2	2.6	3	2000	1	1	910	1	1	2	2	51	1	999	3	2	2	36.4	2	2	2	2	2	2	2	2	9	9	2
1	2	2	1	2.6	3	1630	1	1	1034	1	1	2	2	43	1	999	3	2	2	36.7	2	2	2	2	2	2	2	2	9	9	2
1	2	2	1	2.6	3	1436	1	1	1000	1	1	2	2	43	1	999	3	2	2	37.2	2	2	2	2	2	2	2	2	9	9	2
1	2	2	2	2.6	3	1436	1	1	830	1	1	2	2	48	1	999	3	2	2	35.7	2	2	2	2	2	2	2	2	9	9	2
1	2	6	2	2.6	3	1400	1	1	1000	1	1	2	2	39	1	999	3	2	2	36.1	2	2	2	2	2	2	2	2	9	9	2
1	2	4	2	2.6	3	500	1	1	1100	1	1	2	2	40	1	999	3	2	2	36.4	2	2	2	2	2	2	2	2	9	9	2
1	2	3	1	2.6	3	230	1	1	850	1	1	2	2	51	1	999	3	2	2	36.6	2	2	2	2	2	2	2	2	9	9	2
1	2	5	2	2.6	3	1630	1	1	850	1	1	2	2	58	1	999	3	2	2	36.7	2	2	2	2	2	2	2	2	9	9	2
1	2	12	1	2.6	3	701	1	1		1	1	2	2	43	1	999	3	2	2	36.3	2	2	2	2	2	2	2	2	9	9	2
1	2	6	1	2.6	3	900	1	2	1040	1	1	2	2	46	1	999	3	2	2	36.6	2	2	2	2	2	2	2	2	9	9	2
1	2	1	2	2.6	3	2130	1	1	1045	1	1	2	2	43	1	999	3	2	2	36.8	2	2	2	2	2	2	2	2	9	9	2
1	2	1	1	2.6	3	2130	1	1	830	1	1	2	2	39	1	999	3	2	2	36.4	2	2	2	2	2	2	2	2	9	9	2
1	2	7	1	2.6	3	1440	1	1	810	1	1	2	2	53	1	999	3	2	2	36.2	2	2	2	2	2	2	2	2	9	9	2
1	2	5	1	2.6	3	30	1	2	1245	1	1	2	2	52	1	999	3	2	2	36.1	2	2	2	2	2	2	2	2	9	9	2
1	2	2	2	2.6	3	1730	1	1	1214	1	1	2	2	46	1	999	3	2	2	36.2	2	2	2	2	2	2	2	2	9	9	2
1	2	15	1	2.6	3	630	1	1		1	1	2	2	44	1	999	3	2	2	35.5	2	2	2	2	2	2	2	2	9	9	2
1	2	6	1	2.6	3	611	1	1	1016	1	1	2	2	49	1	999	3	2	2	35.6	2	2	2	2	2	2	2	2	9	9	2
1	2	1	1	2.6	3	2130	1	1	830	1	1	2	2	38	1	999	3	2	2	36.9	2	2	2	2	2	2	2	2	9	9	2
1	2	16	2	2.6	3	530	1	1		1	1	2	2	53	1	999	3	2	2	36.5	2	2	2	2	2	2	2	2	9	9	2
1	2	5	2	2.6	3	1900	1	1		1	1	2	2	45	1	999	3	2	2	37.4	2	2	2	2	2	2	2	2	9	9	2
1	2	2	1	2.6	3	630	1	1	841	1	1	2	2	30	1	999	3	2	2	36.1	2	2	2	2	2	2	2	2	9	9	2
1	2	4	2	2.6	3	2100	1	1	830	1	1	2	2	49	1	999	3	2	2	36	2	2	2	2	2	2	2	2	9	9	2
1	2	4	2	2.6	3	900	1	1		1	1	2	2	40	1	999	3	2	2	36.1	2	2	2	2	2	2	2	2	9	9	2
1	2	4	2	2.6	3	1840	1	1		1	1	2	2	46	1	999	3	2	2	36.7	2	2	2	2	2	2	2	2	9	9	2
1	2	2	1	2.6	3	1632	1	1	841	1	1	2	2	51	1	999	3	2	2	35.5	2	2	2	2	2	2	2	2	9	9	2
1	2	8	2	2.6	3	820	1	1	940	1	1	2	2	40	1	999	3	2	2	35.5	2	2	2	2	2	2	2	2	9	9	2
1	2	3	1	2.6	3	2300	1	1	955	1	1	2	2	52	1	999	3	2	2	35.6	2	2	2	2	2	2	2	2	9	9	2
1	2	4	2	2.6	3	1230	1	1	1715	1	1	2	2	40	1	999	3	2	2	37.1	2	2	2	2	2	2	2	2	9	9	2
1	2	2	1	2.6	3	1312	1	1	931	1	1	2	2	51	1	999	3	2	2	35.6	2	2	2	2	2	2	2	2	9	9	2
1	2	5	2	2.6	3	2230	1	1	915	1	1	2	2	40	1	999	3	2	2	36.5	2	2	2	2	2	2	2	2	9	9	2
1	2	1	1	2.6	3	300	1	1	945	1	1	2	2	49	1	999	3	2	2	36.1	2	2	2	2	2	2	2	2	9	9	2
1	2	6	2	2.6	3	720	1	1	1008	1	1	2	2	39	1	999	3	2	2	35.7	2	2	2	2	2	2	2	2	9	9	2
1	2	3	2	2.6	3	2000	1	2		1	1	2	2	38	1	999	3	2	2	36.8	2	2	2	2	2	2	2	2	9	9	2
1	2	14	2	2.6	3	1125	1	1		1	1	2	2	42	1	999	3	2	2	36.3	2	2	2	2	2	2	2	2	9	9	2
1	2	1	2	2.6	3	2300	1	1	1000	1	1	2	2	37	1	999	3	2	2	37.2	2	2	2	2	2	2	2	2	9	9	2
1	2	1	1	2.6	3	2030	1	1	830	1	1	2	2	44	1	999	3	2	2	36.5	2	2	2	2	2	2	2	2	9	9	2
1	2	8	1	2.6	3	1100	1	1	930	1	1	2	2	36	1	999	3	2	2	36.1	2	2	2	2	2	2	2	2	9	9	2
1	2	3	2	2.6	3	500	1	1	951	1	1	2	2	38	1	999	3	2	2	36.5	2	2	2	2	2	2	2	2	9	9	2
1	2	2	2	2.6	3	2100	1	1	844	1	1	2	2	30	1	999	3	2	2	36.4	2	2	2	2	2	2	2	2	9	9	2
1	2	16	1	2.6	3	109	1	1		1	1	2	2	53	1	999	3	2	2	36.1	2	2	2	2	2	2	2	2	9	9	2
1	2	2	2	2.6	3	1730	1	1	804	1	1	2	2	50	1	999	3	2	2	37	2	2	2	2	2	2	2	2	9	9	2
1	2	2	1	2.6	3	2314	1	1	940	1	1	2	2	31	1	999	3	2	2	36	2	2	2	2	2	2	2	2	9	9	2
1	2	2	2	2.6	3	1030	1	1	830	1	1	2	2	39	1	999	3	2	2	36.1	2	2	2	2	2	2	2	2	9	9	2
1	2	2	1	2.6	3	1730	1	1	900	1	1	2	2	46	1	999	3	2	2	36	2	2	2	2	2	2	2	2	9	9	2
1	2	7	2	2.6	3	925	1	1	1115	1	1	2	2	45	1	999	3	2	2	36.5	2	2	2	2	2	2	2	2	9	9	2
1	2	4	2	2.6	3	2330	1	2		1	1	2	2	46	1	999	3	2	2	37.1	2	2	2	2	2	2	2	2	9	9	2
1	2	7	1	2.6	3	1800	1	1	1000	1	1	2	2	42	1	999	3	2	2	36.6	2	2	2	2	2	2	2	2	9	9	2
1	2	5	1	2.6	3	1015	1	1	1000	1	1	2	2	40	1	999	3	2	2	35.6	2	2	2	2	2	2	2	2	9	9	2
1	2	5	1	2.6	3	930	1	1	850	1	1	2	2	44	1	999	3	2	2	35.7	2	2	2	2	2	2	2	2	9	9	2
1	2	1	1	2.6	3	1830	1	1	1030	1	1	2	2	38	1	999	3	2	2	35.5	2	2	2	2	2	2	2	2	9	9	2
1	2	2	1	2.6	3	1617	1	1	1000	1	1	2	2	52	1	999	3	2	2	36	2	2	2	2	2	2	2	2	9	9	2
1	2	1	1	2.6	3	1930	1	1	830	1	1	2	2	43	1	999	3	2	2	35.7	2	2	2	2	2	2	2	2	9	9	2
1	2	2	1	2.6	3	830	1	1	849	1	1	2	2	51	1	999	3	2	2	36	2	2	2	2	2	2	2	2	9	9	2
1	2	5	2	2.6	3	1807	1	2	945	1	1	2	2	42	1	999	3	2	2	37.2	2	2	2	2	2	2	2	2	9	9	2
1	2	2	1	2.6	3	1436	1	1	1001	1	1	2	2	29	1	999	3	2	2	37.1	2	2	2	2	2	2	2	2	9	9	2
1	2	13	2	2.6	3	1730	1	2	1344	1	1	2	2	47	1	999	3	2	2	36.5	2	2	2	2	2	2	2	2	9	9	2
1	2	2	2	2.6	3	1411	1	1	806	1	1	2	2	41	1	999	3	2	2	35.5	2	2	2	2	2	2	2	2	9	9	2
1	2	2	1	2.6	3	839	1	1	1000	1	1	2	2	37	1	999	3	2	2	36.1	2	2	2	2	2	2	2	2	9	9	2
1	2	4	2	2.6	3	100	1	1	1000	1	1	2	2	40	1	999	3	2	2	36.6	2	2	2	2	2	2	2	2	9	9	2
1	2	4	2	2.6	3	1700	1	1	1500	1	1	2	2	40	1	999	3	2	2	36.4	2	2	2	2	2	2	2	2	9	9	2
1	2	1	1	2.6	3	1715	1	1		1	1	2	2	39	1	999	3	2	2	36.1	2	2	2	2	2	2	2	2	9	9	2
1	2	5	1	2.6	3	2349	1	1	820	1	1	2	2	45	1	999	3	2	2	36.1	2	2	2	2	2	2	2	2	9	9	2
1	2	3	1	2.6	3	2350	1	1	825	1	1	2	2	44	1	999	3	2	2	35.7	2	2	2	2	2	2	2	2	9	9	2
1	2	8	2	2.6	3	1430	1	1	920	1	1	2	2	40	1	999	3	2	2	36.3	2	2	2	2	2	2	2	2	9	9	2
1	2	5	2	2.6	3	2200	1	2	1205	1	1	2	2	55	1	999	3	2	2	36.9	2	2	2	2	2	2	2	2	9	9	2
1	2	1	2	2.6	3	230	1	1	800	1	1	2	2	53	1	999	3	2	2	36.6	2	2	2	2	2	2	2	2	9	9	2
1	2	1	1	2.6	3	145	1	1	830	1	1	2	2	53	1	999	3	2	2	36.8	2	2	2	2	2	2	2	2	9	9	2
1	2	5	2	2.6	3	930	1	1		1	1	2	2	39	1	999	3	2	2	36.9	2	2	2	2	2	2	2	2	9	9	2
1	2	4	2	2.6	3	1900	1	2		1	1	2	2	36	1	999	3	2	2	36.1	2	2	2	2	2	2	2	2	9	9	2
1	2	10	2	2.6	3	600	1	1		1	1	2	2	50	1	999	3	2	2	36.2	2	2	2	2	2	2	2	2	9	9	2
1	2	8	1	2.6	3	930	1	1		1	1	2	2	42	1	999	3	2	2	36.7	2	2	2	2	2	2	2	2	9	9	2
1	2	8	2	2.6	3	400	1	1		1	1	2	2	50	1	999	3	2	2	36.9	2	2	2	2	2	2	2	2	9	9	2
1	2	2	1	2.6	3	630	1	1	936	1	1	2	2	31	1	999	3	2	2	36	2	2	2	2	2	2	2	2	9	9	2
1	2	2	1	2.6	3	1911	1	1	805	1	1	2	2	36	1	999	3	2	2	36	2	2	2	2	2	2	2	2	9	9	2
1	2	7	2	2.6	3	1400	1	1	830	1	1	2	2	45	1	999	3	2	2	36.5	2	2	2	2	2	2	2	2	9	9	2
1	2	3	1	2.6	3	900	1	1	825	1	1	2	2	43	1	999	3	2	2	35.6	2	2	2	2	2	2	2	2	9	9	2
1	2	2	1	2.6	3	1630	1	1	1034	1	1	2	2	43	1	999	3	2	2	36.7	2	2	2	2	2	2	2	2	9	9	2
1	2	15	2	2.62	3	2000	1	1		1	1	2	2	46	1	999	3	2	2	36.7	2	2	2	2	2	2	2	2	9	9	2
1	2	5	2	2.7	3	1600	1	1	810	1	1	2	2	40	1	999	3	2	2	36	2	2	2	2	2	2	2	2	9	9	2
1	2	2	2	2.7	3	330	1	1	1134	1	1	2	2	36	1	999	3	2	2	36.2	2	2	2	2	2	2	2	2	9	9	2
1	2	3	2	2.7	3	800	1	1		1	1	2	2	67	2	57	1	2	2	37	2	2	2	2	2	2	2	2	9	9	2
1	2	13	2	2.7	3	1200	1	2		1	1	2	2	42	1	999	3	2	2	36	2	2	2	2	2	2	2	2	9	9	2
1	2	2	1	2.7	3	1700	1	1	841	1	1	2	2	48	1	999	3	2	2	35.6	2	2	2	2	2	2	2	2	9	9	2
1	2	2	1	2.7	3	1610	1	1	1031	1	1	2	2	51	1	999	3	2	2	36.1	2	2	2	2	2	2	2	2	9	9	2
1	2	8	1	2.7	3	2000	1	1	1030	1	1	2	2	37	1	999	3	2	2	36.2	2	2	2	2	2	2	2	2	9	9	2
1	2	2	2	2.7	3	1436	1	1	900	1	1	2	2	38	1	999	3	2	2	36	2	2	2	2	2	2	2	2	9	9	2
1	2	4	2	2.7	3	1700	1	1	1130	1	1	2	2	40	1	999	3	2	2	36	2	2	2	2	2	2	2	2	9	9	2
1	2	2	2	2.7	3	2100	1	1	807	1	1	2	2	53	1	999	3	2	2	36.7	2	2	2	2	2	2	2	2	9	9	2
1	2	4	1	2.7	3	700	1	1	2400	1	1	2	2	47	1	999	3	2	2	36.2	2	2	2	2	2	2	2	2	9	9	2
1	2	3	2	2.7	3	1630	1	1	846	1	1	2	2	40	1	999	3	2	2	36.1	2	2	2	2	2	2	2	2	9	9	2
1	2	15	2	2.7	3	1700	1	1		1	1	2	2	47	1	999	3	2	2	35.7	2	2	2	2	2	2	2	2	9	9	2
1	2	3	2	2.7	3	2100	1	1	830	1	1	2	2	29	1	999	3	2	2	36.6	2	2	2	2	2	2	2	2	9	9	2
1	2	2	1	2.7	3	1130	1	2	1001	1	1	2	2	31	1	999	3	2	2	36.2	2	2	2	2	2	2	2	2	9	9	2
1	2	4	1	2.7	3	300	1	1	1200	1	1	2	2	56	1	999	3	2	2	36	2	2	2	2	2	2	2	2	9	9	2
1	2	2	2	2.7	3	430	1	1	846	1	1	2	2	40	1	999	3	2	2	36.1	2	2	2	2	2	2	2	2	9	9	2
1	2	4	2	2.7	3	800	1	1	1047	1	1	2	2	54	1	999	3	2	2	36	2	2	2	2	2	2	2	2	9	9	2
1	2	3	1	2.7	3	1234	1	1	930	1	1	2	2	38	1	999	3	2	2	35.6	2	2	2	2	2	2	2	2	9	9	2
1	2	1	2	2.7	3	830	1	1		1	1	2	2	38	1	999	3	2	2	36	2	2	2	2	2	2	2	2	9	9	2
1	2	2	1	2.7	3	1637	1	1	901	1	1	2	2	30	1	999	3	2	2	36.1	2	2	2	2	2	2	2	2	9	9	2
1	2	2	1	2.7	3	410	1	1	1000	1	1	2	2	38	1	999	3	2	2	36.1	2	2	2	2	2	2	2	2	9	9	2
1	2	3	2	2.7	3	1400	1	1	850	1	1	2	2	55	1	999	3	2	2	36.6	2	2	2	2	2	2	2	2	9	9	2
1	2	4	2	2.7	3	1600	1	1	1000	1	1	2	2	46	1	999	3	2	2	36.5	2	2	2	2	2	2	2	2	9	9	2
1	2	2	1	2.7	3	2100	1	1	900	1	1	2	2	36	1	999	3	2	2	35.6	2	2	2	2	2	2	2	2	9	9	2
1	2	3	2	2.7	3	1000	1	1	830	1	1	2	2	42	1	999	3	2	2	36.2	2	2	2	2	2	2	2	2	9	9	2
1	2	3	2	2.7	3	1230	1	1	750	1	1	2	2	31	1	999	3	2	2	36.6	2	2	2	2	2	2	2	2	9	9	2
1	2	14	1	2.7	3	1430	1	1		1	1	2	2	43	1	999	3	2	2	37	2	2	2	2	2	2	2	2	9	9	2
1	2	2	2	2.7	3	2000	1	1	930	1	1	2	2	37	1	999	3	2	2	36	2	2	2	2	2	2	2	2	9	9	2
1	2	2	1	2.7	3	1700	1	1	908	1	1	2	2	46	1	999	3	2	2	36.5	2	2	2	2	2	2	2	2	9	9	2
1	2	2	2	2.7	3	2300	1	1		1	1	2	2	40	1	999	3	2	2	36.5	2	2	2	2	2	2	2	2	9	9	2
1	2	14	1	2.7	3	1545	1	2		1	1	2	2	54	1	999	3	2	2	37.1	2	2	2	2	2	2	2	2	9	9	2
1	2	2	2	2.7	3	1150	1	2	1030	1	1	2	2	43	1	999	3	2	2	36.2	2	2	2	2	2	2	2	2	9	9	2
1	2	2	2	2.7	3	1930	1	1	803	1	1	2	2	43	1	999	3	2	2	36.8	2	2	2	2	2	2	2	2	9	9	2
1	2	3	2	2.7	3	1220	1	1	840	1	1	2	2	45	1	999	3	2	2	35.7	2	2	2	2	2	2	2	2	9	9	2
1	2	7	1	2.7	3	600	1	1	1005	1	1	2	2	41	1	999	3	2	2	37.1	2	2	2	2	2	2	2	2	9	9	2
1	2	2	1	2.7	3	1730	1	1	831	1	1	2	2	51	1	999	3	2	2	36.1	2	2	2	2	2	2	2	2	9	9	2
1	2	2	1	2.7	3	1534	1	1	800	1	1	2	2	52	1	999	3	2	2	36.1	2	2	2	2	2	2	2	2	9	9	2
1	2	16	2	2.7	3	2300	1	1		1	1	2	2	49	1	999	3	2	2	36.8	2	2	2	2	2	2	2	2	9	9	2
1	2	2	1	2.7	3	1730	1	1	1011	1	1	2	2	29	1	999	3	2	2	35.7	2	2	2	2	2	2	2	2	9	9	2
1	2	4	2	2.7	3	400	1	1	1430	1	1	2	2	47	1	999	3	2	2	36.7	2	2	2	2	2	2	2	2	9	9	2
1	2	2	2	2.7	3	1626	1	1	854	1	1	2	2	41	1	999	3	2	2	36	2	2	2	2	2	2	2	2	9	9	2
1	2	4	2	2.7	3	230	1	1	1100	1	1	2	2	40	1	999	3	2	2	36.3	2	2	2	2	2	2	2	2	9	9	2
1	2	2	2	2.7	3	1731	1	1	837	1	1	2	2	41	1	999	3	2	2	36.1	2	2	2	2	2	2	2	2	9	9	2
1	2	4	2	2.7	3	1630	1	1	800	1	1	2	2	50	1	999	3	2	2	36.9	2	2	2	2	2	2	2	2	9	9	2
1	2	3	2	2.7	3	1320	1	1	930	1	1	2	2	53	1	999	3	2	2	36.7	2	2	2	2	2	2	2	2	9	9	2
1	2	2	1	2.7	3	1130	1	1	1252	1	1	2	2	32	1	999	3	2	2	36.6	2	2	2	2	2	2	2	2	9	9	2
1	2	8	1	2.7	3	630	1	1		1	1	2	2	47	1	999	3	2	2	36.6	2	2	2	2	2	2	2	2	9	9	2
1	2	16	2	2.7	3	2000	1	1		1	1	2	2	49	1	999	3	2	2	36.9	2	2	2	2	2	2	2	2	9	9	2
1	2	2	1	2.7	3	1730	1	1	850	1	1	2	2	43	1	999	3	2	2	36.5	2	2	2	2	2	2	2	2	9	9	2
1	2	2	1	2.7	3	2300	1	1	1100	1	1	2	2	36	1	999	3	2	2	36.7	2	2	2	2	2	2	2	2	9	9	2
1	2	2	1	2.7	3	1200	1	1	936	1	1	2	2	43	1	999	3	2	2	36.7	2	2	2	2	2	2	2	2	9	9	2
1	2	4	2	2.7	3	1330	1	1	1000	1	1	2	2	46	1	999	3	2	2	36.5	2	2	2	2	2	2	2	2	9	9	2
1	2	2	2	2.7	3	600	1	1	830	1	1	2	2	40	1	999	3	2	2	36.1	2	2	2	2	2	2	2	2	9	9	2
1	2	4	2	2.7	3	1900	1	1	1100	1	1	2	2	40	1	999	3	2	2	36.5	2	2	2	2	2	2	2	2	9	9	2
1	2	4	1	2.7	3	1500	1	1	830	1	1	2	2	50	1	999	3	2	2	36	2	2	2	2	2	2	2	2	9	9	2
1	2	3	2	2.7	3	2345	1	1	1020	1	1	2	2	38	1	999	3	2	2	36.4	2	2	2	2	2	2	2	2	9	9	2
1	2	3	1	2.7	3	1240	1	1	740	1	1	2	2	34	1	999	3	2	2	36.4	2	2	2	2	2	2	2	2	9	9	2
1	2	2	1	2.7	3	2330	1	1	900	1	1	2	2	43	1	999	3	2	2	36	2	2	2	2	2	2	2	2	9	9	2
1	2	14	1	2.7	3	1420	1	1	1130	1	1	2	2	44	1	999	3	2	2	35.9	2	2	2	2	2	2	2	2	9	9	2
1	2	13	1	2.8	3	2300	1	1		1	1	2	2	52	1	999	3	2	2	33.5	1	2	1	2	2	2	2	2	9	9	2
1	2	1	1	2.8	3	930	1	1	800	1	1	2	2	58	1	999	3	2	2	36.9	2	2	2	2	2	2	2	2	9	9	2
1	2	1	2	2.8	3	400	1	1		1	1	2	2	49	1	999	3	2	2	36	2	2	2	2	2	2	2	2	9	9	2
1	2	5	1	2.8	3	1630	1	1		1	1	2	2	38	1	999	3	2	2	35.6	2	2	2	2	2	2	2	2	9	9	2
1	2	1	1	2.8	3	2230	1	1	830	1	1	2	2	53	1	999	3	2	2	36.7	2	2	2	2	2	2	2	2	9	9	2
1	2	4	2	2.8	3	1800	1	1		1	1	2	2	50	1	999	3	2	2	36.7	2	2	2	2	2	2	2	2	9	9	2
1	2	12	1	2.8	3	830	1	1		1	1	2	2	50	1	999	3	2	2	36.8	2	2	2	2	2	2	2	2	9	9	2
1	2	14	1	2.8	3	2030	1	1		1	1	2	2	53	1	999	3	2	2	37	2	2	2	2	2	2	2	2	9	9	2
1	2	14	2	2.8	3	1030	1	1		1	1	2	2	53	1	999	3	2	2	37	2	2	2	2	2	2	2	2	9	9	2
1	2	7	2	2.8	3	810	1	1	1053	1	1	2	2	42	1	999	3	2	2	36.1	2	2	2	2	2	2	2	2	9	9	2
1	2	7	2	2.8	3	1200	1	1	800	1	1	2	2	53	1	999	3	2	2	37.2	2	2	2	2	2	2	2	2	9	9	2
1	2	7	1	2.8	3	1300	1	1	800	1	1	2	2	54	1	999	3	2	2	36.5	2	2	2	2	2	2	2	2	9	9	2
1	2	8	2	2.8	3	1800	1	2		1	1	2	2	41	1	999	3	2	2	37.4	2	2	2	2	2	2	2	2	9	9	2
1	2	8	1	2.8	3	1800	1	1	940	1	1	2	2	49	1	999	3	2	2	36.7	2	2	2	2	2	2	2	2	9	9	2
1	2	4	2	2.8	3	2000	1	1	1315	1	1	2	2	50	1	999	3	2	2	36.7	2	2	2	2	2	2	2	2	9	9	2
1	2	2	2	2.8	3	1500	1	1	800	1	1	2	2	49	1	999	3	2	2	36.2	2	2	2	2	2	2	2	2	9	9	2
1	2	7	2	2.8	3	830	1	1	800	1	1	2	2	42	1	999	3	2	2	36.8	2	2	2	2	2	2	2	2	9	9	2
1	2	16	1	2.8	3	1600	1	1		1	1	2	2	46	1	999	3	2	2	37	2	2	2	2	2	2	2	2	9	9	2
1	2	12	2	2.8	3	2130	1	1		1	1	2	2	40	1	999	3	2	2	36.3	2	2	2	2	2	2	2	2	9	9	2
1	2	7	2	2.8	3	2200	1	1	800	1	1	2	2	48	1	999	3	2	2	37	2	2	2	2	2	2	2	2	9	9	2
1	2	1	2	2.8	3	2200	1	1	845	1	1	2	2	43	1	999	3	2	2	35.7	2	2	2	2	2	2	2	2	9	9	2
1	2	14	1	2.8	3	530	1	1		1	1	2	2	40	1	999	3	2	2	36.5	2	2	2	2	2	2	2	2	9	9	2
1	2	8	1	2.8	3	1230	1	1		1	1	2	2	56	1	999	3	2	2	36.5	2	2	2	2	2	2	2	2	9	9	2
1	2	1	1	2.8	3	1200	1	1	800	1	1	2	2	57	1	999	3	2	2	36.6	2	2	2	2	2	2	2	2	9	9	2
1	2	5	2	2.8	3	2140	1	1	1111	1	1	2	2	56	1	999	3	2	2	36.1	2	2	2	2	2	2	2	2	9	9	2
1	2	7	2	2.8	3	1700	1	2	800	1	1	2	2	47	1	999	3	2	2	36.8	2	2	2	2	2	2	2	2	9	9	2
1	2	15	2	2.8	3	1600	1	1		1	1	2	2	40	1	999	3	2	2	36.1	2	2	2	2	2	2	2	2	9	9	2
1	2	11	2	2.8	3	1200	1	1		1	1	2	2	44	1	999	3	2	2	37.3	2	2	2	2	2	2	2	2	9	9	2
1	2	4	1	2.8	3	1000	1	1	1400	1	1	2	2	48	1	999	3	2	2	36.9	2	2	2	2	2	2	2	2	9	9	2
1	2	2	2	2.8	3	600	1	1		1	1	2	2	60	2	54	1	2	2	36.1	2	2	2	2	2	2	2	2	9	9	2
1	2	7	2	2.8	3	1100	1	1	800	1	1	2	2	48	1	999	3	2	2	36.9	2	2	2	2	2	2	2	2	9	9	2
1	2	2	1	2.8	3	200	1	1	1000	1	1	2	2	36	1	999	3	2	2	36.4	2	2	2	2	2	2	2	2	9	9	2
1	2	7	2	2.8	3	1020	1	1	805	1	1	2	2	36	1	999	3	2	2	36.7	2	2	2	2	2	2	2	2	9	9	2
1	2	7	1	2.8	3	1310	1	1	815	1	1	2	2	48	1	999	3	2	2	36.9	2	2	2	2	2	2	2	2	9	9	2
1	2	2	2	2.8	3	1511	1	1	1000	1	1	2	2	27	1	999	3	2	2	36.1	2	2	2	2	2	2	2	2	9	9	2
1	2	1	2	2.8	3	2300	1	1	830	1	1	2	2	47	1	999	3	2	2	35.5	2	2	2	2	2	2	2	2	9	9	2
1	2	1	2	2.8	3	2235	1	1	800	1	1	2	2	50	1	999	3	2	2	35.6	2	2	2	2	2	2	2	2	9	9	2
1	2	8	2	2.8	3	1130	1	1	800	1	1	2	2	46	1	999	3	2	2	35.5	2	2	2	2	2	2	2	2	9	9	2
1	2	1	1	2.8	3	1830	1	1	900	1	1	2	2	31	1	999	3	2	2	37.1	2	2	2	2	2	2	2	2	9	9	2
1	2	8	1	2.8	3	830	1	1	1210	1	1	2	2	43	1	999	3	2	2	36.2	2	2	2	2	2	2	2	2	9	9	2
1	2	8	2	2.8	3	1300	1	1	906	1	1	2	2	39	1	999	3	2	2	35.5	2	2	2	2	2	2	2	2	9	9	2
1	2	3	1	2.8	3	2330	1	1	945	1	1	2	2	48	1	999	3	2	2	36.6	2	2	2	2	2	2	2	2	9	9	2
1	2	3	2	2.8	3	400	1	1		1	1	2	2	49	1	999	3	2	2	36.6	2	2	2	2	2	2	2	2	9	9	2
1	2	13	2	2.8	3	1700	1	2		1	1	2	2	56	1	999	3	2	2	35.9	2	2	2	2	2	2	2	2	9	9	2
1	2	5	2	2.8	3	1315	1	1	1015	1	1	2	2	45	1	999	3	2	2	36.2	2	2	2	2	2	2	2	2	9	9	2
1	2	3	2	2.8	3	2330	1	1	1020	1	1	2	2	33	1	999	3	2	2	35.8	2	2	2	2	2	2	2	2	9	9	2
1	2	13	1	2.8	3	1200	1	1		1	1	2	2	46	1	999	3	2	2	37.1	2	2	2	2	2	2	2	2	9	9	2
1	2	7	2	2.8	3	2300	1	1	800	1	1	2	2	43	1	999	3	2	2	36	2	2	2	2	2	2	2	2	9	9	2
1	2	2	2	2.8	3	2300	1	1	808	1	1	2	2	30	1	999	3	2	2	36	2	2	2	2	2	2	2	2	9	9	2
1	2	2	2	2.8	3	2300	1	1	830	1	1	2	2	34	1	999	3	2	2	35.6	2	2	2	2	2	2	2	2	9	9	2
1	2	14	2	2.8	3	1030	1	1		1	1	2	2	51	1	999	3	2	2	36.6	2	2	2	2	2	2	2	2	9	9	2
1	2	1	1	2.8	3	2200	1	1	900	1	1	2	2	57	1	999	3	2	2	36.9	2	2	2	2	2	2	2	2	9	9	2
1	2	2	1	2.8	3	100	1	1	907	1	1	2	2	38	1	999	3	2	2	37	2	2	2	2	2	2	2	2	9	9	2
1	2	1	2	2.8	3	300	1	1		1	1	2	2	32	1	999	3	2	2	36.2	2	2	2	2	2	2	2	2	9	9	2
1	2	14	2	2.8	3	2230	1	1		1	1	2	2	45	1	999	3	2	2	36.1	2	2	2	2	2	2	2	2	9	9	2
1	2	13	1	2.8	3	100	1	2		1	1	2	2	42	1	999	3	2	2	36.5	2	2	2	2	2	2	2	2	9	9	2
1	2	1	2	2.8	3	300	1	1	800	1	1	2	2	30	1	999	3	2	2	36.7	2	2	2	2	2	2	2	2	9	9	2
1	2	8	1	2.8	3	130	1	1	949	1	1	2	2	48	1	999	3	2	2	36.8	2	2	2	2	2	2	2	2	9	9	2
1	2	8	1	2.8	3	1110	1	1	850	1	1	2	2	40	1	999	3	2	2	35.5	2	2	2	2	2	2	2	2	9	9	2
1	2	4	2	2.8	3	800	1	1	1500	1	1	2	2	40	1	999	3	2	2	35.8	2	2	2	2	2	2	2	2	9	9	2
1	2	1	2	2.8	3	1000	1	1		1	1	2	2	36	1	999	3	2	2	36.6	2	2	2	2	2	2	2	2	9	9	2
1	2	1	2	2.8	3	2300	1	1	830	1	1	2	2	51	1	999	3	2	2	36.2	2	2	2	2	2	2	2	2	9	9	2
1	2	5	1	2.8	3	1200	1	1		1	1	2	2	48	1	999	3	2	2	36.8	2	2	2	2	2	2	2	2	9	9	2
1	2	7	1	2.8	3	1000	1	1	900	1	1	2	2	57	1	999	3	2	2	36.1	2	2	2	2	2	2	2	2	9	9	2
1	2	1	1	2.8	3	800	1	1		1	1	2	2	40	1	999	3	2	2	36.5	2	2	2	2	2	2	2	2	9	9	2
1	2	8	2	2.8	3	230	1	1	1030	1	1	2	2	39	1	999	3	2	2	36.9	2	2	2	2	2	2	2	2	9	9	2
1	2	1	1	2.8	3	1700	1	1	1000	1	1	2	2	39	1	999	3	2	2	35.5	2	2	2	2	2	2	2	2	9	9	2
1	2	5	2	2.8	3	1745	1	1		1	1	2	2	37	1	999	3	2	2	36.5	2	2	2	2	2	2	2	2	9	9	2
1	2	1	2	2.8	3	2130	1	1	930	1	1	2	2	42	1	999	3	2	2	36.5	2	2	2	2	2	2	2	2	9	9	2
1	2	2	1	2.8	3	2030	1	1	1100	1	1	2	2	43	1	999	3	2	2	37	2	2	2	2	2	2	2	2	9	9	2
1	2	1	2	2.8	3	2030	1	1	800	1	1	2	2	50	1	999	3	2	2	35.5	2	2	2	2	2	2	2	2	9	9	2
1	2	8	2	2.8	3	1300	1	1	820	1	1	2	2	39	1	999	3	2	2	36.5	2	2	2	2	2	2	2	2	9	9	2
1	2	8	2	2.8	3	1130	1	2	900	1	1	2	2	36	1	999	3	2	2	36.2	2	2	2	2	2	2	2	2	9	9	2
1	2	13	2	2.8	3	2300	1	2		1	1	2	2	27	1	999	3	2	2	36.5	2	2	2	2	2	2	2	2	9	9	2
1	2	6	1	2.8	3	1330	1	1	1201	1	1	2	2	47	1	999	3	2	2	36.4	2	2	2	2	2	2	2	2	9	9	2
1	2	4	1	2.8	3	1700	1	1	1130	1	1	2	2	50	1	999	3	2	2	36	2	2	2	2	2	2	2	2	9	9	2
1	2	2	1	2.8	3	630	1	2	1108	1	1	2	2	36	1	999	3	2	2	36.4	2	2	2	2	2	2	2	2	9	9	2
1	2	2	2	2.8	3	1536	1	1	802	1	1	2	2	36	1	999	3	2	2	35.5	2	2	2	2	2	2	2	2	9	9	2
1	2	1	2	2.8	3	1230	1	1		1	1	2	2	42	1	999	3	2	2	36.8	2	2	2	2	2	2	2	2	9	9	2
1	2	1	2	2.8	3	2234	1	1	830	1	1	2	2	38	1	999	3	2	2	36.7	2	2	2	2	2	2	2	2	9	9	2
1	2	6	1	2.8	3	2200	1	1	1130	1	1	2	2	49	1	999	3	2	2	35.6	2	2	2	2	2	2	2	2	9	9	2
1	2	2	1	2.8	3	2030	1	1		1	1	2	2	42	1	999	3	2	2	36.8	2	2	2	2	2	2	2	2	9	9	2
1	2	14	1	2.8	3	930	1	1		1	1	2	2	46	1	999	3	2	2	36.3	2	2	2	2	2	2	2	2	9	9	2
1	2	2	2	2.8	3	1100	1	1	808	1	1	2	2	30	1	999	3	2	2	36	2	2	2	2	2	2	2	2	9	9	2
1	2	14	1	2.8	3	2100	1	1		1	1	2	2	49	1	999	3	2	2	35.5	2	2	2	2	2	2	2	2	9	9	2
1	2	7	2	2.8	3	1430	1	1		1	1	2	2	58	1	999	3	2	2	37.4	2	2	2	2	2	2	2	2	9	9	2
1	2	15	1	2.8	3	600	1	1	1530	1	1	2	2	45	1	999	3	2	2	36.9	2	2	2	2	2	2	2	2	9	9	2
1	2	11	2	2.8	3	800	1	1		1	1	2	2	41	1	999	3	2	2	36.6	2	2	2	2	2	2	2	2	9	9	2
1	2	2	2	2.8	3	1436	1	1	903	1	1	2	2	26	1	999	3	2	2	35.5	2	2	2	2	2	2	2	2	9	9	2
1	2	8	2	2.8	3	1330	1	1	900	1	1	2	2	42	1	999	3	2	2	36.5	2	2	2	2	2	2	2	2	9	9	2
1	2	7	1	2.8	3	700	1	1	850	1	1	2	2	50	1	999	3	2	2	36.5	2	2	2	2	2	2	2	2	9	9	2
1	2	5	2	2.8	3	2330	1	2	840	1	1	2	2	50	1	999	3	2	2	35.6	2	2	2	2	2	2	2	2	9	9	2
1	2	12	2	2.8	3	400	1	1	835	1	1	2	2	43	1	999	3	2	2	36.2	2	2	2	2	2	2	2	2	9	9	2
1	2	5	1	2.8	3	1400	1	1		1	1	2	2	40	1	999	3	2	2	35.9	2	2	2	2	2	2	2	2	9	9	2
1	2	1	2	2.8	3	2200	1	1	1130	1	1	2	2	50	1	999	3	2	2	35.6	2	2	2	2	2	2	2	2	9	9	2
1	2	1	1	2.8	3	2200	1	1	930	1	1	2	2	45	1	999	3	2	2	36.9	2	2	2	2	2	2	2	2	9	9	2
1	2	7	1	2.8	3	2300	1	1	810	1	1	2	2	40	1	999	3	2	2	36.1	2	2	2	2	2	2	2	2	9	9	2
1	2	5	1	2.8	3	2140	1	1	1045	1	1	2	2	56	1	999	3	2	2	36.2	2	2	2	2	2	2	2	2	9	9	2
1	2	12	2	2.8	3	1000	1	1		1	1	2	2	50	1	999	3	2	2	36.6	2	2	2	2	2	2	2	2	9	9	2
1	2	3	1	2.8	3	1230	1	1	820	1	1	2	2	45	1	999	3	2	2	36.5	2	2	2	2	2	2	2	2	9	9	2
1	2	2	2	2.8	3	900	1	1		1	1	2	2	47	1	999	3	2	2	36.9	2	2	2	2	2	2	2	2	9	9	2
1	2	1	1	2.8	3	1530	1	1		1	1	2	2	39	1	999	3	2	2	36.7	2	2	2	2	2	2	2	2	9	9	2
1	2	2	1	2.8	3	1800	1	1		1	1	2	2	36	1	999	3	2	2	35.5	2	2	2	2	2	2	2	2	9	9	2
1	2	9	1	2.8	3	1700	1	1	1000	1	1	2	2	39	1	999	3	2	2	35.5	2	2	2	2	2	2	2	2	9	9	2
1	2	1	2	2.8	3	2200	1	1	930	1	1	2	2	51	1	999	3	2	2	35.5	2	2	2	2	2	2	2	2	9	9	2
1	2	1	1	2.8	3	2245	1	1	840	1	1	2	2	47	1	999	3	2	2	37	2	2	2	2	2	2	2	2	9	9	2
1	2	5	1	2.8	3	1130	1	1	1000	1	1	2	2	40	1	999	3	2	2	35.6	2	2	2	2	2	2	2	2	9	9	2
1	2	2	1	2.8	3	1734	1	1	910	1	1	2	2	54	1	999	3	2	2	36	2	2	2	2	2	2	2	2	9	9	2
1	2	6	2	2.8	3	1030	1	1	1530	1	1	2	2	42	1	999	3	2	2	36.8	2	2	2	2	2	2	2	2	9	9	2
1	2	1	1	2.8	3	2145	1	1	845	1	1	2	2	37	1	999	3	2	2	36.7	2	2	2	2	2	2	2	2	9	9	2
1	2	5	1	2.8	3	1740	1	1	845	1	1	2	2	41	1	999	3	2	2	36.1	2	2	2	2	2	2	2	2	9	9	2
1	2	2	1	2.8	3	2211	1	1	1104	1	1	2	2	33	1	999	3	2	2	36.6	2	2	2	2	2	2	2	2	9	9	2
1	2	6	2	2.8	3	2030	1	1	1050	1	1	2	2	40	1	999	3	2	2	36.4	2	2	2	2	2	2	2	2	9	9	2
1	2	6	1	2.8	3	2330	1	1		1	1	2	2	50	1	999	3	2	2	36	2	2	2	2	2	2	2	2	9	9	2
1	2	15	1	2.8	3	500	1	1		1	1	2	2	44	1	999	3	2	2	36	2	2	2	2	2	2	2	2	9	9	2
1	2	4	1	2.8	3	500	1	1	1100	1	1	2	2	50	1	999	3	2	2	36.1	2	2	2	2	2	2	2	2	9	9	2
1	2	1	2	2.8	3	1730	1	1		1	1	2	2	40	1	999	3	2	2	36.3	2	2	2	2	2	2	2	2	9	9	2
1	2	12	1	2.8	3	411	1	1		1	1	2	2	37	1	999	3	2	2	35.6	2	2	2	2	2	2	2	2	9	9	2
1	2	4	2	2.8	3	1730	1	1	1035	1	1	2	2	51	1	999	3	2	2	36	2	2	2	2	2	2	2	2	9	9	2
1	2	5	2	2.8	3	1645	1	1		1	1	2	2	40	1	999	3	2	2	35.5	2	2	2	2	2	2	2	2	9	9	2
1	2	1	2	2.8	3	2240	1	1	940	1	1	2	2	43	1	999	3	2	2	36	2	2	2	2	2	2	2	2	9	9	2
1	2	8	1	2.8	3	1400	1	1	940	1	1	2	2	40	1	999	3	2	2	35.5	2	2	2	2	2	2	2	2	9	9	2
1	2	8	2	2.8	3	1500	1	1	1010	1	1	2	2	43	1	999	3	2	2	36.3	2	2	2	2	2	2	2	2	9	9	2
1	2	1	2	2.8	3	530	1	1		1	1	2	2	45	1	999	3	2	2	37.4	2	2	2	2	2	2	2	2	9	9	2
1	2	7	2	2.8	3	1510	1	1	900	1	1	2	2	47	1	999	3	2	2	36.8	2	2	2	2	2	2	2	2	9	9	2
1	2	14	1	2.8	3	1120	1	1		1	1	2	2	47	1	999	3	2	2	36.3	2	2	2	2	2	2	2	2	9	9	2
1	2	2	2	2.8	3	200	1	1	1000	1	1	2	2	54	1	999	3	2	2	36.5	2	2	2	2	2	2	2	2	9	9	2
1	2	7	2	2.8	3	1400	1	1	800	1	1	2	2	49	1	999	3	2	2	37.3	2	2	2	2	2	2	2	2	9	9	2
1	2	7	2	2.8	3	1400	1	1	800	1	1	2	2	58	1	999	3	2	2	36.9	2	2	2	2	2	2	2	2	9	9	2
1	2	3	1	2.8	3	1020	1	2	1130	1	1	2	2	34	1	999	3	2	2	36.5	2	2	2	2	2	2	2	2	9	9	2
1	2	2	1	2.8	3	1630	1	1	912	1	1	2	2	41	1	999	3	2	2	36.4	2	2	2	2	2	2	2	2	9	9	2
1	2	16	2	2.8	3	1430	1	1		1	1	2	2	48	1	999	3	2	2	37.2	2	2	2	2	2	2	2	2	9	9	2
1	2	5	1	2.9	3	2130	1	1	1105	1	1	2	2	42	1	999	3	2	2	36.3	2	2	2	2	2	2	2	2	9	9	2
1	2	2	1	2.9	3	1730	1	1	900	1	1	2	2	29	1	999	3	2	2	37	2	2	2	2	2	2	2	2	9	9	2
1	2	15	2	2.9	3	1130	1	1		1	1	2	2	47	1	999	3	2	2	37.3	2	2	2	2	2	2	2	2	9	9	2
1	2	2	1	2.9	3	1200	1	1	800	1	1	2	2	55	1	999	3	2	2	36.8	2	2	2	2	2	2	2	2	9	9	2
1	2	2	2	2.9	3	1530	1	1	1643	1	1	2	2	39	1	999	3	2	2	36.1	2	2	2	2	2	2	2	2	9	9	2
1	2	3	1	2.9	3	200	1	1	810	1	1	2	2	42	1	999	3	2	2	35.6	2	2	2	2	2	2	2	2	9	9	2
1	2	2	1	2.9	3	1500	1	1	905	1	1	2	2	44	1	999	3	2	2	36.4	2	2	2	2	2	2	2	2	9	9	2
1	2	3	1	2.9	3	1200	1	1	930	1	1	2	2	48	1	999	3	2	2	35.6	2	2	2	2	2	2	2	2	9	9	2
1	2	7	2	2.9	3	2030	1	1	900	1	1	2	2	40	1	999	3	2	2	36.4	2	2	2	2	2	2	2	2	9	9	2
1	2	3	2	2.9	3	2300	1	1	830	1	1	2	2	38	1	999	3	2	2	36.4	2	2	2	2	2	2	2	2	9	9	2
1	2	7	2	2.9	3	600	1	1	818	1	1	2	2	39	1	999	3	2	2	36.9	2	2	2	2	2	2	2	2	9	9	2
1	2	2	1	2.9	3	1500	1	1	2400	1	1	2	2	28	1	999	3	2	2	35.5	2	2	2	2	2	2	2	2	9	9	2
1	2	3	2	2.9	3	1230	1	1	745	1	1	2	2	46	1	999	3	2	2	36.4	2	2	2	2	2	2	2	2	9	9	2
1	2	16	1	2.9	3	1830	1	1		1	1	2	2	51	1	999	3	2	2	37.1	2	2	2	2	2	2	2	2	9	9	2
1	2	6	1	2.9	3	2300	1	1		1	1	2	2	40	1	999	3	2	2	36.4	2	2	2	2	2	2	2	2	9	9	2
1	2	3	1	2.9	3	1420	1	1	950	1	1	2	2	41	1	999	3	2	2	36.7	2	2	2	2	2	2	2	2	9	9	2
1	2	3	2	2.9	3	1800	1	1		1	1	2	2	59	1	999	3	2	2	37.3	2	2	2	2	2	2	2	2	9	9	2
1	2	2	2	2.9	3	1135	1	1	1300	1	1	2	2	32	1	999	3	2	2	36.1	2	2	2	2	2	2	2	2	9	9	2
1	2	3	2	2.9	3	830	1	2	1040	1	1	2	2	45	1	999	3	2	2	36.6	2	2	2	2	2	2	2	2	9	9	2
1	2	4	2	2.9	3	100	1	1	1200	1	1	2	2	44	1	999	3	2	2	36.6	2	2	2	2	2	2	2	2	9	9	2
1	2	6	2	2.9	3	2130	1	1		1	1	2	2	41	1	999	3	2	2	36.9	2	2	2	2	2	2	2	2	9	9	2
1	2	3	1	2.9	3	630	1	1	1030	1	1	2	2	48	1	999	3	2	2	35.6	2	2	2	2	2	2	2	2	9	9	2
1	2	4	2	2.9	3	300	1	1	800	1	1	2	2	46	1	999	3	2	2	36.1	2	2	2	2	2	2	2	2	9	9	2
1	2	16	1	2.9	3	930	1	1		1	1	2	2	49	1	999	3	2	2	36.8	2	2	2	2	2	2	2	2	9	9	2
1	2	5	2	2.9	3	1415	1	1	1013	1	1	2	2	48	1	999	3	2	2	36.2	2	2	2	2	2	2	2	2	9	9	2
1	2	4	1	2.9	3	1930	1	1	910	1	1	2	2	51	1	999	3	2	2	36.2	2	2	2	2	2	2	2	2	9	9	2
1	2	16	2	2.9	3	1900	1	1		1	1	2	2	49	1	999	3	2	2	36.8	2	2	2	2	2	2	2	2	9	9	2
1	2	16	1	3	3	1700	1	2	1511	1	1	2	2	50	1	999	3	2	2	36.5	2	2	2	2	2	2	2	2	9	9	2
1	2	7	2	3	3	1200	1	1		1	1	2	2	54	1	999	3	2	2	37.3	2	2	2	2	2	2	2	2	9	9	2
1	2	7	2	3	3	1400	1	1	800	1	1	2	2	43	1	999	3	2	2	36	2	2	2	2	2	2	2	2	9	9	2
1	2	5	1	3	3	2145	1	1	830	1	1	2	2	40	1	999	3	2	2	36.2	2	2	2	2	2	2	2	2	9	9	2
1	2	7	2	3	3	2330	1	1	800	1	1	2	2	45	1	999	3	2	2	37.2	2	2	2	2	2	2	2	2	9	9	2
1	2	8	2	3	3	2330	1	1	800	1	1	2	2	39	1	999	3	2	2	36.6	2	2	2	2	2	2	2	2	9	9	2
1	2	7	1	3	3	1230	1	1	800	1	1	2	2	48	1	999	3	2	2	37.2	2	2	2	2	2	2	2	2	9	9	2
1	2	7	2	3	3	900	1	1	810	1	1	2	2	48	1	999	3	2	2	35.7	2	2	2	2	2	5	2	2	9	9	2
1	2	7	1	3	3	1830	1	2		1	1	2	2	46	1	999	3	2	2	36.4	2	2	2	2	2	2	2	2	9	9	2
1	2	4	2	3	3	400	1	1	1100	1	1	2	2	46	1	999	3	2	2	36.1	2	2	2	2	2	2	2	2	9	9	2
1	2	7	2	3	3	2000	1	1	800	1	1	2	2	50	1	999	3	2	2	37	2	2	2	2	2	2	2	2	9	9	2
1	2	7	2	3	3	2300	1	1	815	1	1	2	2	48	1	999	3	2	2	36.7	2	2	2	2	2	2	2	2	9	9	2
1	2	8	2	3	3	1500	1	1	1130	1	1	2	2	53	1	999	3	2	2	35.6	2	2	2	2	2	2	2	2	9	9	2
1	2	7	1	3	3	1700	1	1	900	1	1	2	2	48	1	999	3	2	2	36.9	2	2	2	2	2	2	2	2	9	9	2
1	2	7	2	3	3	2300	1	1	810	1	1	2	2	47	1	999	3	2	2	36.9	2	2	2	2	2	2	2	2	9	9	2
1	2	14	1	3	3	925	1	1		1	1	2	2	29	1	999	3	2	2	36.3	2	2	2	2	2	2	2	2	9	9	2
1	2	4	1	3	3	800	1	1	1230	1	1	2	2	48	1	999	3	2	2	36.3	2	2	2	2	2	2	2	2	9	9	2
1	2	7	2	3	3	1400	1	1	800	1	1	2	2	46	1	999	3	2	2	37	2	2	2	2	2	2	2	2	9	9	2
1	2	7	2	3	3	1430	1	1	830	1	1	2	2	37	1	999	3	2	2	35.7	2	2	2	2	2	2	2	2	9	9	2
1	2	7	1	3	3	2215	1	1	850	1	1	2	2	47	1	999	3	2	2	36.3	2	2	2	2	2	2	2	2	9	9	2
1	2	7	2	3	3	1530	1	1	800	1	1	2	2	54	1	999	3	2	2	37.3	2	2	2	2	2	2	2	2	9	9	2
1	2	5	1	3	3	1100	1	1	830	1	1	2	2	43	1	999	3	2	2	37	2	2	2	2	2	2	2	2	9	9	2
1	2	8	1	3	3	1830	1	1	1040	1	1	2	2	39	1	999	3	2	2	35.6	2	2	2	2	2	2	2	2	9	9	2
1	2	7	2	3	3	1200	1	1	800	1	1	2	2	43	1	999	3	2	2	36.3	2	2	2	2	2	2	2	2	9	9	2
1	2	13	1	3	3	1300	1	1	1208	1	1	2	2	45	1	999	3	2	2	35.8	2	2	2	2	2	2	2	2	9	9	2
1	2	4	2	3	3	1530	1	1		1	1	2	2	40	1	999	3	2	2	37	2	2	2	2	2	2	2	2	9	9	2
1	2	14	1	3	3	1030	1	1		1	1	2	2	35	1	999	3	2	2	36.3	2	2	2	2	2	2	2	2	9	9	2
1	2	7	1	3	3	930	1	1	1220	1	1	2	2	50	1	999	3	2	2	36.5	2	2	2	2	2	2	2	2	9	9	2
1	2	1	1	3	3	330	1	1		1	1	2	2	40	1	999	3	2	2	37.4	2	2	2	2	2	2	2	2	9	9	2
1	2	7	2	3	3	1200	1	1	840	1	1	2	2	43	1	999	3	2	2	36.3	2	2	2	2	2	2	2	2	9	9	2
1	2	8	1	3	3	800	1	1	1100	1	1	2	2	38	1	999	3	2	2	35.5	2	2	2	2	2	2	2	2	9	9	2
1	2	14	1	3	3	530	1	1		1	1	2	2	42	1	999	3	2	2	37	2	2	2	2	2	2	2	2	9	9	2
1	2	7	1	3	3	1400	1	1	830	1	1	2	2	40	1	999	3	2	2	36.6	2	2	2	2	2	2	2	2	9	9	2
1	2	7	1	3	3	1100	1	1	1000	1	1	2	2	56	1	999	3	2	2	37.2	2	2	2	2	2	2	2	2	9	9	2
1	2	7	2	3	3	2300	1	1	815	1	1	2	2	48	1	999	3	2	2	36.7	2	2	2	2	2	2	2	2	9	9	2
1	2	6	1	3	3	1200	1	1	1013	1	1	2	2	50	1	999	3	2	2	35.6	2	2	2	2	2	2	2	2	9	9	2
1	2	7	1	3	3	930	1	1	1100	1	1	2	2	35	1	999	3	2	2	36.8	2	2	2	2	2	2	2	2	9	9	2
1	2	14	1	3	3	2030	1	1		1	1	2	2	43	1	999	3	2	2	36.3	2	2	2	2	2	2	2	2	9	9	2
1	2	7	1	3	3	2300	1	1	830	1	1	2	2	49	1	999	3	2	2	36.8	2	2	2	2	2	2	2	2	9	9	2
1	2	7	2	3	3	1400	1	1	800	1	1	2	2	49	1	999	3	2	2	37	2	2	2	2	2	2	2	2	9	9	2
1	2	14	2	3	3	1530	1	1		1	1	2	2	48	1	999	3	2	2	37	2	2	2	2	2	2	2	2	9	9	2
1	2	14	2	3	3	1430	1	1		1	1	2	2	52	1	999	3	2	2	37	2	2	2	2	2	2	2	2	9	9	2
1	2	7	2	3	3	1300	1	1	850	1	1	2	2	47	1	999	3	2	2	36.9	2	2	2	2	2	2	2	2	9	9	2
1	2	7	1	3	3	2100	1	1	800	1	1	2	2	48	1	999	3	2	2	36.8	2	2	2	2	2	2	2	2	9	9	2
1	2	7	1	3	3	2000	1	1	800	1	1	2	2	47	1	999	3	2	2	36.8	2	2	2	2	2	2	2	2	9	9	2
1	2	7	1	3	3	2200	1	1	810	1	1	2	2	37	1	999	3	2	2	37.1	2	2	2	2	2	2	2	2	9	9	2
1	2	7	2	3	3	1300	1	1	800	1	1	2	2	45	1	999	3	2	2	36.9	2	2	2	2	2	2	2	2	9	9	2
1	2	4	1	3	3	1530	1	1	1005	1	1	2	2	35	1	999	3	2	2	37	2	2	2	2	2	2	2	2	9	9	2
1	2	7	1	3	3	2300	1	1	830	1	1	2	2	50	1	999	3	2	2	36.1	2	2	2	2	2	2	2	2	9	9	2
1	2	4	1	3	3	1000	1	1	800	1	1	2	2	51	1	999	3	2	2	36.2	2	2	2	2	2	2	2	2	9	9	2
1	2	7	1	3	3	2200	1	1	800	1	1	2	2	48	1	999	3	2	2	37	2	2	2	2	2	2	2	2	9	9	2
1	2	3	1	3	3	1200	1	2		1	1	2	2	48	1	999	3	2	2	36.5	2	2	2	2	2	2	2	2	9	9	2
1	2	13	1	3	3	2300	1	1		1	1	2	2	52	1	999	3	2	2	36.4	2	2	2	2	2	2	2	2	9	9	2
1	2	12	2	3	3	1201	1	1		1	1	2	2	40	1	999	3	2	2	36.6	2	2	2	2	2	2	2	2	9	9	2
1	2	6	1	3	3	830	1	1	1005	1	1	2	2	41	1	999	3	2	2	35.7	2	2	2	2	2	2	2	2	9	9	2
1	2	7	1	3	3	1200	1	1	810	1	1	2	2	47	1	999	3	2	2	36.9	2	2	2	2	2	2	2	2	9	9	2
1	2	1	1	3	3	2300	1	1	900	1	1	2	2	52	1	999	3	2	2	36.9	2	2	2	2	2	2	2	2	9	9	2
1	2	14	1	3	3	1730	1	2		1	1	2	2	53	1	999	3	2	2	37.2	2	2	2	2	2	2	2	2	9	9	2
1	2	2	2	3	3	1600	1	1		1	1	2	2	54	1	999	3	2	2	36.6	2	2	2	2	2	2	2	2	9	9	2
1	2	7	1	3	3	1200	1	1	900	1	1	2	2	50	1	999	3	2	2	37	2	2	2	2	2	2	2	2	9	9	2
1	2	7	1	3	3	600	1	1	1420	1	1	2	2	41	1	999	3	2	2	37.3	2	2	2	2	2	2	2	2	9	9	2
1	2	7	1	3	3	2200	1	1	805	1	1	2	2	50	1	999	3	2	2	36.7	2	2	2	2	2	2	2	2	9	9	2
1	2	7	1	3	3	1500	1	1	800	1	1	2	2	54	1	999	3	2	2	37	2	2	2	2	2	2	2	2	9	9	2
1	2	14	1	3	3	1400	1	1		1	1	2	2	51	1	999	3	2	2	35.5	2	2	2	2	2	2	2	2	9	9	2
1	2	14	2	3	3	1120	1	1		1	1	2	2	43	1	999	3	2	2	37	2	2	2	2	2	2	2	2	9	9	2
1	2	14	1	3	3	2030	1	1		1	1	2	2	46	1	999	3	2	2	36.3	2	2	2	2	2	2	2	2	9	9	2
1	2	7	2	3	3	1200	1	1	800	1	1	2	2	47	1	999	3	2	2	37	2	2	2	2	2	2	2	2	9	9	2
1	2	5	1	3	3	1445	1	1	1145	1	1	2	2	37	1	999	3	2	2	35.9	2	2	2	2	2	2	2	2	9	9	2
1	2	13	1	3	3	500	1	1		1	1	2	2	47	1	999	3	2	2	36.8	2	2	2	2	2	2	2	2	9	9	2
1	2	7	2	3	3	1400	1	1	800	1	1	2	2	46	1	999	3	2	2	36.8	2	2	2	2	2	2	2	2	9	9	2
1	2	8	2	3	3	200	1	1		1	1	2	2	41	1	999	3	2	2	37	2	2	2	2	2	2	2	2	9	9	2
1	2	14	1	3	3	1830	1	1		1	1	2	2	40	1	999	3	2	2	36.4	2	2	2	2	2	2	2	2	9	9	2
1	2	14	1	3	3	2330	1	1		1	1	2	2	38	1	999	3	2	2	36.1	2	2	2	2	2	2	2	2	9	9	2
1	2	4	1	3	3	200	1	1	1300	1	1	2	2	40	1	999	3	2	2	36.5	2	2	2	2	2	2	2	2	9	9	2
1	2	2	1	3	3	1800	1	1		1	1	2	2	57	1	999	3	2	2	36.5	2	2	2	2	2	2	2	2	9	9	2
1	2	6	2	3	3	1830	1	1		1	1	2	2	45	1	999	3	2	2	37.1	2	2	2	2	2	2	2	2	9	9	2
1	2	14	1	3	3	1020	1	1		1	1	2	2	40	1	999	3	2	2	36.9	2	2	2	2	2	2	2	2	9	9	2
1	2	8	2	3	3	240	1	1	920	1	1	2	2	38	1	999	3	2	2	36.6	2	2	2	2	2	2	2	2	9	9	2
1	2	8	2	3	3	2330	1	1	800	1	1	2	2	39	1	999	3	2	2	36.6	2	2	2	2	2	2	2	2	9	9	2
1	2	13	2	3	3	2300	1	2		1	1	2	2	43	1	999	3	2	2	36.5	2	2	2	2	2	2	2	2	9	9	2
1	2	7	2	3	3	1400	1	1	850	1	1	2	2	47	1	999	3	2	2	36.7	2	2	2	2	2	2	2	2	9	9	2
1	2	7	1	3	3	1000	1	1	900	1	1	2	2	48	1	999	3	2	2	36.7	2	2	2	2	2	2	2	2	9	9	2
1	2	7	1	3	3	1200	1	1	800	1	1	2	2	34	1	999	3	2	2	37	2	2	2	2	2	2	2	2	9	9	2
1	2	7	1	3	3	2315	1	1	800	1	1	2	2	50	1	999	3	2	2	36.6	2	2	2	2	2	2	2	2	9	9	2
1	2	8	1	3	3	800	1	1	1000	1	1	2	2	37	1	999	3	2	2	36.4	2	2	2	2	2	2	2	2	9	9	2
1	2	3	2	3	3	2130	1	1	900	1	1	2	2	38	1	999	3	2	2	36.3	2	2	2	2	2	2	2	2	9	9	2
1	2	8	1	3	3	1330	1	1	1500	1	1	2	2	40	1	999	3	2	2	36.4	2	2	2	2	2	2	2	2	9	9	2
1	2	7	1	3	3	1400	1	1	800	1	1	2	2	37	1	999	3	2	2	36.9	2	2	2	2	2	2	2	2	9	9	2
1	2	5	2	3	3	2030	1	1		1	1	2	2	48	1	999	3	2	2	35.9	2	2	2	2	2	2	2	2	9	9	2
1	2	2	1	3	3	1712	1	1	839	1	1	2	2	40	1	999	3	2	2	36.1	2	2	2	2	2	2	2	2	9	9	2
1	2	3	2	3	3	2030	1	1	850	1	1	2	2	52	1	999	3	2	2	35.7	2	2	2	2	2	2	2	2	9	9	2
1	2	6	1	3	3	2030	1	2	1044	1	1	2	2	47	1	999	3	2	2	36.5	2	2	2	2	2	2	2	2	9	9	2
1	2	7	1	3	3	600	1	1	900	1	1	2	2	43	1	999	3	2	2	36.7	2	2	2	2	2	2	2	2	9	9	2
1	2	2	2	3	3	1600	1	1	905	1	1	2	2	40	1	999	3	2	2	36.6	2	2	2	2	2	2	2	2	9	9	2
1	2	5	1	3	3	1740	1	1	930	1	1	2	2	49	1	999	3	2	2	36.2	2	2	2	2	2	2	2	2	9	9	2
1	2	8	1	3	3	330	1	1	903	1	1	2	2	45	1	999	3	2	2	36.5	2	2	2	2	2	2	2	2	9	9	2
1	2	14	1	3	3	930	1	2		1	1	2	2	43	1	999	3	2	2	35.5	2	2	2	2	2	2	2	2	9	9	2
1	2	7	1	3.1	3	1445	1	1	800	1	1	2	2	48	1	999	3	2	2	36.7	2	2	2	2	2	2	2	2	9	9	2
1	2	8	1	3.1	3	1330	1	1	1234	1	1	2	2	37	1	999	3	2	2	36.5	2	2	2	2	2	2	2	2	9	9	2
1	2	8	1	3.1	3	1300	1	1	1011	1	1	2	2	50	1	999	3	2	2	35.5	2	2	2	2	2	2	2	2	9	9	2
1	2	3	1	3.1	3	2100	1	1	830	1	1	2	2	32	1	999	3	2	2	36.6	2	2	2	2	2	2	2	2	9	9	2
1	2	6	2	3.1	3	339	1	1	1120	1	1	2	2	54	1	999	3	2	2	36.8	2	2	2	2	2	2	2	2	9	9	2
1	2	8	2	3.1	3	1600	1	1		1	1	2	2	43	1	999	3	2	2	36.9	2	2	2	2	2	2	2	2	9	9	2
1	2	6	1	3.1	3	1211	1	1	1403	1	1	2	2	53	1	999	3	2	2	36	2	2	2	2	2	2	2	2	9	9	2
1	2	8	1	3.1	3	2300	1	1	930	1	1	2	2	39	1	999	3	2	2	36.4	2	2	2	2	2	2	2	2	9	9	2
1	2	7	1	3.1	3	1330	1	1	900	1	1	2	2	45	1	999	3	2	2	36.5	2	2	2	2	2	2	2	2	9	9	2
1	2	3	2	3.1	3	1800	1	1	1200	1	1	2	2	49	1	999	3	2	2	36.7	2	2	2	2	2	2	2	2	9	9	2
1	2	8	2	3.1	3	940	1	1	1010	1	1	2	2	36	1	999	3	2	2	35.5	2	2	2	2	2	2	2	2	9	9	2
1	2	12	1	3.1	3	1410	1	1	820	1	1	2	2	51	1	999	3	2	2	37.4	2	2	2	2	2	2	2	2	9	9	2
1	2	12	1	3.1	3	312	1	1	841	1	1	2	2	41	1	999	3	2	2	36.1	2	2	2	2	2	2	2	2	9	9	2
1	2	8	2	3.1	3	1200	1	1		1	1	2	2	46	1	999	3	2	2	36.5	2	2	2	2	2	2	2	2	9	9	2
1	2	2	1	3.1	3	530	1	1	1000	1	1	2	2	43	1	999	3	2	2	36.4	2	2	2	2	2	2	2	2	9	9	2
1	2	7	1	3.1	3	100	1	2	8090	1	1	2	2	54	1	999	3	2	2	36.9	2	2	2	2	2	2	2	2	9	9	2
1	2	12	1	3.1	3	2305	1	1		1	1	2	2	50	1	999	3	2	2	35.6	2	2	2	2	2	2	2	2	9	9	2
1	2	6	1	3.1	3	1414	1	1	954	1	1	2	2	57	1	999	3	2	2	36.6	2	2	2	2	2	2	2	2	9	9	2
1	2	4	1	3.1	3	1200	1	1	1000	1	1	2	2	40	1	999	3	2	2	36.5	2	2	2	2	2	2	2	2	9	9	2
1	2	12	1	3.1	3	820	1	1	930	1	1	2	2	40	1	999	3	2	2	36.3	2	2	2	2	2	2	2	2	9	9	2
1	2	12	2	3.1	3	700	1	1	930	1	1	2	2	29	1	999	3	2	2	36.8	2	2	2	2	2	2	2	2	9	9	2
1	2	12	2	3.1	3	1413	1	1		1	1	2	2	51	1	999	3	2	2	36.5	2	2	2	2	2	2	2	2	9	9	2
1	2	12	2	3.1	3	2210	1	1		1	1	2	2	51	1	999	3	2	2	36.2	2	2	2	2	2	2	2	2	9	9	2
1	2	3	1	3.1	3	1230	1	1	935	1	1	2	2	45	1	999	3	2	2	36.5	2	2	2	2	2	2	2	2	9	9	2
1	2	3	2	3.1	3	2130	1	1	920	1	1	2	2	44	1	999	3	2	2	36.4	2	2	2	2	2	2	2	2	9	9	2
1	2	6	2	3.1	3	1400	1	1		1	1	2	2	51	1	999	3	2	2	35.8	2	2	2	2	2	2	2	2	9	9	2
1	2	2	1	3.2	3	900	1	1	830	1	1	2	2	31	1	999	3	2	2	36.7	2	2	2	2	2	2	2	2	9	9	2
1	2	5	1	3.2	3	1530	1	1	910	1	1	2	2	50	1	999	3	2	2	36.6	2	2	2	2	2	2	2	2	9	9	2
1	2	8	1	3.2	3	1800	1	1	800	1	1	2	2	46	1	999	3	2	2	36	2	2	2	2	2	2	2	2	9	9	2
1	2	7	1	3.2	3	800	1	1		1	1	2	2	42	1	999	3	2	2	36.9	2	2	2	2	2	2	2	2	9	9	2
1	2	16	1	3.2	3	1330	1	1		1	1	2	2	52	1	999	3	2	2	36.5	2	2	2	2	2	2	2	2	9	9	2
1	2	7	1	3.2	3	1100	1	1		1	1	2	2	50	1	999	3	2	2	37.4	2	2	2	2	2	2	2	2	9	9	2
1	2	8	1	3.2	3	1230	1	1		1	1	2	2	51	1	999	3	2	2	36.6	2	2	2	2	2	2	2	2	9	9	2
1	2	4	2	3.2	3	630	1	1	1200	1	1	2	2	45	1	999	3	2	2	36.4	2	2	2	2	2	2	2	2	9	9	2
1	2	10	1	3.2	3	1200	1	1		1	1	2	2	43	1	999	3	2	2	36.6	2	2	2	2	2	2	2	2	9	9	2
1	2	10	1	3.2	3	1200	1	1		1	1	2	2	51	1	999	3	2	2	36.6	2	2	2	2	2	2	2	2	9	9	2
1	2	6	1	3.2	3	1020	1	1	1041	1	1	2	2	54	1	999	3	2	2	36.8	2	2	2	2	2	2	2	2	9	9	2
1	2	7	2	3.2	3	2100	1	1		1	1	2	2	58	1	999	3	2	2	36.5	2	2	2	2	2	2	2	2	9	9	2
1	2	3	2	3.2	3	230	1	1	1100	1	1	2	2	54	1	999	3	2	2	36.8	2	2	2	2	2	2	2	2	9	9	2
1	2	3	1	3.2	3	2125	1	1	1940	1	1	2	2	46	1	999	3	2	2	36.4	2	2	2	2	2	2	2	2	9	9	2
1	2	1	1	3.2	3	1830	1	1	830	1	1	2	2	48	1	999	3	2	2	36.7	2	2	2	2	2	2	2	2	9	9	2
1	2	12	1	3.2	3	630	1	1		1	1	2	2	38	1	999	3	2	2	36.1	2	2	2	2	2	2	2	2	9	9	2
1	2	10	2	3.2	3	1200	1	1		1	1	2	2	53	1	999	3	2	2	37.1	2	2	2	2	2	2	2	2	9	9	2
1	2	12	2	3.2	3	2130	1	1		1	1	2	2	38	1	999	3	2	2	36.5	2	2	2	2	2	2	2	2	9	9	2
1	2	1	2	3.2	3	2300	1	1		1	1	2	2	49	1	999	3	2	2	37.2	2	2	2	2	2	2	2	2	9	9	2
1	2	3	2	3.2	3	1400	1	1	1023	1	1	2	2	38	1	999	3	2	2	35.6	2	2	2	2	2	2	2	2	9	9	2
1	2	12	1	3.2	3	2230	1	1		1	1	2	2	51	1	999	3	2	2	36.5	2	2	2	2	2	2	2	2	9	9	2
1	2	12	2	3.2	3	701	1	1	908	1	1	2	2	42	1	999	3	2	2	36.1	2	2	2	2	2	2	2	2	9	9	2
1	2	4	2	3.2	3	1400	1	2		1	1	2	2	52	1	999	3	2	2	36.6	2	2	2	2	2	2	2	2	9	9	2
1	2	3	2	3.2	3	2130	1	1	850	1	1	2	2	48	1	999	3	2	2	35.8	2	2	2	2	2	2	2	2	9	9	2
1	2	8	1	3.2	3	1130	1	1		1	1	2	2	50	1	999	3	2	2	36.5	2	2	2	2	2	2	2	2	9	9	2
1	2	7	1	3.2	3	2015	1	1		1	1	2	2	54	1	999	3	2	2	36.9	2	2	2	2	2	2	2	2	9	9	2
1	2	6	2	3.2	3	1830	1	1	939	1	1	2	2	39	1	999	3	2	2	35.8	2	2	2	2	2	2	2	2	9	9	2
1	2	4	1	3.2	3	1530	1	1		1	1	2	2	54	1	999	3	2	2	36.9	2	2	2	2	2	2	2	2	9	9	2
1	2	12	2	3.2	3	1510	1	1	820	1	1	2	2	40	1	999	3	2	2	36.5	2	2	2	2	2	2	2	2	9	9	2
1	2	3	2	3.2	3	2120	1	1	848	1	1	2	2	38	1	999	3	2	2	35.8	2	2	2	2	2	2	2	2	9	9	2
1	2	10	2	3.2	3	1500	1	1		1	1	2	2	48	1	999	3	2	2	36.6	2	2	2	2	2	2	2	2	9	9	2
1	2	3	1	3.2	3	2225	1	1	910	1	1	2	2	31	1	999	3	2	2	36.4	2	2	2	2	2	2	2	2	9	9	2
1	2	11	2	3.2	3	530	1	1		1	1	2	2	44	1	999	3	2	2	36.6	2	2	2	2	2	2	2	2	9	9	2
1	2	6	2	3.2	3	2230	1	2	1213	1	1	2	2	55	1	999	3	2	2	36.7	2	2	2	2	2	2	2	2	9	9	2
1	2	3	1	3.3	3	1235	1	1	804	1	1	2	2	45	1	999	3	2	2	36.4	2	2	2	2	2	2	2	2	9	9	2
1	2	3	2	3.3	3	500	1	1	1009	1	1	2	2	38	1	999	3	2	2	36.2	2	2	2	2	2	2	2	2	9	9	2
1	2	3	1	3.3	3	130	1	1	900	1	1	2	2	48	1	999	3	2	2	36.5	2	2	2	2	2	2	2	2	9	9	2
1	2	5	1	3.3	3	900	1	1	804	1	1	2	2	56	1	999	3	2	2	36.1	2	2	2	2	2	2	2	2	9	9	2
1	2	3	1	3.3	3	2300	1	1		1	1	2	2	31	1	999	3	2	2	37.1	2	2	2	2	2	2	2	2	9	9	2
1	2	10	1	3.3	3	1130	1	1		1	1	2	2	50	1	999	3	2	2	36	2	2	2	2	2	2	2	2	9	9	2
1	2	3	1	3.3	3	30	1	1	850	1	1	2	2	42	1	999	3	2	2	36.4	2	2	2	2	2	2	2	2	9	9	2
1	2	3	2	3.3	3	130	1	1	755	1	1	2	2	38	1	999	3	2	2	36.6	2	2	2	2	2	2	2	2	9	9	2
1	2	6	2	3.3	3	911	1	2	1009	1	1	2	2	49	1	999	3	2	2	36.2	2	2	2	2	2	2	2	2	9	9	2
1	2	3	2	3.3	3	200	1	1	850	1	1	2	2	38	1	999	3	2	2	35.6	2	2	2	2	2	2	2	2	9	9	2
1	2	3	2	3.3	3	1500	1	2		1	1	2	2	54	1	999	3	2	2	36.8	2	2	2	2	2	2	2	2	9	9	2
1	2	3	2	3.3	3	130	1	2	828	1	1	2	2	39	1	999	3	2	2	36.6	2	2	2	2	2	2	2	2	9	9	2
1	2	3	1	3.3	3	230	1	1	810	1	1	2	2	38	1	999	3	2	2	35.6	2	2	2	2	2	2	2	2	9	9	2
1	2	4	1	3.3	3	530	1	1		1	1	2	2	46	1	999	3	2	2	37	2	2	2	2	2	2	2	2	9	9	2
1	2	3	1	3.3	3	830	1	2		1	1	2	2	58	1	999	3	2	2	36.6	2	2	2	2	2	2	2	2	9	9	2
1	2	3	1	3.4	3	748	1	2	730	1	1	2	2	29	1	999	3	2	2	36.7	2	2	2	2	2	2	2	2	9	9	2
1	2	11	1	3.4	3	1900	1	1		1	1	2	2	46	1	999	3	2	2	36.6	2	2	2	2	2	2	2	2	9	9	2
1	2	3	2	3.4	3	1200	1	1	1100	1	1	2	2	58	1	999	3	2	2	37.2	2	2	2	2	2	2	2	2	9	9	2
1	2	7	1	3.4	3	2330	1	2		1	1	2	2	54	1	999	3	2	2	37.2	2	2	2	2	2	2	2	2	9	9	2
1	2	3	2	3.4	3	1240	1	1	810	1	1	2	2	34	1	999	3	2	2	36.5	2	2	2	2	2	2	2	2	9	9	2
1	2	6	1	3.4	3	2346	1	2	1322	1	1	2	2	49	1	999	3	2	2	36.1	2	2	2	2	2	2	2	2	9	9	2
1	2	15	2	3.4	3	1800	1	2		1	1	2	2	40	1	999	3	2	2	36.2	2	2	2	2	2	2	2	2	9	9	2
1	2	10	1	3.4	3	1330	1	1		1	1	2	2	52	1	999	3	2	2	36.9	2	2	2	2	2	2	2	2	9	9	2
1	2	4	1	3.4	3	1200	1	1		1	1	2	2	57	1	999	3	2	2	36.5	2	2	2	2	2	2	2	2	9	9	2
1	2	6	2	3.4	3	1834	1	1	1141	1	1	2	2	53	1	999	3	2	2	36.5	2	2	2	2	2	2	2	2	9	9	2
1	2	16	2	3.4	3	1530	1	1		1	1	2	2	53	1	999	3	2	2	36.9	2	2	2	2	2	2	2	2	9	9	2
1	2	2	2	3.4	3	1430	1	1	940	1	1	2	2	37	1	999	3	2	2	36.9	2	2	2	2	2	2	2	2	9	9	2
1	2	16	2	3.4	3	700	1	1		1	1	2	2	52	1	999	3	2	2	36.6	2	2	2	2	2	2	2	2	9	9	2
1	2	15	2	3.4	3	1300	1	1		1	1	2	2	42	1	999	3	2	2	36.8	2	2	2	2	2	2	2	2	9	9	2
1	2	6	1	3.4	3	2130	1	1	1000	1	1	2	2	40	1	999	3	2	2	36.2	2	2	2	2	2	2	2	2	9	9	2
1	2	14	2	3.4	3	630	1	1		1	1	2	2	42	1	999	3	2	2	36.4	2	2	2	2	2	2	2	2	9	9	2
1	2	1	2	3.4	3	700	1	1		1	1	2	2	43	1	999	3	2	2	37	2	2	2	2	2	2	2	2	9	9	2
1	2	8	1	3.4	3	630	1	1		1	1	2	2	42	1	999	3	2	2	36.6	2	2	2	2	2	2	2	2	9	9	2
1	2	13	1	3.4	3	1200	1	1		1	1	2	2	35	1	999	3	2	2	36.8	2	2	2	2	2	2	2	2	9	9	2
1	2	2	1	3.4	3	2000	1	1	800	1	1	2	2	54	1	999	3	2	2	36.4	2	2	2	2	2	2	2	2	9	9	2
1	2	16	1	3.5	3	1430	1	1		1	1	2	2	42	1	999	3	2	2	37.1	2	2	2	2	2	2	2	2	9	9	2
1	2	8	2	3.5	3	1400	1	1	1130	1	1	2	2	43	1	999	3	2	2	36.3	2	2	2	2	2	2	2	2	9	9	2
1	2	7	2	3.5	3	0	1	1	900	1	1	2	2	57	1	999	3	2	2	36.5	2	2	2	2	2	2	2	2	9	9	2
1	2	15	1	3.5	3	1300	1	1		1	1	2	2	40	1	999	3	2	2	37	2	2	2	2	2	2	2	2	9	9	2
1	2	7	2	3.5	3	400	1	1	850	1	1	2	2	53	1	999	3	2	2	36.9	2	2	2	2	2	2	2	2	9	9	2
1	2	3	1	3.5	3	1310	1	1	1010	1	1	2	2	48	1	999	3	2	2	36.8	2	2	2	2	2	2	2	2	9	9	2
1	2	13	1	3.6	3	300	1	1		1	1	2	2	44	1	999	3	2	2	36.1	2	2	2	2	2	2	2	2	9	9	2
1	2	1	2	3.6	3	2130	1	1	945	1	1	2	2	50	1	999	3	2	2	35.5	2	2	2	2	2	2	2	2	9	9	2
1	2	2	1	3.6	3	1500	1	1	813	1	1	2	2	47	1	999	3	2	2	37.1	2	2	2	2	2	2	2	2	9	9	2
1	2	6	2	3.6	3	2330	1	1	1104	1	1	2	2	49	1	999	3	2	2	36.7	2	2	2	2	2	2	2	2	9	9	2
1	2	5	1	3.6	3	715	1	1	1045	1	1	2	2	55	1	999	3	2	2	36.1	2	2	2	2	2	2	2	2	9	9	2
1	2	7	1	3.6	3	2300	1	1		1	1	2	2	57	1	999	3	2	2	37.4	2	2	2	2	2	2	2	2	9	9	2
1	2	8	2	3.7	3	1300	1	1	900	1	1	2	2	40	1	999	3	2	2	36.6	2	2	2	2	2	2	2	2	9	9	2
1	2	1	2	3.7	3	2300	1	1	800	1	1	2	2	39	1	999	3	2	2	36.4	2	2	2	2	2	2	2	2	9	9	2
1	2	4	1	3.8	3	1600	1	1	805	1	1	2	2	40	1	999	3	2	2	36.8	2	2	2	2	2	2	2	2	9	9	2
1	2	1	1	3.8	3	2300	1	1		1	1	2	2	56	1	999	3	2	2	37.1	2	2	2	2	2	2	2	2	9	9	2
1	2	8	1	3.8	3	1030	1	1	1130	1	1	2	2	39	1	999	3	2	2	35.8	2	2	2	2	2	2	2	2	9	9	2
1	2	3	1	3.9	3	1130	1	1	1430	1	1	2	2	55	1	999	3	2	2	36.5	2	2	2	2	2	2	2	2	9	9	2
1	2	2	1	4	4	1400	1	1		1	1	2	2	55	1	999	3	2	2	36.9	2	2	2	2	2	2	2	2	9	9	2
1	2	12	1	4.1	4	630	1	1		1	1	2	2	44	1	999	3	2	2	36.4	2	2	2	2	2	2	2	2	9	9	2
1	2	2	2	2.8	3	1630	1	1	953	1	1	2	2	43	1	999	3	2	2	36.3	2	2	2	2	2	3	2	2	9	9	2
1	2	12	1	3.1	3	1302	1	1		1	1	2	2	53	1	999	3	2	2	36.1	2	2	2	2	2	2	2	2	9	9	2
1	2	7	1	3	3	1300	1	1	805	1	1	2	2	64	2	50	1	9	9	37	2	2	2	2	2	2	2	2	9	9	2
1	2	15	1	2.8	3	1700	1	2	1000	1	1	2	2	48	1	999	3	2	2	37	2	2	2	2	2	2	2	2	9	9	2
1	2	5	2	2.9	3	1445	1	1	1110	1	1	2	2	41	1	999	3	2	2	36.3	2	2	2	2	2	2	2	2	9	9	2
1	2	2	2	3	3	1500	1	1	956	1	1	2	2	34	1	999	3	2	2	36.1	2	2	2	2	2	2	2	2	9	9	2
1	2	15	2	2.6	3	1300	1	1	1600	1	1	2	2	46	1	999	3	2	2	35.7	2	2	2	2	2	2	2	2	9	9	2
1	2	15	1	2.8	3	1600	1	1	1600	1	1	2	2	37	1	999	3	2	2	36	2	2	2	2	2	2	2	2	9	9	2
1	2	16	2	2.6	3	1615	1	1	1130	1	1	2	2	47	1	999	3	2	2	36.4	2	2	2	2	2	2	2	2	9	9	2
1	2	15	1	2.5	3	1000	1	1	1134	1	1	2	2	44	1	999	3	2	2	36	2	2	2	2	2	2	2	2	9	9	2
1	2	15	1	2.8	3	1400	1	1	1700	1	1	2	2	40	1	999	3	2	2	36.5	2	2	2	2	2	2	2	2	9	9	2
1	2	15	2	3	3	1300	1	2	1720	1	1	2	2	50	1	999	3	2	2	37	2	2	2	2	2	2	2	2	9	9	2
1	2	14	2	3.1	3	2200	1	1	1000	1	1	2	2	38	1	999	3	2	2	36.3	2	2	2	2	2	2	2	2	9	9	2
1	2	13	2	2.6	3	700	1	2	1034	1	1	2	2	53	1	999	3	2	2	36.5	2	2	2	2	2	2	2	2	9	9	2
1	2	13	1	3	3	1530	1	1	1700	1	1	2	2	44	1	999	3	2	2	36.2	2	2	2	2	2	2	2	2	9	9	2
1	2	12	1	3.2	3	2200	1	1	850	1	1	2	2	41	1	999	3	2	2	36.1	2	2	2	2	2	2	2	2	9	9	2
1	2	15	1	3.3	3	1330	1	1	1730	1	1	2	2	38	1	999	3	2	2	35.7	2	2	2	2	2	2	2	2	9	9	2
1	2	13	1	3.5	3	950	1	2	1658	1	1	2	2	53	1	999	3	2	2	37.1	2	2	2	2	2	2	2	2	9	9	2
1	2	13	1	2.2	2	700	1	2	1755	1	1	2	2	45	1	999	3	2	2	36	2	2	2	2	2	2	2	2	9	9	2
1	2	13	2	2.2	2	1400	1	2	1736	1	1	2	2	47	1	999	3	2	2	36.6	2	2	2	2	2	2	2	2	9	9	2
1	2	15	1	2.3	2	1800	1	1	1600	1	1	2	2	44	1	999	3	2	2	36.2	2	2	2	2	2	2	2	2	9	9	2
1	2	15	1	2.4	2	400	1	2	1144	1	1	2	2	44	1	999	3	2	2	36.5	2	2	2	2	2	2	2	2	9	9	2
1	2	13	2	2.4	2	1300	1	2	1730	1	1	2	2	42	1	999	3	2	2	36.3	2	2	2	2	2	2	2	2	9	9	2
1	2	13	1	2.4	2	300	1	2	1208	1	1	2	2	37	1	999	3	2	2	36.3	2	2	2	2	2	2	2	2	9	9	2
1	2	13	2	2.4	2	800	1	2	856	1	1	2	2	45	1	999	3	2	2	35.8	2	2	2	2	2	2	2	2	9	9	2
1	2	13	2	2.4	2	700	1	2	1745	1	1	2	2	50	1	999	3	2	2	36.5	2	2	2	2	2	2	2	2	9	9	2
1	2	16	1	2.5	3	530	1	1	1015	1	1	2	2	49	1	999	3	2	2	36	2	2	2	2	2	2	2	2	9	9	2
1	2	3	1	2.5	3	700	1	2	1000	1	1	2	2	43	1	999	3	2	2	36.6	2	2	2	2	2	2	2	2	9	9	2
1	2	11	2	2.5	3	1405	1	1	1600	1	1	2	2	41	1	999	3	2	2	35.7	2	2	2	2	2	2	2	2	9	9	2
1	2	14	2	2.5	3	1330	1	1	914	1	1	2	2	38	1	999	3	2	2	35.5	2	2	2	2	2	2	2	2	9	9	2
1	2	16	1	2.5	3	630	1	1	1022	1	1	2	2	51	1	999	3	2	2	36.6	2	2	2	2	2	2	2	2	9	9	2
1	2	13	2	2.5	3	300	1	2	1220	1	1	2	2	52	1	999	3	2	2	36.2	2	2	2	2	2	2	2	2	9	9	2
1	2	13	2	2.5	3	1700	1	2	953	1	1	2	2	44	1	999	3	2	2	36.5	2	2	2	2	2	2	2	2	9	9	2
1	2	15	2	2.5	3	1000	1	1	1030	1	1	2	2	40	1	999	3	2	2	36.6	2	2	2	2	2	2	2	2	9	9	2
1	2	14	2	2.5	3	1030	1	1	1330	1	1	2	2	38	1	999	3	2	2	36.8	2	2	2	2	2	2	2	2	9	9	2
1	2	10	1	2.5	3	1700	1	1	1000	1	1	2	2	48	1	999	3	2	2	37.1	2	2	2	2	2	2	2	2	9	9	2
1	2	15	2	2.5	3	1400	1	1	1630	1	1	2	2	42	1	999	3	2	2	36	2	2	2	2	2	2	2	2	9	9	2
1	2	14	1	2.5	3	830	1	1	1430	1	1	2	2	46	1	999	3	2	2	36.6	2	2	2	2	2	2	2	2	9	9	2
1	2	9	1	2.5	3	1430	1	1	1000	1	1	2	2	40	1	999	3	2	2	36.2	2	2	2	2	2	2	2	2	9	9	2
1	2	13	2	2.5	3	1630	1	1	1540	1	1	2	2	42	1	999	3	2	2	36.5	2	2	2	2	2	2	2	2	9	9	2
1	2	16	2	2.5	3	600	1	1	1100	1	1	2	2	52	1	999	3	2	2	35.7	2	2	2	2	2	2	2	2	9	9	2
1	2	10	1	2.5	3	2100	1	1	949	1	1	2	2	50	1	999	3	2	2	36.9	2	2	2	2	2	2	2	2	9	9	2
1	2	11	1	2.5	3	1605	1	1	1410	1	1	2	2	33	1	999	3	2	2	36.5	2	2	2	2	2	2	2	2	9	9	2
1	2	12	2	2.5	3	410	1	1	927	1	1	2	2	42	1	999	3	2	2	36.6	2	2	2	2	2	2	2	2	9	9	2
1	2	16	2	2.5	3	0	1	1	922	1	1	2	2	52	1	999	3	2	2	36.4	2	2	2	2	2	2	2	2	9	9	2
1	2	15	2	2.5	3	900	1	1	1230	1	1	2	2	38	1	999	3	2	2	35.7	2	2	2	2	2	2	2	2	9	9	2
1	2	14	2	2.6	3	1420	1	1	1120	1	1	2	2	30	1	999	3	2	2	36.3	2	2	2	2	2	2	2	2	9	9	2
1	2	16	2	2.6	3	1209	1	1	1020	1	1	2	2	32	1	999	3	2	2	36.5	2	2	2	2	2	2	2	2	9	9	2
1	2	15	2	2.6	3	100	1	1	1218	1	1	2	2	51	1	999	3	2	2	35.7	2	2	2	2	2	2	2	2	9	9	2
1	2	14	1	2.6	3	1420	1	2	1010	1	1	2	2	42	1	999	3	2	2	36.3	2	2	2	2	2	2	2	2	9	9	2
1	2	16	1	2.6	3	208	1	2	930	1	1	2	2	42	1	999	3	2	2	36.4	2	2	2	2	2	2	2	2	9	9	2
1	2	16	1	2.6	3	550	1	1	1030	1	1	2	2	47	1	999	3	2	2	36.6	2	2	2	2	2	2	2	2	9	9	2
1	2	13	1	2.6	3	1100	1	1	1007	1	1	2	2	34	1	999	3	2	2	36.7	2	2	2	2	2	2	2	2	9	9	2
1	2	13	2	2.6	3	1730	1	2	1639	1	1	2	2	55	1	999	3	2	2	37.3	2	2	2	2	2	2	2	2	9	9	2
1	2	16	1	2.6	3	1315	1	1	1000	1	1	2	2	49	1	999	3	2	2	36.4	2	2	2	2	2	2	2	2	9	9	2
1	2	13	1	2.6	3	1400	1	2	1636	1	1	2	2	37	1	999	3	2	2	36.5	2	2	2	2	2	2	2	2	9	9	2
1	2	14	2	2.6	3	1510	1	1	1020	1	1	2	2	42	1	999	3	2	2	37.3	2	2	2	2	2	2	2	2	9	9	2
1	2	14	1	2.6	3	1730	1	1	1110	1	1	2	2	42	1	999	3	2	2	36.8	2	2	2	2	2	2	2	2	9	9	2
1	2	14	2	2.6	3	1600	1	1	900	1	1	2	2	42	1	999	3	2	2	35.5	2	2	2	2	2	2	2	2	9	9	2
1	2	16	2	2.6	3	630	1	1	1030	1	1	2	2	46	1	999	3	2	2	36.6	2	2	2	2	2	2	2	2	9	9	2
1	2	16	1	2.6	3	2130	1	1	900	1	1	2	2	49	1	999	3	2	2	36.5	2	2	2	2	2	2	2	2	9	9	2
1	2	13	2	2.6	3	930	1	1	1041	1	1	2	2	46	1	999	3	2	2	35.9	2	2	2	2	2	2	2	2	9	9	2
1	2	14	2	2.6	3	1430	1	1	1030	1	1	2	2	47	1	999	3	2	2	37.1	2	2	2	2	2	2	2	2	9	9	2
1	2	13	2	2.6	3	530	1	1	1219	1	1	2	2	47	1	999	3	2	2	35.7	2	2	2	2	2	2	2	2	9	9	2
1	2	15	1	2.6	3	830	1	1	1215	1	1	2	2	41	1	999	3	2	2	37	2	2	2	2	2	2	2	2	9	9	2
1	2	13	2	2.6	3	530	1	1	1230	1	1	2	2	43	1	999	3	2	2	36.1	2	2	2	2	2	2	2	2	9	9	2
1	2	13	2	2.6	3	1430	1	2	407	1	1	2	2	45	1	999	3	2	2	36.8	2	2	2	2	2	2	2	2	9	9	2
1	2	13	1	2.6	3	1700	1	1	1230	1	1	2	2	48	1	999	3	2	2	36	2	2	2	2	2	2	2	2	9	9	2
1	2	13	1	2.6	3	915	1	2	1651	1	1	2	2	47	1	999	3	2	2	36.1	2	2	2	2	2	2	2	2	9	9	2
1	2	16	2	2.6	3	115	1	1	1100	1	1	2	2	47	1	999	3	2	2	36.8	2	2	2	2	2	2	2	2	9	9	2
1	2	12	1	2.6	3	2200	1	1	721	1	1	2	2	43	1	999	3	2	2	36.3	2	2	2	2	2	2	2	2	9	9	2
1	2	2	2	2.6	3	600	1	1	1109	1	1	2	2	53	1	999	3	2	2	36	2	2	2	2	2	2	2	2	9	9	2
1	2	11	2	2.6	3	1300	1	1	1123	1	1	2	2	31	1	999	3	2	2	36.4	2	2	2	2	2	2	2	2	9	9	2
1	2	9	2	2.6	3	2330	1	1	1030	1	1	2	2	42	1	999	3	2	2	36.3	2	2	2	2	2	2	2	2	9	9	2
1	2	14	1	2.6	3	920	1	1	1120	1	1	2	2	49	1	999	3	2	2	35.3	1	2	2	2	2	2	2	2	9	9	2
1	2	13	1	2.6	3	730	1	2	1330	1	1	2	2	42	1	999	3	2	2	36.3	2	2	2	2	2	2	2	2	9	9	2
1	2	16	2	2.6	3	1849	1	1	1000	1	1	2	2	49	1	999	3	2	2	36.2	2	2	2	2	2	2	2	2	9	9	2
1	2	1	1	2.6	3	845	1	1	850	1	1	2	2	35	1	999	3	2	2	36.7	2	2	2	2	2	2	2	2	9	9	2
1	2	13	2	2.6	3	530	1	1	1330	1	1	2	2	47	1	999	3	2	2	35.8	2	2	2	2	2	2	2	2	9	9	2
1	2	2	1	2.6	3	1010	1	1	220	1	1	2	2	38	1	999	3	2	2	35.9	2	2	2	2	2	2	2	2	9	9	2
1	2	11	2	2.6	3	100	1	1	1655	1	1	2	2	29	1	999	3	2	2	36.4	2	2	2	2	2	2	2	2	9	9	2
1	2	10	1	2.7	3	1038	1	1	1017	1	1	2	2	49	1	999	3	2	2	36.2	2	2	2	2	2	2	2	2	9	9	2
1	2	16	1	2.7	3	2120	1	1	924	1	1	2	2	48	1	999	3	2	2	36.7	2	2	2	2	2	2	2	2	9	9	2
1	2	10	1	2.7	3	400	1	1	940	1	1	2	2	52	1	999	3	2	2	36.9	2	2	2	2	2	2	2	2	9	9	2
1	2	16	1	2.7	3	1430	1	1	930	1	1	2	2	50	1	999	3	2	2	36.1	2	2	2	2	2	2	2	2	9	9	2
1	2	15	2	2.7	3	2000	1	2	1610	1	1	2	2	43	1	999	3	2	2	37.3	2	2	2	2	2	2	2	2	9	9	2
1	2	15	1	2.7	3	2300	1	1	1200	1	1	2	2	46	1	999	3	2	2	35.6	2	2	2	2	2	2	2	2	9	9	2
1	2	14	1	2.7	3	1430	1	1	930	1	1	2	2	41	1	999	3	2	2	36.2	2	2	2	2	2	2	2	2	9	9	2
1	2	15	2	2.7	3	900	1	1	1230	1	1	2	2	40	1	999	3	2	2	36.3	2	2	2	2	2	2	2	2	9	9	2
1	2	16	2	2.7	3	1030	1	1	1100	1	1	2	2	47	1	999	3	2	2	36.8	2	2	2	2	2	2	2	2	9	9	2
1	2	16	1	2.7	3	130	1	1	1000	1	1	2	2	45	1	999	3	2	2	36.5	2	2	2	2	2	2	2	2	9	9	2
1	2	15	1	2.8	3	150	1	2	1053	1	1	2	2	43	1	999	3	2	2	35.7	2	2	2	2	2	2	2	2	9	9	2
1	2	14	1	2.8	3	1430	1	1	1010	1	1	2	2	42	1	999	3	2	2	36.5	2	2	2	2	2	2	2	2	9	9	2
1	2	14	1	2.8	3	1430	1	1	930	1	1	2	2	44	1	999	3	2	2	37	2	2	2	2	2	2	2	2	9	9	2
1	2	16	2	2.8	3	530	1	1	1630	1	1	2	2	40	1	999	3	2	2	36.1	2	2	2	2	2	2	2	2	9	9	2
1	2	10	1	2.8	3	1430	1	1	840	1	1	2	2	50	1	999	3	2	2	36.1	2	2	2	2	2	2	2	2	9	9	2
1	2	15	2	2.8	3	2130	1	1	1230	1	1	2	2	48	1	999	3	2	2	37.1	2	2	2	2	2	2	2	2	9	9	2
1	2	14	1	2.8	3	1220	1	2	1120	1	1	2	2	51	1	999	3	2	2	37	2	2	2	2	2	2	2	2	9	9	2
1	2	15	1	2.8	3	1200	1	1	800	1	1	2	2	46	1	999	3	2	2	36.4	2	2	2	2	2	2	2	2	9	9	2
1	2	13	2	2.8	3	2000	1	1	1701	1	1	2	2	47	1	999	3	2	2	36.7	2	2	2	2	2	2	2	2	9	9	2
1	2	15	1	2.8	3	730	1	2	1630	1	1	2	2	47	1	999	3	2	2	37	2	2	2	2	2	2	2	2	9	9	2
1	2	14	1	2.8	3	1400	1	1	1020	1	1	2	2	43	1	999	3	2	2	37	2	2	2	2	2	2	2	2	9	9	2
1	2	15	1	2.8	3	300	1	1	1040	1	1	2	2	40	1	999	3	2	2	35.7	2	2	2	2	2	2	2	2	9	9	2
1	2	12	2	2.8	3	802	1	1	1027	1	1	2	2	42	1	999	3	2	2	36.2	2	2	2	2	2	2	2	2	9	9	2
1	2	12	2	2.8	3	1900	1	1	821	1	1	2	2	41	1	999	3	2	2	36.3	2	2	2	2	2	2	2	2	9	9	2
1	2	14	2	2.8	3	1530	1	1	1020	1	1	2	2	32	1	999	3	2	2	36.1	2	2	2	2	2	2	2	2	9	9	2
1	2	12	2	2.8	3	1300	1	1	1430	1	1	2	2	40	1	999	3	2	2	36.2	2	2	2	2	2	2	2	2	9	9	2
1	2	15	1	2.8	3	2130	1	1	750	1	1	2	2	52	1	999	3	2	2	37.1	2	2	2	2	2	2	2	2	9	9	2
1	2	15	1	2.8	3	830	1	1	815	1	1	2	2	43	1	999	3	2	2	36.6	2	2	2	2	2	2	2	2	9	9	2
1	2	14	2	2.8	3	730	1	1	1030	1	1	2	2	33	1	999	3	2	2	36.3	2	2	2	2	2	2	2	2	9	9	2
1	2	16	1	2.8	3	1830	1	1	930	1	1	2	2	47	1	999	3	2	2	36.9	2	2	2	2	2	2	2	2	9	9	2
1	2	13	1	2.8	3	600	1	1	1726	1	1	2	2	46	1	999	3	2	2	36.6	2	2	2	2	2	2	2	2	9	9	2
1	2	12	2	2.8	3	942	1	1	1057	1	1	2	2	42	1	999	3	2	2	36.2	2	2	2	2	2	2	2	2	9	9	2
1	2	3	2	2.8	3	546	1	1	1012	1	1	2	2	38	1	999	3	2	2	35.6	2	2	2	2	2	2	2	2	9	9	2
1	2	16	1	2.8	3	315	1	1	1030	1	1	2	2	40	1	999	3	2	2	36.6	2	2	2	2	2	2	2	2	9	9	2
1	2	12	1	2.8	3	1900	1	1	830	1	1	2	2	40	1	999	3	2	2	36.2	2	2	2	2	2	2	2	2	9	9	2
1	2	14	2	2.8	3	830	1	1	930	1	1	2	2	44	1	999	3	2	2	35.5	2	2	2	2	2	2	2	2	9	9	2
1	2	15	1	2.8	3	600	1	1	845	1	1	2	2	42	1	999	3	2	2	36	2	2	2	2	2	2	2	2	9	9	2
1	2	9	2	2.8	3	1600	1	1	1100	1	1	2	2	50	1	999	3	2	2	35.9	2	2	2	2	2	2	2	2	9	9	2
1	2	13	2	2.8	3	1800	1	1	1620	1	1	2	2	45	1	999	3	2	2	36.9	2	2	2	2	2	2	2	2	9	9	2
1	2	14	2	2.8	3	1323	1	1	930	1	1	2	2	41	1	999	3	2	2	36.3	2	2	2	2	2	2	2	2	9	9	2
1	2	10	2	2.8	3	2200	1	2	917	1	1	2	2	39	1	999	3	2	2	36.9	2	2	2	2	2	2	2	2	9	9	2
1	2	15	2	2.8	3	900	1	1	1600	1	1	2	2	45	1	999	3	2	2	36.7	2	2	2	2	2	2	2	2	9	9	2
1	2	13	2	2.8	3	1300	1	1	1430	1	1	2	2	46	1	999	3	2	2	36.7	2	2	2	2	2	2	2	2	9	9	2
1	2	14	1	2.8	3	1230	1	1	1120	1	1	2	2	52	1	999	3	2	2	36.3	2	2	2	2	2	2	2	2	9	9	2
1	2	16	2	2.8	3	1110	1	1	930	1	1	2	2	49	1	999	3	2	2	37.3	2	2	2	2	2	2	2	2	9	9	2
1	2	15	1	2.8	3	1430	1	2	1145	1	1	2	2	49	1	999	3	2	2	36.7	2	2	2	2	2	2	2	2	9	9	2
1	2	2	2	2.8	3	100	1	2	814	1	1	2	2	37	1	999	3	2	2	36.4	2	2	2	2	2	2	2	2	9	9	2
1	2	12	2	2.8	3	1920	1	1	850	1	1	2	2	58	1	999	3	2	2	36.6	2	2	2	2	2	2	2	2	9	9	2
1	2	9	1	2.8	3	615	1	1	1022	1	1	2	2	45	1	999	3	2	2	36	2	2	2	2	2	2	2	2	9	9	2
1	2	15	1	2.8	3	300	1	1	925	1	1	2	2	40	1	999	3	2	2	36.2	2	2	2	2	2	2	2	2	9	9	2
1	2	12	1	2.8	3	1210	1	1	1330	1	1	2	2	47	1	999	3	2	2	36.2	2	2	2	2	2	2	2	2	9	9	2
1	2	11	2	2.8	3	1300	1	1	1000	1	1	2	2	43	1	999	3	2	2	36.5	2	2	2	2	2	2	2	2	9	9	2
1	2	16	2	2.8	3	1400	1	1	1000	1	1	2	2	42	1	999	3	2	2	37	2	2	2	2	2	2	2	2	9	9	2
1	2	15	2	2.8	3	1000	1	1	1600	1	1	2	2	40	1	999	3	2	2	35.9	2	2	2	2	2	2	2	2	9	9	2
1	2	12	1	2.8	3	900	1	1	1001	1	1	2	2	42	1	999	3	2	2	36.2	2	2	2	2	2	2	2	2	9	9	2
1	2	15	2	2.8	3	300	1	1	1020	1	1	2	2	40	1	999	3	2	2	36.4	2	2	2	2	2	2	2	2	9	9	2
1	2	12	2	2.8	3	1800	1	1	831	1	1	2	2	41	1	999	3	2	2	36.2	2	2	2	2	2	2	2	2	9	9	2
1	2	15	2	2.8	3	600	1	1	1030	1	1	2	2	32	1	999	3	2	2	36	2	2	2	2	2	2	2	2	9	9	2
1	2	14	1	2.8	3	530	1	1	1130	1	1	2	2	39	1	999	3	2	2	36.2	2	2	2	2	2	2	2	2	9	9	2
1	2	15	1	2.8	3	1400	1	2	800	1	1	2	2	56	1	999	3	2	2	37.4	2	2	2	2	2	2	2	2	9	9	2
1	2	14	1	2.8	3	600	1	1	1030	1	1	2	2	42	1	999	3	2	2	36.5	2	2	2	2	2	2	2	2	9	9	2
1	2	15	1	2.8	3	400	1	1	1050	1	1	2	2	38	1	999	3	2	2	35.9	2	2	2	2	2	2	2	2	9	9	2
1	2	15	2	2.8	3	800	1	1	755	1	1	2	2	39	1	999	3	2	2	36	2	2	2	2	2	2	2	2	9	9	2
1	2	14	1	2.8	3	2330	1	1	1020	1	1	2	2	51	1	999	3	2	2	36.3	2	2	2	2	2	2	2	2	9	9	2
1	2	16	2	2.8	3	2200	1	1	1630	1	1	2	2	43	1	999	3	2	2	37	2	2	2	2	2	2	2	2	9	9	2
1	2	12	1	2.9	3	130	1	1	837	1	1	2	2	41	1	999	3	2	2	36.1	2	2	2	2	2	2	2	2	9	9	2
1	2	12	2	2.9	3	2120	1	1	820	1	1	2	2	40	1	999	3	2	2	36.2	2	2	2	2	2	2	2	2	9	9	2
1	2	9	2	2.9	3	1400	1	1	935	1	1	2	2	40	1	999	3	2	2	36.8	2	2	2	2	2	2	2	2	9	9	2
1	2	16	1	2.9	3	2200	1	1	1030	1	1	2	2	49	1	999	3	2	2	37.1	2	2	2	2	2	2	2	2	9	9	2
1	2	11	2	2.9	3	1200	1	1	1035	1	1	2	2	37	1	999	3	2	2	36	2	2	2	2	2	2	2	2	9	9	2
1	2	16	1	2.9	3	1830	1	1	1030	1	1	2	2	47	1	999	3	2	2	37.1	2	2	2	2	2	2	2	2	9	9	2
1	2	9	2	2.9	3	1330	1	1	1003	1	1	2	2	58	1	999	3	2	2	36.4	2	2	2	2	2	2	2	2	9	9	2
1	2	11	1	2.9	3	1500	1	1	1024	1	1	2	2	51	1	999	3	2	2	36.2	2	2	2	2	2	2	2	2	9	9	2
1	2	16	2	2.9	3	930	1	1	1030	1	1	2	2	41	1	999	3	2	2	36.9	2	2	2	2	2	2	2	2	9	9	2
1	2	16	1	2.9	3	1430	1	1	931	1	1	2	2	49	1	999	3	2	2	36.4	2	2	2	2	2	2	2	2	9	9	2
1	2	16	2	2.9	3	1830	1	1	1100	1	1	2	2	48	1	999	3	2	2	36.9	2	2	2	2	2	2	2	2	9	9	2
1	2	16	2	2.9	3	730	1	1	100	1	1	2	2	49	1	999	3	2	2	36.6	2	2	2	2	2	2	2	2	9	9	2
1	2	12	2	2.9	3	200	1	1	840	1	1	2	2	24	1	999	3	2	2	36.1	2	2	2	2	2	2	2	2	9	9	2
1	2	15	1	2.9	3	1500	1	1	1700	1	1	2	2	41	1	999	3	2	2	36	2	2	2	2	2	2	2	2	9	9	2
1	2	15	1	2.9	3	1530	1	1	1730	1	1	2	2	40	1	999	3	2	2	36.1	2	2	2	2	2	2	2	2	9	9	2
1	2	9	1	2.9	3	1500	1	1	1030	1	1	2	2	45	1	999	3	2	2	36.4	2	2	2	2	2	2	2	2	9	9	2
1	2	11	2	3	3	400	1	1	340	1	1	2	2	37	1	999	3	2	2	36.4	2	2	2	2	2	2	2	2	9	9	2
1	2	14	1	3	3	1630	1	1	1020	1	1	2	2	43	1	999	3	2	2	36.2	2	2	2	2	2	2	2	2	9	9	2
1	2	14	1	3	3	1430	1	1	1030	1	1	2	2	48	1	999	3	2	2	37	2	2	2	2	2	2	2	2	9	9	2
1	2	14	2	3	3	1330	1	1	1020	1	1	2	2	43	1	999	3	2	2	36.1	2	2	2	2	2	2	2	2	9	9	2
1	2	15	1	3	3	945	1	1	930	1	1	2	2	40	1	999	3	2	2	36.2	2	2	2	2	2	2	2	2	9	9	2
1	2	11	2	3	3	1100	1	1	1606	1	1	2	2	33	1	999	3	2	2	36.1	2	2	2	2	2	2	2	2	9	9	2
1	2	14	2	3	3	845	1	1	1220	1	1	2	2	45	1	999	3	2	2	37.3	2	2	2	2	2	2	2	2	9	9	2
1	2	14	1	3	3	2430	1	1	1600	1	1	2	2	48	1	999	3	2	2	37	2	2	2	2	2	2	2	2	9	9	2
1	2	14	2	3	3	1400	1	1	1000	1	1	2	2	43	1	999	3	2	2	36.3	2	2	2	2	2	2	2	2	9	9	2
1	2	13	1	3	3	1830	1	1	1721	1	1	2	2	53	1	999	3	2	2	36.6	2	2	2	2	2	2	2	2	9	9	2
1	2	11	1	3	3	1000	1	1	1005	1	1	2	2	57	1	999	3	2	2	36.1	2	2	2	2	2	2	2	2	9	9	2
1	2	14	1	3	3	1200	1	1	1020	1	1	2	2	49	1	999	3	2	2	36.2	2	2	2	2	2	2	2	2	9	9	2
1	2	14	1	3	3	530	1	1	1016	1	1	2	2	53	1	999	3	2	2	36.6	2	2	2	2	2	2	2	2	9	9	2
1	2	14	2	3	3	1430	1	1	1220	1	1	2	2	52	1	999	3	2	2	37	2	2	2	2	2	2	2	2	9	9	2
1	2	14	1	3	3	1430	1	1	920	1	1	2	2	42	1	999	3	2	2	36.2	2	2	2	2	2	2	2	2	9	9	2
1	2	14	2	3	3	1330	1	1	1130	1	1	2	2	44	1	999	3	2	2	36.7	2	2	2	2	2	2	2	2	9	9	2
1	2	14	1	3	3	1530	1	1	1150	1	1	2	2	47	1	999	3	2	2	37	2	2	2	2	2	2	2	2	9	9	2
1	2	14	2	3	3	1120	1	1	1320	1	1	2	2	40	1	999	3	2	2	36.3	2	2	2	2	2	2	2	2	9	9	2
1	2	14	2	3	3	930	1	1	1030	1	1	2	2	47	1	999	3	2	2	37	2	2	2	2	2	2	2	2	9	9	2
1	2	15	1	3	3	900	1	1	1756	1	1	2	2	44	1	999	3	2	2	36.7	2	2	2	2	2	2	2	2	9	9	2
1	2	14	1	3	3	1430	1	1	1020	1	1	2	2	51	1	999	3	2	2	36.3	2	2	2	2	2	2	2	2	9	9	2
1	2	14	2	3	3	1530	1	1	1020	1	1	2	2	43	1	999	3	2	2	37	2	2	2	2	2	2	2	2	9	9	2
1	2	14	2	3	3	630	1	1	1230	1	1	2	2	51	1	999	3	2	2	36.3	2	2	2	2	2	2	2	2	9	9	2
1	2	13	1	3	3	1650	1	1	1639	1	1	2	2	45	1	999	3	2	2	36	2	2	2	2	2	2	2	2	9	9	2
1	2	14	2	3	3	1400	1	1	1030	1	1	2	2	43	1	999	3	2	2	37.3	2	2	2	2	2	2	2	2	9	9	2
1	2	14	1	3	3	1320	1	1	1220	1	1	2	2	47	1	999	3	2	2	36.3	2	2	2	2	2	2	2	2	9	9	2
1	2	14	1	3	3	2230	1	1	1330	1	1	2	2	38	1	999	3	2	2	36.3	2	2	2	2	2	2	2	2	9	9	2
1	2	13	1	3	3	1130	1	2	1422	1	1	2	2	46	1	999	3	2	2	36.6	2	2	2	2	2	2	2	2	9	9	2
1	2	11	2	3	3	1500	1	1	816	1	1	2	2	49	1	999	3	2	2	36.5	2	2	2	2	2	2	2	2	9	9	2
1	2	14	1	3	3	630	1	1	930	1	1	2	2	42	1	999	3	2	2	35.6	2	2	2	2	2	2	2	2	9	9	2
1	2	14	1	3	3	1620	1	1	930	1	1	2	2	49	1	999	3	2	2	36.2	2	2	2	2	2	2	2	2	9	9	2
1	2	14	2	3	3	1330	1	1	1120	1	1	2	2	42	1	999	3	2	2	37.2	2	2	2	2	2	2	2	2	9	9	2
1	2	15	2	3	3	900	1	1	1230	1	1	2	2	47	1	999	3	2	2	36.8	2	2	2	2	2	2	2	2	9	9	2
1	2	15	1	3	3	2200	1	2	1615	1	1	2	2	41	1	999	3	2	2	36.8	2	2	2	2	2	2	2	2	9	9	2
1	2	15	1	3	3	1330	1	1	915	1	1	2	2	40	1	999	3	2	2	36.5	2	2	2	2	2	2	2	2	9	9	2
1	2	14	2	3	3	1500	1	1	900	1	1	2	2	46	1	999	3	2	2	37	2	2	2	2	2	2	2	2	9	9	2
1	2	10	2	3	3	1300	1	2	1030	1	1	2	2	55	1	999	3	2	2	36.1	2	2	2	2	2	2	2	2	9	9	2
1	2	15	2	3	3	2100	1	1	1115	1	1	2	2	45	1	999	3	2	2	36.5	2	2	2	2	2	2	2	2	9	9	2
1	2	15	2	3	3	730	1	1	1750	1	1	2	2	40	1	999	3	2	2	36.7	2	2	2	2	2	2	2	2	9	9	2
1	2	14	1	3	3	1530	1	1	1030	1	1	2	2	42	1	999	3	2	2	36.3	2	2	2	2	2	2	2	2	9	9	2
1	2	14	2	3	3	1530	1	1	930	1	1	2	2	52	1	999	3	2	2	36.3	2	2	2	2	2	2	2	2	9	9	2
1	2	14	1	3	3	1230	1	1	1030	1	1	2	2	39	1	999	3	2	2	36.3	2	2	2	2	2	2	2	2	9	9	2
1	2	14	1	3	3	1120	1	1	1030	1	1	2	2	39	1	999	3	2	2	36.2	2	2	2	2	2	2	2	2	9	9	2
1	2	12	2	3.1	3	930	1	1	1141	1	1	2	2	44	1	999	3	2	2	36.2	2	2	2	2	2	2	2	2	9	9	2
1	2	12	1	3.1	3	1900	1	1	851	1	1	2	2	42	1	999	3	2	2	36.1	2	2	2	2	2	2	2	2	9	9	2
1	2	12	2	3.1	3	200	1	1	841	1	1	2	2	41	1	999	3	2	2	36.1	2	2	2	2	2	2	2	2	9	9	2
1	2	12	1	3.1	3	1030	1	1	1120	1	1	2	2	42	1	999	3	2	2	36.2	2	2	2	2	2	2	2	2	9	9	2
1	2	12	1	3.1	3	230	1	1	830	1	1	2	2	41	1	999	3	2	2	36.2	2	2	2	2	2	2	2	2	9	9	2
1	2	12	1	3.1	3	105	1	1	802	1	1	2	2	40	1	999	3	2	2	36.5	2	2	2	2	2	2	2	2	9	9	2
1	2	12	1	3.1	3	100	1	1	830	1	1	2	2	45	1	999	3	2	2	36.1	2	2	2	2	2	2	2	2	9	9	2
1	2	12	2	3.1	3	2300	1	1	835	1	1	2	2	42	1	999	3	2	2	36.2	2	2	2	2	2	2	2	2	9	9	2
1	2	12	1	3.1	3	302	1	1	729	1	1	2	2	42	1	999	3	2	2	36.2	2	2	2	2	2	2	2	2	9	9	2
1	2	12	2	3.1	3	1930	1	1	801	1	1	2	2	42	1	999	3	2	2	36.1	2	2	2	2	2	2	2	2	9	9	2
1	2	12	1	3.1	3	1200	1	1	1429	1	1	2	2	48	1	999	3	2	2	36.1	2	2	2	2	2	2	2	2	9	9	2
1	2	12	1	3.1	3	710	1	1	900	1	1	2	2	43	1	999	3	2	2	36.1	2	2	2	2	2	2	2	2	9	9	2
1	2	12	1	3.1	3	410	1	1	841	1	1	2	2	42	1	999	3	2	2	36.1	2	2	2	2	2	2	2	2	9	9	2
1	2	10	2	3.1	3	1400	1	1	913	1	1	2	2	39	1	999	3	2	2	36.9	2	2	2	2	2	2	2	2	9	9	2
1	2	12	1	3.1	3	305	1	1	810	1	1	2	2	48	1	999	3	2	2	36.1	2	2	2	2	2	2	2	2	9	9	2
1	2	12	2	3.1	3	1000	1	1	1150	1	1	2	2	42	1	999	3	2	2	36.2	2	2	2	2	2	2	2	2	9	9	2
1	2	12	1	3.1	3	801	1	1	910	1	1	2	2	34	1	999	3	2	2	36.1	2	2	2	2	2	2	2	2	9	9	2
1	2	12	2	3.1	3	1105	1	1	830	1	1	2	2	50	1	999	3	2	2	36.9	2	2	2	2	2	2	2	2	9	9	2
1	2	11	1	3.1	3	200	1	1	1105	1	1	2	2	47	1	999	3	2	2	36.8	2	2	2	2	2	2	2	2	9	9	2
1	2	12	1	3.1	3	2312	1	1	820	1	1	2	2	28	1	999	3	2	2	36.1	2	2	2	2	2	2	2	2	9	9	2
1	2	12	2	3.1	3	2130	1	1	835	1	1	2	2	43	1	999	3	2	2	36.1	2	2	2	2	2	2	2	2	9	9	2
1	2	16	2	3.1	3	1340	1	1	1010	1	1	2	2	39	1	999	3	2	2	36	2	2	2	2	2	2	2	2	9	9	2
1	2	9	2	3.1	3	1812	1	1	930	1	1	2	2	42	1	999	3	2	2	36.6	2	2	2	2	2	2	2	2	9	9	2
1	2	16	1	3.1	3	430	1	1	830	1	1	2	2	47	1	999	3	2	2	37	2	2	2	2	2	2	2	2	9	9	2
1	2	12	2	3.1	3	2010	1	1	810	1	1	2	2	41	1	999	3	2	2	36.2	2	2	2	2	2	2	2	2	9	9	2
1	2	12	1	3.1	3	1001	1	1	1150	1	1	2	2	40	1	999	3	2	2	36.2	2	2	2	2	2	2	2	2	9	9	2
1	2	12	1	3.1	3	1010	1	1	1130	1	1	2	2	41	1	999	3	2	2	36.1	2	2	2	2	2	2	2	2	9	9	2
1	2	12	1	3.1	3	1600	1	1	810	1	1	2	2	41	1	999	3	2	2	36.1	2	2	2	2	2	2	2	2	9	9	2
1	2	1	1	3.1	3	1016	1	1	900	1	1	2	2	48	1	999	3	2	2	36.2	2	2	2	2	2	2	2	2	9	9	2
1	2	12	1	3.1	3	330	1	1	845	1	1	2	2	40	1	999	3	2	2	36.1	2	2	2	2	2	2	2	2	9	9	2
1	2	12	1	3.1	3	1010	1	1	825	1	1	2	2	51	1	999	3	2	2	36.2	2	2	2	2	2	2	2	2	9	9	2
1	2	12	2	3.1	3	1330	1	1	1344	1	1	2	2	56	1	999	3	2	2	36.6	2	2	2	2	2	2	2	2	9	9	2
1	2	12	1	3.1	3	301	1	1	820	1	1	2	2	49	1	999	3	2	2	36.2	2	2	2	2	2	2	2	2	9	9	2
1	2	7	1	3.1	3	1230	1	1	903	1	1	2	2	40	1	999	3	2	2	36	2	2	2	2	2	2	2	2	9	9	2
1	2	10	2	3.1	3	2300	1	1	1140	1	1	2	2	48	1	999	3	2	2	36.3	2	2	2	2	2	2	2	2	9	9	2
1	2	15	2	3.2	3	1400	1	1	1600	1	1	2	2	57	1	999	3	2	2	37	2	2	2	2	2	2	2	2	9	9	2
1	2	16	2	3.2	3	230	1	1	1100	1	1	2	2	48	1	999	3	2	2	36.5	2	2	2	2	2	2	2	2	9	9	2
1	2	15	1	3.2	3	430	1	1	1545	1	1	2	2	52	1	999	3	2	2	37	2	2	2	2	2	2	2	2	9	9	2
1	2	11	2	3.2	3	145	1	1	1305	1	1	2	2	41	1	999	3	2	2	36.6	2	2	2	2	2	2	2	2	9	9	2
1	2	13	2	3.2	3	620	1	2	626	1	1	2	2	42	1	999	3	2	2	36.6	2	2	2	2	2	2	2	2	9	9	2
1	2	12	1	3.2	3	700	1	1	850	1	1	2	2	40	1	999	3	2	2	36.2	2	2	2	2	2	2	2	2	9	9	2
1	2	10	1	3.2	3	2214	1	2	950	1	1	2	2	50	1	999	3	2	2	36.3	2	2	2	2	2	2	2	2	9	9	2
1	2	15	2	3.2	3	1030	1	2	730	1	1	2	2	42	1	999	3	2	2	36.4	2	2	2	2	2	2	2	2	9	9	2
1	2	10	1	3.2	3	2200	1	1	1130	1	1	2	2	55	1	999	3	2	2	36.9	2	2	2	2	2	2	2	2	9	9	2
1	2	15	1	3.2	3	1900	1	2	1015	1	1	2	2	50	1	999	3	2	2	36.7	2	2	2	2	2	2	2	2	9	9	2
1	2	11	2	3.2	3	2300	1	1	941	1	1	2	2	41	1	999	3	2	2	36.3	2	2	2	2	2	2	2	2	9	9	2
1	2	16	2	3.2	3	1805	1	1	1200	1	1	2	2	39	1	999	3	2	2	36.6	2	2	2	2	2	2	2	2	9	9	2
1	2	13	2	3.2	3	1200	1	1	1144	1	1	2	2	52	1	999	3	2	2	36.4	2	2	2	2	2	2	2	2	9	9	2
1	2	10	2	3.2	3	100	1	1	1103	1	1	2	2	48	1	999	3	2	2	36.8	2	2	2	2	2	2	2	2	9	9	2
1	2	16	2	3.2	3	630	1	1	947	1	1	2	2	48	1	999	3	2	2	36.5	2	2	2	2	2	2	2	2	9	9	2
1	2	15	1	3.2	3	2300	1	2	1223	1	1	2	2	41	1	999	3	2	2	36.5	2	2	2	2	2	2	2	2	9	9	2
1	2	10	1	3.2	3	1030	1	1	1000	1	1	2	2	52	1	999	3	2	2	36.5	2	2	2	2	2	2	2	2	9	9	2
1	2	16	1	3.2	3	1830	1	1	1030	1	1	2	2	43	1	999	3	2	2	36.2	2	2	2	2	2	2	2	2	9	9	2
1	2	15	1	3.2	3	730	1	1	1200	1	1	2	2	48	1	999	3	2	2	36.3	2	2	2	2	2	2	2	2	9	9	2
1	2	16	1	3.2	3	257	1	1	1051	1	1	2	2	43	1	999	3	2	2	37	2	2	2	2	2	2	2	2	9	9	2
1	2	11	2	3.2	3	700	1	2	1012	1	1	2	2	56	1	999	3	2	2	36.9	2	2	2	2	2	2	2	2	9	9	2
1	2	15	1	3.2	3	400	1	1	1622	1	1	2	2	49	1	999	3	2	2	36.6	2	2	2	2	2	2	2	2	9	9	2
1	2	11	2	3.2	3	1500	1	1	1030	1	1	2	2	31	1	999	3	2	2	36.4	2	2	2	2	2	2	2	2	9	9	2
1	2	15	2	3.2	3	730	1	1	1130	1	1	2	2	45	1	999	3	2	2	36.5	2	2	2	2	2	2	2	2	9	9	2
1	2	15	1	3.2	3	1200	1	2	900	1	1	2	2	42	1	999	3	2	2	36.1	2	2	2	2	2	2	2	2	9	9	2
1	2	14	2	3.2	3	1430	1	1	900	1	1	2	2	43	1	999	3	2	2	37.2	2	2	2	2	2	2	2	2	9	9	2
1	2	14	1	3.2	3	830	1	1	1200	1	1	2	2	39	1	999	3	2	2	37	2	2	2	2	2	2	2	2	9	9	2
1	2	15	1	3.3	3	600	1	1	925	1	1	2	2	35	1	999	3	2	2	35.8	2	2	2	2	2	2	2	2	9	9	2
1	2	15	2	3.3	3	1630	1	1	846	1	1	2	2	44	1	999	3	2	2	36.5	2	2	2	2	2	2	2	2	9	9	2
1	2	10	2	3.3	3	1211	1	1	1040	1	1	2	2	44	1	999	3	2	2	36.4	2	2	2	2	2	2	2	2	9	9	2
1	2	15	1	3.3	3	800	1	1	1115	1	1	2	2	53	1	999	3	2	2	36	2	2	2	2	2	2	2	2	9	9	2
1	2	15	1	3.3	3	1300	1	1	830	1	1	2	2	46	1	999	3	2	2	36.3	2	2	2	2	2	2	2	2	9	9	2
1	2	11	1	3.3	3	1430	1	1	820	1	1	2	2	32	1	999	3	2	2	36.7	2	2	2	2	2	2	2	2	9	9	2
1	2	15	2	3.3	3	1200	1	1	1800	1	1	2	2	43	1	999	3	2	2	36.3	2	2	2	2	2	2	2	2	9	9	2
1	2	12	1	3.4	3	630	1	1	815	1	1	2	2	50	1	999	3	2	2	36.3	2	2	2	2	2	2	2	2	9	9	2
1	2	12	1	3.4	3	430	1	1	700	1	1	2	2	43	1	999	3	2	2	36.2	2	2	2	2	2	2	2	2	9	9	2
1	2	16	1	3.4	3	900	1	1	1230	1	1	2	2	46	1	999	3	2	2	36.3	2	2	2	2	2	2	2	2	9	9	2
1	2	11	1	3.4	3	600	1	1	800	1	1	2	2	46	1	999	3	2	2	37	2	2	2	2	2	2	2	2	9	9	2
1	2	11	1	3.4	3	700	1	1	800	1	1	2	2	40	1	999	3	2	2	36.8	2	2	2	2	2	2	2	2	9	9	2
1	2	15	2	3.4	3	950	1	1	715	1	1	2	2	39	1	999	3	2	2	36	2	2	2	2	2	2	2	2	9	9	2
1	2	11	1	3.4	3	600	1	1	800	1	1	2	2	46	1	999	3	2	2	37	2	2	2	2	2	2	2	2	9	9	2
1	2	13	2	3.4	3	1200	1	1	1446	1	1	2	2	50	1	999	3	2	2	36	2	2	2	2	2	2	2	2	9	9	2
1	2	11	2	3.4	3	1100	1	1	1640	1	1	2	2	40	1	999	3	2	2	36.9	2	2	2	2	2	2	2	2	9	9	2
1	2	15	1	3.5	3	700	1	1	1008	1	1	2	2	42	1	999	3	2	2	36.8	2	2	2	2	2	2	2	2	9	9	2
1	2	13	2	3.5	3	1830	1	2	926	1	1	2	2	25	1	999	3	2	2	36.8	2	2	2	2	2	2	2	2	9	9	2
1	2	15	1	3.5	3	600	1	2	1030	1	1	2	2	40	1	999	3	2	2	35.9	2	2	2	2	2	2	2	2	9	9	2
1	2	15	1	3.6	3	930	1	1	930	1	1	2	2	47	1	999	3	2	2	36.9	2	2	2	2	2	2	2	2	9	9	2
1	2	16	2	3.6	3	830	1	2	1400	1	1	2	2	41	1	999	3	2	2	36.8	2	2	2	2	2	2	2	2	9	9	2
1	2	11	2	3.6	3	1400	1	1	905	1	1	2	2	53	1	999	3	2	2	36.8	2	2	2	2	2	2	2	2	9	9	2
1	2	15	2	3.6	3	130	1	1	930	1	1	2	2	40	1	999	3	2	2	36.4	2	2	2	2	2	2	2	2	9	9	2
1	2	16	1	3.7	3	530	1	1	920	1	1	2	2	45	1	999	3	2	2	36.1	2	2	2	2	2	2	2	2	9	9	2
1	2	14	1	3.8	3	1730	1	1	1130	1	1	2	2	47	1	999	3	2	2	37	2	2	2	2	2	2	2	2	9	9	2
1	2	12	2	3.8	3	1300	1	1	810	1	1	2	2	32	1	999	3	2	2	36.3	2	2	2	2	2	2	2	2	9	9	2
1	2	14	1	3.8	3	430	1	1	900	1	1	2	2	41	1	999	3	2	2	36.3	2	2	2	2	2	2	2	2	9	9	2
1	2	15	2	3.8	3	830	1	1	1630	1	1	2	2	46	1	999	3	2	2	36.8	2	2	2	2	2	2	2	2	9	9	2
1	2	11	2	3.8	3	1300	1	1	1221	1	1	2	2	38	1	999	3	2	2	36.4	2	2	2	2	2	2	2	2	9	9	2
1	2	16	2	3.9	3	930	1	1	903	1	1	2	2	47	1	999	3	2	2	36.6	2	2	2	2	2	2	2	2	9	9	2
1	2	5	2	2.6	3	1500	1	1	1118	1	1	2	2	46	1	999	3	2	2	36.6	2	2	2	2	2	2	2	2	9	9	2
1	2	7	1	2.8	3	1000	1	1	900	1	1	2	2	49	1	999	3	2	2	37.1	2	2	2	2	2	2	2	2	9	9	2
1	2	7	2	2.5	3	900	1	1	1000	1	1	2	2	43	1	999	3	2	2	36.4	2	2	2	2	2	2	2	2	9	9	2
1	2	5	2	2.6	3	1700	1	1	915	1	1	2	2	39	1	999	3	2	2	36	2	2	2	2	2	2	2	2	9	9	2
1	2	1	2	2.6	3	1930	1	1	845	1	1	2	2	45	1	999	3	2	2	36.5	2	2	2	2	2	2	2	2	9	9	2
1	2	1	1	2.6	3	2300	1	1	845	1	1	2	2	39	1	999	3	2	2	35.5	2	2	2	2	2	2	2	2	9	9	2
1	2	1	1	2.8	3	1730	1	1	830	1	1	2	2	50	1	999	3	2	2	36.5	2	2	2	2	2	2	2	2	9	9	2
1	2	7	2	2.8	3	900	1	1	800	1	1	2	2	53	1	999	3	2	2	36.7	2	2	2	2	2	2	2	2	9	9	2
1	2	7	1	2.8	3	1200	1	1	900	1	1	2	2	46	1	999	3	2	2	36.8	2	2	2	2	2	2	2	2	9	9	2
1	2	6	2	3	3	1800	1	1	1005	1	1	2	2	47	1	999	3	2	2	37	2	2	2	2	2	2	2	2	9	9	2
1	2	7	1	3	3	2200	1	1	800	1	1	2	2	57	1	999	3	2	2	36.6	2	2	2	2	2	2	2	2	9	9	2
1	2	7	1	3	3	2300	1	1	800	1	1	2	2	43	1	999	3	2	2	36.8	2	2	2	2	2	2	2	2	9	9	2
1	2	7	1	3.2	3	700	1	2	803	1	1	2	2	48	1	999	3	2	2	37.4	2	2	2	2	2	2	2	2	9	9	2
1	2	6	2	3.2	3	2330	1	1	1030	1	1	2	2	47	1	999	3	2	2	36	2	2	2	2	2	2	2	2	9	9	2
1	2	13	1	2.6	3	600	1	1	1753	1	1	2	2	51	1	999	3	2	2	36.5	2	2	2	2	2	2	2	2	9	9	2
1	2	16	2	2.7	3	1250	1	1	1400	1	1	2	2	44	1	999	3	2	2	36.5	2	2	2	2	2	2	2	2	9	9	2
1	2	16	1	2.7	3	100	1	2	1230	1	1	2	2	44	1	999	3	2	2	36.8	2	2	2	2	2	2	2	2	9	9	2
1	2	16	1	2.7	3	345	1	2	842	1	1	2	2	40	1	999	3	2	2	36.2	2	2	2	2	2	2	2	2	9	9	2
1	2	16	2	2.9	3	300	1	2	1330	1	1	2	2	47	1	999	3	2	2	36.6	2	2	2	2	2	2	2	2	9	9	2
1	2	12	1	3.1	3	1210	1	1	830	1	1	2	2	41	1	999	3	2	2	36.1	2	2	2	2	2	2	2	2	9	9	2
1	2	16	1	3.1	3	2000	1	1	1430	1	1	2	2	38	1	999	3	2	2	36.8	2	2	2	2	2	2	2	2	9	9	2
1	2	16	1	3.4	3	1130	1	1	1100	1	1	2	2	41	1	999	3	2	2	36.6	2	2	2	2	2	2	2	2	9	9	2
1	2	8	2	2.8	3	2400	1	1	1003	1	1	2	2	46	1	999	3	2	2	36.3	2	2	2	2	2	2	2	2	9	9	2
1	2	7	1	2.8	3	2230	1	1	800	1	1	2	2	50	1	999	3	2	2	36.8	2	2	2	2	2	2	2	2	9	9	2
1	2	2	1	3	3	1420	1	1	911	1	1	2	2	34	1	999	3	2	2	36.4	2	2	2	2	2	2	2	2	9	9	2
1	2	4	1	3.1	3	700	1	1	1130	1	1	2	2	52	1	999	3	2	2	37	2	2	2	2	2	2	2	2	9	9	2
1	2	8	1	3.3	3	1230	1	1	1003	1	1	2	2	46	1	999	3	2	2	36.3	2	2	2	2	2	2	2	2	9	9	2
1	2	1	1	2.6	3	2030	1	1	930	1	1	2	2	50	1	999	3	2	2	36.5	2	2	2	2	2	2	2	2	9	9	2
1	2	6	1	2.6	3	2200	1	1	1000	1	1	2	2	47	1	999	3	2	2	37.1	2	2	2	2	2	2	2	2	9	9	2
1	2	6	2	2.7	3	1030	1	1	1000	1	1	2	2	37	1	999	3	2	2	36.3	2	2	2	2	2	2	2	2	9	9	2
1	2	7	2	2.8	3	1600	1	1	805	1	1	2	2	54	1	999	3	2	2	36.5	2	2	2	2	2	2	2	2	9	9	2
1	2	6	1	2.8	3	2230	1	1	1002	1	1	2	2	48	1	999	3	2	2	37.1	2	2	2	2	2	2	2	2	9	9	2
1	2	7	2	3	3	1400	1	1	800	1	1	2	2	49	1	999	3	2	2	36.9	2	2	2	2	2	2	2	2	9	9	2
1	2	4	1	3	3	800	1	1	1135	1	1	2	2	54	1	999	3	2	2	36.7	2	2	2	2	2	2	2	2	9	9	2
1	2	8	1	3	3	2330	1	1	1011	1	1	2	2	40	1	999	3	2	2	35.5	2	2	2	2	2	2	2	2	9	9	2
1	2	4	1	3.1	3	2300	1	1	900	1	1	2	2	46	1	999	3	2	2	36.3	2	2	2	2	2	2	2	2	9	9	2
1	2	12	1	2.8	3	2220	1	1	840	1	1	2	2	43	1	999	3	2	2	36.1	2	2	2	2	2	2	2	2	9	9	2
1	2	12	2	3.2	3	2211	1	1	820	1	1	2	2	47	1	999	3	2	2	36.1	2	2	2	2	2	2	2	2	9	9	2
1	2	15	2	2.9	3	500	1	1	830	1	1	2	2	48	1	999	3	2	2	36.1	2	2	2	2	2	2	2	2	9	9	2
1	2	7	1	3	3	900	1	1	800	1	1	2	2	47	1	999	3	2	2	35.8	2	2	2	2	2	2	2	2	9	9	2
1	2	12	2	3.1	3	2220	1	1	841	1	1	2	2	49	1	999	3	2	2	36.2	2	2	2	2	2	2	2	2	9	9	2
1	2	12	2	3.1	3	1200	1	1	1302	1	1	2	2	44	1	999	3	2	2	36.1	2	2	2	2	2	2	2	2	9	9	2
1	2	7	1	2.8	3	2000	1	1	1105	1	1	2	2	52	1	999	3	2	2	36	2	2	2	2	2	2	2	2	9	9	2
1	2	7	2	2.9	3	100	1	1		1	1	2	2	60	2	53	1	2	2	35.7	2	2	2	2	2	2	2	2	9	9	2
1	2	7	1	3	3	700	1	2		1	1	2	2	50	1	999	3	2	2	36.1	2	2	2	2	2	2	2	2	9	9	2
1	2	10	1	3.2	3	400	1	1	930	1	1	2	2	34	1	999	3	2	2	36.9	2	2	2	2	2	2	2	2	9	9	2
1	2	14	2	2.8	3	1720	1	1	930	1	1	2	2	32	1	999	3	2	2	37	2	2	2	2	2	2	2	2	9	9	2
1	2	14	1	2.8	3	800	1	1	1000	1	1	2	2	41	1	999	3	2	2	36.2	2	2	2	2	2	2	2	2	9	9	2
1	2	14	1	2.8	3	2300	1	1	1020	1	1	2	2	37	1	999	3	2	2	36.3	2	2	2	2	2	2	2	2	9	9	2
1	2	14	1	2.8	3	600	1	1	1130	1	1	2	2	30	1	999	3	2	2	36.3	2	2	2	2	2	2	2	2	9	9	2
1	2	14	1	3	3	1530	1	1	1000	1	1	2	2	37	1	999	3	2	2	37.2	2	2	2	2	2	2	2	2	9	9	2
1	2	12	1	3.1	3	850	1	1	1020	1	1	2	2	40	1	999	3	2	2	36.1	2	2	2	2	2	2	2	2	9	9	2
1	2	15	1	3.5	3	700	1	1	1000	1	1	2	2	40	1	999	3	2	2	36	2	2	2	2	2	2	2	2	9	9	2
1	2	10	1	9.99	5	1630	1	1		1	4	9	9	999	3	999	3	9	9	99.9	4	9	9	9	9	2	9	9	9	9	2
1	2	12	2	9.99	5	901	1	1		1	4	9	9	999	3	999	3	9	9	99.9	4	9	9	9	9	2	9	9	9	9	2
1	2	14	1	9.99	5	1430	1	1	920	1	4	9	9	999	3	999	3	9	9	99.9	4	9	9	9	9	9	9	9	9	9	2
1	2	10	2	9.99	5	2200	1	1	914	1	4	9	9	999	3	999	3	9	9	99.9	4	9	9	9	9	9	9	9	9	9	2
1	2	11	2	9.99	5	1200	1	1		1	4	9	9	999	3	999	3	9	9	99.9	4	9	9	9	9	9	9	9	9	9	2
1	2	9	2	9.99	5	730	1	1	930	1	4	9	9	999	3	999	3	9	9	99.9	4	9	9	9	9	9	9	9	9	9	2
1	2	15	1	9.99	5	1200	1	1		1	4	9	9	999	3	999	3	9	9	99.9	4	9	9	9	9	2	9	9	9	9	2
1	2	16	1	9.99	5	1808	1	1	1030	1	4	9	9	999	3	999	3	9	9	99.9	4	9	9	9	9	9	9	9	9	9	2
1	2	14	1	9.99	5	1630	1	2		1	4	9	9	999	3	999	3	9	9	99.9	4	9	9	9	9	9	9	9	9	9	2
1	2	15	2	9.99	5	2100	1	2	830	1	4	9	9	999	3	999	3	9	9	99.9	4	9	9	9	9	2	9	9	9	9	2
1	2	2	1	9.99	5	840	1	1		1	4	9	9	999	3	999	3	9	9	99.9	4	9	9	9	9	2	9	9	9	9	2
1	2	12	2	9.99	5	230	1	1	806	1	4	9	9	999	3	999	3	9	9	99.9	4	9	9	9	9	9	9	9	9	9	2
1	2	12	2	9.99	5	2200	1	1	830	1	4	9	9	999	3	999	3	9	9	99.9	4	9	9	9	9	9	9	9	9	9	2
1	2	12	2	9.99	5	410	1	1	820	1	4	9	9	999	3	999	3	9	9	99.9	4	9	9	9	9	9	9	9	9	9	2
1	2	9	1	9.99	5	2200	1	1		1	4	9	9	999	3	999	3	9	9	99.9	4	9	9	9	9	9	9	9	9	9	2
1	2	13	2	9.99	5	2030	1	1	914	1	4	9	9	999	3	999	3	9	9	99.9	4	9	9	9	9	9	9	9	9	9	2
1	2	9	1	9.99	5	922	1	1	1005	1	4	9	9	999	3	999	3	9	9	99.9	4	9	9	9	9	2	9	9	9	9	2
1	2	7	1	9.99	5	9999	1	1	800	3	3	9	9	999	3	999	3	9	9	99.9	4	9	9	9	9	9	9	9	9	9	2
1	2	16	2	9.99	5	430	1	1		1	4	9	9	999	3	999	3	9	9	99.9	4	9	9	9	9	2	9	9	9	9	2
1	2	14	1	9.99	5	2200	1	1	1120	1	4	9	9	999	3	999	3	9	9	99.9	4	9	9	9	9	9	9	9	9	9	2
1	2	11	1	9.99	5	900	1	1	1330	1	4	9	9	999	3	999	3	9	9	99.9	4	9	9	9	9	9	9	9	9	9	2
1	2	12	2	9.99	5	1012	1	1	1120	1	4	9	9	999	3	999	3	9	9	99.9	4	9	9	9	9	9	9	9	9	9	2
1	2	15	2	9.99	5	430	1	1		1	4	9	9	999	3	999	3	9	9	99.9	4	9	9	9	9	2	9	9	9	9	2
1	2	15	2	9.99	5	630	1	1	1400	1	4	9	9	999	3	999	3	9	9	99.9	4	9	9	9	9	2	9	9	9	9	2
1	2	12	2	9.99	5	1011	1	1		1	4	9	9	999	3	999	3	9	9	99.9	4	9	9	9	9	2	9	9	9	9	2
1	2	12	1	9.99	5	1430	1	1		1	4	9	9	999	3	999	3	9	9	99.9	4	9	9	9	9	2	9	9	9	9	2
1	2	14	1	9.99	5	930	1	1		1	4	9	9	999	3	999	3	9	9	99.9	4	9	9	9	9	9	9	9	9	9	2
1	2	15	2	9.99	5	2300	1	1		1	4	9	9	999	3	999	3	9	9	99.9	4	9	9	9	9	2	9	9	9	9	2
1	2	16	1	9.99	5	1236	1	1	1105	1	4	9	9	999	3	999	3	9	9	99.9	4	9	9	9	9	9	9	9	9	9	2
1	2	12	2	9.99	5	1100	1	1	1210	1	4	9	9	999	3	999	3	9	9	99.9	4	9	9	9	9	9	9	9	9	9	2
1	2	11	2	9.99	5	1900	1	1	800	1	4	9	9	999	3	999	3	9	9	99.9	4	9	9	9	9	9	9	9	9	9	2
1	2	15	1	9.99	5	730	1	1		1	4	9	9	999	3	999	3	9	9	99.9	4	9	9	9	9	2	9	9	9	9	2
1	2	15	2	9.99	5	430	1	2	750	1	4	9	9	999	3	999	3	9	9	99.9	4	9	9	9	9	9	9	9	9	9	2
1	2	15	1	9.99	5	700	1	1	1130	1	4	9	9	999	3	999	3	9	9	99.9	4	9	9	9	9	9	9	9	9	9	2
1	2	7	2	9.99	5	1000	1	1	830	4	3	9	9	999	3	999	3	9	9	99.9	4	9	9	9	9	9	9	9	9	9	2
1	2	12	2	9.99	5	1100	1	1	1210	1	4	9	9	999	3	999	3	9	9	99.9	4	9	9	9	9	9	9	9	9	9	2
1	2	9	1	9.99	5	1530	1	1	1030	1	4	9	9	999	3	999	3	9	9	99.9	4	9	9	9	9	9	9	9	9	9	2
1	2	12	1	9.99	5	203	1	1		1	4	9	9	999	3	999	3	9	9	99.9	4	9	9	9	9	2	9	9	9	9	2
1	2	12	2	9.99	5	821	1	1	945	1	2	9	9	999	3	999	3	9	9	99.9	4	9	9	9	9	2	9	9	9	9	2
1	2	12	1	9.99	5	1410	1	1		1	4	9	9	999	3	999	3	9	9	99.9	4	9	9	9	9	2	9	9	9	9	2
1	2	9	2	9.99	5	1000	1	1	1200	1	4	9	9	999	3	999	3	9	9	99.9	4	9	9	9	9	9	9	9	9	9	2
1	2	14	2	9.99	5	1420	1	1	930	1	4	9	9	999	3	999	3	9	9	99.9	4	9	9	9	9	9	9	9	9	9	2
1	2	11	2	9.99	5	1100	1	1	1124	1	4	9	9	999	3	999	3	9	9	99.9	4	9	9	9	9	9	9	9	9	9	2
1	2	15	2	9.99	5	600	1	1	800	1	4	9	9	999	3	999	3	9	9	99.9	4	9	9	9	9	9	9	9	9	9	2
1	2	9	1	9.99	5	1630	1	1	1030	1	4	9	9	999	3	999	3	9	9	99.9	4	9	9	9	9	9	9	9	9	9	2
1	2	12	1	9.99	5	1900	1	1	830	1	4	9	9	999	3	999	3	9	9	99.9	4	9	9	9	9	9	9	9	9	9	2
1	2	12	2	9.99	5	1320	1	1	830	1	4	9	9	999	3	999	3	9	9	99.9	4	9	9	9	9	9	9	9	9	9	2
1	2	12	2	9.99	5	1012	1	1	820	1	4	9	9	999	3	999	3	9	9	99.9	4	9	9	9	9	9	9	9	9	9	2
1	2	11	1	9.99	5	1630	1	1	1214	1	4	9	9	999	3	999	3	9	9	99.9	4	9	9	9	9	9	9	9	9	9	2
1	2	12	2	9.99	5	120	1	1	830	1	4	9	9	999	3	999	3	9	9	99.9	4	9	9	9	9	9	9	9	9	9	2
1	2	16	2	9.99	5	345	1	1		1	4	9	9	999	3	999	3	9	9	99.9	4	9	9	9	9	2	9	9	9	9	2
1	2	10	1	9.99	5	2230	1	1	800	1	4	9	9	999	3	999	3	9	9	99.9	4	9	9	9	9	9	9	9	9	9	2
1	2	11	1	9.99	5	1400	1	1		1	4	9	9	999	3	999	3	9	9	99.9	4	9	9	9	9	2	9	9	9	9	2
1	2	14	1	9.99	5	1830	1	1		4	4	9	9	999	3	999	3	9	9	99.9	4	9	9	9	9	9	9	9	9	9	2
1	2	9	2	9.99	5	1600	1	1		1	4	9	9	999	3	999	3	9	9	99.9	4	9	9	9	9	9	9	9	9	9	2
1	2	8	2	9.99	5	1600	1	1		1	4	9	9	999	3	999	3	9	9	99.9	4	9	9	9	9	9	9	9	9	9	2
1	2	11	2	9.99	5	1600	1	2	936	1	4	9	9	999	3	999	3	9	9	99.9	4	9	9	9	9	9	9	9	9	9	2
1	2	10	1	9.99	5	1130	1	2	914	1	4	9	9	999	3	999	3	9	9	99.9	4	9	9	9	9	9	9	9	9	9	2
1	2	2	1	9.99	5	0	1	1	1630	1	4	9	9	999	3	999	3	9	9	99.9	4	9	9	9	9	9	9	9	9	9	2
1	2	15	1	9.99	5	100	1	1	900	1	4	9	9	999	3	999	3	9	9	99.9	4	9	9	9	9	9	9	9	9	9	2
1	2	15	1	9.99	5	700	1	2	1000	1	4	9	9	999	3	999	3	9	9	99.9	4	9	9	9	9	9	9	9	9	9	2
1	2	11	1	9.99	5	1600	1	1	911	1	4	9	9	999	3	999	3	9	9	99.9	4	9	9	9	9	9	9	9	9	9	2
1	2	13	1	9.99	5	1500	1	1	1212	1	4	9	9	999	3	999	3	9	9	99.9	4	9	9	9	9	9	9	9	9	9	2
1	2	6	2	2.4	2	1900	2																								1	2	1050	1	1	2	2	58	1	999	3	2	2	36.7	2	2	2	2	2
1	2	3	2	2.1	2	1600	2																								1	2	1030	1	1	2	2	42	1	999	3	2	2	37	2	2	2	2	2
1	2	6	2	2.2	2	1200	2																								1	2	1111	1	1	2	2	40	1	999	3	2	2	36.2	2	2	2	2	2
1	2	6	2	2.3	2	950	2																								1	2	1102	1	1	2	2	47	1	999	3	2	2	36.1	2	2	2	2	2
1	2	6	2	2.4	2	1130	2																								1	2	1004	1	1	2	2	39	1	999	3	2	2	36.6	2	2	2	2	2
1	2	6	1	2.4	2	1120	2																								1	2	1051	1	1	2	2	34	1	999	3	2	2	36.8	2	2	2	2	2
1	2	9	2	3	3	2100	2																								2
1	2	13	1	2	2	1000	2																								2
1	2	7	2	2.1	2	100	2																								2
1	2	5	2	2.1	2	1100	2																								2
1	2	3	2	2.1	2	2000	2																								2
1	2	7	1	2.2	2	2030	2																								2
1	2	13	2	2.2	2	600	2																								2
1	2	16	1	2.3	2	1200	2																								2
1	2	15	2	2.3	2	2100	2																								2
1	2	15	1	2.4	2	600	2																								2
1	2	11	2	2.4	2	1399	2																								2
1	2	16	2	2.4	2	1320	2																								2
1	2	13	2	2.4	2	1900	2																								2
1	2	5	2	2.5	3	1645	2																								2
1	2	7	2	2.6	3	1300	2																								2
1	2	2	1	2.6	3	1200	2																								2
1	2	13	2	2.6	3	800	2																								2
1	2	8	2	2.6	3	2300	2																								2
1	2	7	2	2.6	3	900	2																								2
1	2	11	2	2.6	3	700	2																								2
1	2	15	1	2.6	3	1200	2																								2
1	2	7	2	2.6	3	1030	2																								2
1	2	2	1	2.6	3	1900	2																								2
1	2	13	1	2.6	3	1400	2																								2
1	2	13	2	2.6	3	1730	2																								2
1	2	13	2	2.6	3	400	2																								2
1	2	2	2	2.6	3	1200	2																								2
1	2	13	2	2.6	3	1330	2																								2
[truncated: 155 more rows]
[truncated: 105 more columns]
