# Supplementary material for: Implementation of the WHO guideline on treatment of young infants with signs of possible serious bacterial infection when hospital referral is not feasible in rural Zaria, Nigeria: Challenges and solutions
Source: PLoS One. 2020 Mar 10;15(3):e0228718. doi: 10.1371/journal.pone.0228718 (PMC7064229; doi:10.1371/journal.pone.0228718)
Supplement: S1 Appendix — (ZIP) [file pone.0228718.s001.zip › Data/form 3 zaria 031117.xlsx]

## Sheet: form 3 with specify
countryid	siteid	corpsid	hworkerid	age	sex	weight	temp	initialvis	placeass	timeass	problems	birthfeed	birthnosu	birthpoor	nowfeed	nownosuck	nowpoorsu	conv	resp1	resp2	breathing	chest	fever	lowtemp	umbil	skin	psbiletha	psbinomov	classify1	jaundice	soles	classify2	eyepus	eyeswollen	classify3	diarr	classify4	diarnomov	diarrleth	diarrrest	sunkeneyes	pinchverys	pinchslow	classify5	beastfeeda	breastfeed	breasttime	othfood	foodtimes
1	2	1	212	4	1	3	37.2	1	1		umbilicus is draining pus	2	9	9	2	9	9	2	53	999	2	2	2	2	1	2	2	2	local infection	2	2		2	9		2		9	9	9	9	9	9		1	1	10	1	3
1	2	1	212	6	1	3.2	36.9	1	1		umbilicus	2	9	9	2	9	9	2	58	999	2	2	2	2	1	2	2	2	local infection	2	9		2	9		2		9	9	9	9	9	9		1	1	4	1	6
1	2	1	212	2	2	3	36.6	1	1	1020		2	9	9	2	9	9	2	47	999	2	2	2	2	1	2	2	2	local infection	2	9		1	2	eye infection	2		9	9	9	9	9	9		1	1	20	1	3
1	2	1	212	3	2	2.8	37	1	2	1326		2	9	9	2	9	9	2	54	999	2	2	2	2	1	2	2	2	local infection	2	9		2	9		2		9	9	9	9	9	9		2	1	10	1	5
1	2	1	212	7	2	3.1	36.5	1	2	1100	umbilicus and skin pustules	2	9	9	2	9	9	2	47	999	2	2	2	2	1	1	2	2	local infection	2	9		2	9		2		9	9	9	9	9	9		1	1	3	1	1
1	2	1	212	14	2	2.8	36.6	1	2	1130	skin pustules	2	9	9	2	9	9	2	55	999	2	2	2	2	2	1	2	2	local infection	2	9		2	9		2		9	9	9	9	9	9		1	1	11	1	3
1	2	1	212	2	2	2.4	36.6	1	1	1030	umbilicus	2	9	9	2	9	9	2	53	999	2	2	2	2	1	2	2	2	local infection	2	9		2	9		2		9	9	9	9	9	9		1	1	10	1	5
1	2	1	212	3	2	2.4	36	2	1	1100	umbilicus is draining pus	2	9	9	2	9	9	2	58	999	2	2	2	2	1	2	2	2	local infection	2	9		2	9		2		9	9	9	9	9	9		1	1	10	1	3
1	2	1	212	12	1	3.2	36.1	1	2	1014	skin pustules	2	9	9	2	9	9	2	49	999	2	2	2	2	2	1	2	2	local infection	2	9		2	9		2		9	9	9	9	9	9		1	1	14	1	5
1	2	1	212	24	1	3.1	36.9	1	2	1235	fast breathing	2	9	9	2	9	9	2	76	64	1	2	2	2	2	2	2	2	pneumonia	2	9		2	9		2		9	9	9	9	9	9		1	1	8	1	3
1	2	1	212	12	1	3.4	36.8	1	1	1430		2	9	9	2	9	9	2	87	71	1	2	2	2	2	1	2	2	pneumonia	2	9		2	9		2		9	9	9	9	9	9		1	1	10	1	4
1	2	1	212	9	2	2.4	37.1	1	1	1030	fast breathing	2	9	9	2	9	9	2	75	67	1	2	2	2	2	2	2	2	pneumonia	2	9		2	9		2		9	9	9	9	9	9		1	1	14	1	5
1	2	1	212	8	1	2.6	36.5	1	1	1114	fast breathing	2	9	9	2	9	9	2	74	83	1	2	2	2	2	2	2	2	pneumonia	2	9		2	9		2		9	9	9	9	9	9		1	1	7	1	3
1	2	1	212	8	1	3.2	36.8	1	1	1328		2	9	9	2	9	9	2	58	999	2	1	2	2	1	2	2	2	psbi or vsd	2	9		2	9		2		9	9	9	9	9	9		1	1	10	2	99
1	2	1	212	2	1	3.1	37	1	2	1018		2	9	9	2	9	9	2	88	106	1	2	2	2	2	2	2	2	psbi or vsd	2	9		2	9		2		9	9	9	9	9	9		1	1	10	1	2
1	2	1	212	21	1	2.5	38	1	2	1330		2	9	9	2	9	9	2	52	999	2	1	1	2	2	2	1	2	psbi or vsd	2	9		2	9		2		9	9	9	9	9	9		1	1	7	1	5
1	2	1	212	52	1	5	39.5	1	1	1139	fast breathing and high temperature	2	9	9	2	9	9	2	67	63	1	2	1	2	2	2	2	2	psbi or vsd	2	9		2	9		2		9	9	9	9	9	9		1	1	15	1	6
1	2	1	212	4	1	2.4	36.8	1	2	1230		2	9	9	2	9	9	2	58	999	2	1	2	2	2	1	2	2	psbi or vsd	2	9		2	9		2		9	9	9	9	9	9		1	1	8	1	3
1	2	1	212	1	1	3.6	36.3	1	2	1142	fast breathing	2	9	9	2	9	9	2	88	90	1	2	2	2	2	2	2	2	psbi or vsd	2	9		2	9		2		9	9	9	9	9	9		1	1	5	1	1
1	2	1	212	3	1	2.6	38.4	1	2	1141	fast breathing	2	9	9	2	9	9	2	104	91	1	2	1	2	1	2	2	2	psbi or vsd	2	9		2	9		2		9	9	9	9	9	9		1	1	15	1	4
1	2	1	212	2	2	3.1	37.2	1	2	1200	fast breathing	2	9	9	2	9	9	2	80	77	1	2	2	2	2	2	2	2	psbi or vsd	2	9		2	9		2		9	9	9	9	9	9		1	1	10	1	3
1	2	1	212	16	2	2.9	36.9	1	2	1116	fast breathing,chest indrawing,skin pu	2	9	9	2	9	9	2	64	61	1	1	2	2	2	1	2	2	psbi or vsd	2	9		2	9		2		9	9	9	9	9	9		1	1	10	1	2
1	2	1	212	3	1	2.6	33.3	1	1	1049	low temperature	2	9	9	2	9	9	2	42	999	2	2	2	1	2	2	2	2	psbi or vsd	2	9		2	9		2		9	9	9	9	9	9		1	1	12	1	3
1	2	1	212	1	1	3	36.5	1	2	1258	fast breathing	2	9	9	2	9	9	2	80	66	1	2	2	2	2	2	2	2	psbi or vsd	2	9		2	9		2		9	9	9	9	9	9		1	1	12	1	6
1	2	1	212	1	2	1.6	36.8	1	2	1218	fast breathing	2	9	9	2	9	9	2	68	60	1	2	2	2	2	2	2	2	psbi or vsd	2	9		2	9		2		9	9	9	9	9	9		1	1	6	1	2
1	2	1	212	1	2	2.4	38.1	1	1	930	hotness of the body and crying	2	9	9	2	9	9	2	71	68	1	1	1	2	2	2	2	2	psbi or vsd	2	9		2	9		2		9	9	9	9	9	9		1	1	8	1	5
1	2	1	212	1	2	1.6	34.3	1	1	1113	too much of crying	2	9	9	2	9	9	2	53	999	2	2	2	1	2	2	2	2	psbi or vsd	2	9		2	9		2		9	9	9	9	9	9		1	1	5	1	1
1	2	1	212	22	2	1.8	36.5	2	2	1240	she is not gaining well	2	9	9	2	9	9	2	40	999	2	1	2	2	2	1	2	2	psbi or vsd	2	9		2	9		2		9	9	9	9	9	9		1	1	8	1	3
1	2	1	212	2	2	3.4	37.1	1	2	1203	fast breathing	2	9	9	2	9	9	2	79	80	1	2	2	2	2	2	2	2	psbi or vsd	2	9	no jaundice	2	9		2		9	9	9	9	9	9		1	1	14	1	6
1	2	1	212	3	2	2.6	36.4	1	2	950	fast breathing	2	9	9	2	9	9	2	68	74	1	2	2	2	2	2	2	2	psbi or vsd	2	9		2	9		2		9	9	9	9	9	9		1	1	14	1	4
1	2	1	212	35	2	2.4	37.1	1	2	1400	she dont know and crying at night	2	9	9	2	9	9	2	37	999	2	1	2	2	2	2	2	2	psbi or vsd	2	9		2	9		2		9	9	9	9	9	9		1	1	8	1	2
1	2	1	212	3	2	2.8	36.6	1	2	1206		2	9	9	2	9	9	2	80	74	1	2	2	2	2	2	2	2	psbi or vsd	2	9		2	9		2		9	9	9	9	9	9		1	1	8	1	2
1	2	1	212	5	1	2	35.4	1	1	1114	too much crying	2	9	9	2	9	9	2	55	999	2	2	2	1	1	2	2	2	psbi or vsd	2	9		2	9		2		9	9	9	9	9	9		1	1	7	1	2
1	2	1	212	14	1	2.3	34.8	1	2	1000	chest indrawing,low temp,umbilicus,eye	2	9	9	2	9	9	2	41	999	2	1	2	1	1	2	2	2	psbi or vsd	2	9		1	2	ei	2		9	9	9	9	9	9		1	1	18	1	8
1	2	1	212	1	2	2.5	34.1	1	2	1014	too much crying	2	9	9	2	9	9	2	54	999	2	2	2	1	2	2	2	2	psbi or vsd	2	9		2	9		2		9	9	9	9	9	9		1	1	10	1	3
1	2	1	212	3	2	1.6	36.5	1	2	100	severe chest indrawing and umbilicus	2	9	9	2	9	9	2	39	999	2	1	2	2	1	2	2	2	psbi or vsd	2	9		2	9		2		9	9	9	9	9	9		1	1	6	1	2
1	2	1	212	1	1	2.7	38.1	1	1	1030	hotness of the body and excessive cry	2	9	9	2	9	9	2	47	999	2	1	1	2	1	2	2	2	psbi or vsd	2	9		2	9		2		9	9	9	9	9	9		1	1	9	1	5
1	2	1	212	1	1	2.6	34.3	1	2	1021	low temperature	2	9	9	2	9	9	2	38	999	2	2	2	1	2	2	2	2	psbi or vsd	2	9		2	9		2		9	9	9	9	9	9		1	1	10	9	99
1	2	1	212	2	1	2.6	38.1	1	2	1500	fast breathing,chest indraw, high temp	2	9	9	2	9	9	2	71	62	1	1	1	2	2	2	2	2	psbi or vsd	2	9		2	9		2		9	9	9	9	9	9		1	1	10	1	2
1	2	1	212	1	1	1.6	37	1	1	800	very low weight	2	9	9	2	9	9	2	53	999	2	2	2	2	2	2	2	2	sd or infection unlikely	2	9		1	2	eye infection	2		9	9	9	9	9	9		1	1	7	1	3
1	2	1	212	1	2	1.4	36	1	2	1000	very low weight	2	9	9	2	9	9	2	49	999	2	2	2	2	2	2	2	2	sd or infection unlikely	2	9		2	9		2		9	9	9	9	9	9		1	1	5	1	2
1	2	1	212	1	2	1.8	36.3	1	2	1226	very low weight	2	9	9	2	9	9	2	48	999	2	2	2	2	2	2	2	2	sd or infection unlikely	2	9		2	9		2		9	9	9	9	9	9		1	1	3	1	1
1	2	1	212	1	2	1.8	36.4	1	1	1028	very low weight	2	9	9	2	9	9	2	41	999	2	2	2	2	2	2	2	2	sd or infection unlikely	2	9		2	9		2		9	9	9	9	9	9		1	1	4	1	2
1	2	1	212	1	1	1.8	36.4	1	2	1016	very low weight	2	9	9	2	9	9	2	47	999	2	2	2	2	2	2	2	2	sd or infection unlikely	2	9		2	9		2		9	9	9	9	9	9		1	1	11	1	1
1	2	1	212	12	1	2.8	36.8	1	1	1134		2	9	9	2	9	9	2	56	999	2	2	2	2	2	2	2	2	sd or infection unlikely	2	9		2	9		2		9	9	9	9	9	9		1	1	15	1	10
1	2	1	212	7	2	2.7	36.9	1	2	1018	eye infection	2	9	9	2	9	9	2	48	999	2	2	2	2	2	2	2	2	severe disease or infection unlikely	2	9		1	2	eye infection	2		9	9	9	9	9	9		1	1	4	1	7
1	2	2	212	6	1	3.4	37	1	2		skin pustules	2	9	9	2	9	9	2	57	999	2	2	2	2	2	1	2	2	local infection	2	2		2	9		2		9	9	9	9	9	9		1	1	10	1	5
1	2	2	212	14	2	3.2	36.1	1	1	1303		2	9	9	2	9	9	2	51	999	2	2	2	2	2	1	2	2	local infection	2	9		2	9		2		9	9	9	9	9	9		1	1	7	1	5
1	2	2	212	8	1	3	37	1	1	1234	skin pustules	2	9	9	2	9	9	2	54	999	2	2	2	2	1	1	2	2	local infection	2	9		2	9		2		9	9	9	9	9	9		1	1	7	1	3
1	2	2	212	2	1	2.9	36.6	1	2	1130	umbilicus`	2	9	9	2	9	9	2	40	999	2	2	2	2	1	2	2	2	local infection	2	9		2	9		2		9	9	9	9	9	9		1	1	6	1	2
1	2	2	212	22	2	2.7	36.4	1	1	1030	umbilicus	2	9	9	2	9	9	2	58	999	2	2	2	2	1	2	2	2	local infection	2	9		2	9		2		9	9	9	9	9	9		1	1	9	1	5
1	2	2	212	8	2	3	37	1	2	1114	umbilicus and skin pustules	2	9	9	2	9	9	2	40	999	2	2	2	2	1	1	2	2	local infection	2	9		2	9		2		9	9	9	9	9	9		1	1	10	1	4
1	2	2	212	3	2	2.1	36.8	1	2	1100	umbilicus	2	9	9	2	9	9	2	58	999	2	2	2	2	1	2	2	2	local infection	2	9		2	9		2		9	9	9	9	9	9		1	1	11	1	4
1	2	2	212	16	2	2.5	36.3	1	2	1108	skin pustules and umbilicus	2	9	9	2	9	9	2	46	999	2	2	2	2	1	1	2	2	local infection	2	9		2	9		2		9	9	9	9	9	9		1	1	11	1	3
1	2	2	212	3	1	2.8	36.3	1	2	1016	umbilicus	2	9	9	2	9	9	2	34	999	2	2	2	2	1	2	2	2	local infection	2	9		2	9		2		9	9	9	9	9	9		1	1	8	1	3
1	2	2	212	6	1	3.1	36.8	1	2	1215	umbilicus draining pus, skin pustules	2	9	9	2	9	9	2	47	999	2	2	2	2	1	1	2	2	local infection	2	9		2	9		2		9	9	9	9	9	9		1	1	3	1	1
1	2	2	212	14	2	2.6	36.5	1	2	1040	umbilicus	2	9	9	2	9	9	2	46	999	2	2	2	2	1	2	2	2	local infection	2	9		2	9		2		9	9	9	9	9	9		1	1	5	1	6
1	2	2	212	5	2	2.8	36.8	1	1	1040	umbilicus is draining pus	2	9	9	2	9	9	2	31	999	2	2	2	2	1	2	2	2	local infection	2	9		2	9		2		9	9	9	9	9	9		1	1	9	1	5
1	2	2	212	8	1	1.2	36.9	1	2	1328		2	9	9	2	9	9	2	74	63	1	2	2	2	1	2	2	2	pnemonia	2	9		2	9		2		9	9	9	9	9	9		1	1	10	1	3
1	2	2	212	11	2	3.1	37.2	1	1	1205	fast breathing and skin pustules	2	9	9	2	9	9	2	62	60	1	2	2	2	2	1	2	2	pneumonia	2	9		2	9		2		9	9	9	9	9	9		1	1	8	1	3
1	2	2	212	7	2	2.8	36.8	1	2	1028	fast breathing	2	9	9	2	9	9	2	68	70	1	2	2	2	2	2	2	2	pneumonia	2	9		2	9		2		9	9	9	9	9	9		1	1	8	1	3
1	2	2	212	21	2	3.2	36.8	1	2	1140	fast breathing and skin pustules	2	9	9	2	9	9	2	68	61	1	2	2	2	2	1	2	2	pneumonia	2	9		2	9		2		9	9	9	9	9	9		1	1	09	1	6
1	2	2	212	8	2	2.8	36.4	1	2	1130	fast breathing	2	9	9	2	9	9	2	80	68	1	2	2	2	2	2	2	2	pneumonia	2	9		2	9		2		9	9	9	9	9	9		1	1	11	1	6
1	2	2	212	11	1	2.6	36.1	1	1	951	fast breathing	2	9	9	2	9	9	2	73	66	1	2	2	2	2	2	2	2	pneumonia	2	9		2	9		2		9	9	9	9	9	9		1	1	6	1	2
1	2	2	212	7	2	1.4	34.6	1	2	1013	very low weight	2	9	9	1	2	1	2	48	999	2	2	2	1	2	2	2	2	psbi or vsd	2	9		2	9		2		9	9	9	9	9	9		1	1	12	1	4
1	2	2	212	13	2	3.2	38.1	1	1	1100	skin pustules	2	9	9	2	9	9	2	77	64	1	1	1	2	2	1	2	2	psbi or vsd	2	9		2	9		2		9	9	9	9	9	9		1	1	6	1	3
1	2	2	212	8	2	2.7	36.9	1	2	1235	umbilicus and skin pustules,chest indr	2	9	9	2	9	9	2	48	999	2	1	2	2	1	1	2	2	psbi or vsd	2	9		2	9		2		9	9	9	9	9	9		1	1	10	1	10
1	2	2	212	8	1	1.5	34.1	1	2	1320		2	9	9	2	9	9	2	38	999	2	2	2	1	1	2	2	2	psbi or vsd	2	9		2	9		2		9	9	9	9	9	9		1	1	10	1	3
1	2	2	212	10	1	2.5	36.8	1	1	1300		2	9	9	2	9	9	2	58	999	2	1	2	2	1	1	2	2	psbi or vsd	2	9		2	9		2		9	9	9	9	9	9		1	1	7	1	10
1	2	2	212	6	2	2.4	36.8	1	2	1130	fast breathing	2	9	9	2	9	9	2	64	60	1	2	2	2	2	2	2	2	psbi or vsd	2	9		2	9		2		9	9	9	9	9	9		1	1	10	1	6
1	2	2	212	10	2	2.6	36.4	1	2	1134	fast breathing,severe chest indrawing	2	9	9	2	9	9	2	66	70	1	1	2	2	2	2	2	2	psbi or vsd	2	9		2	9		2		9	9	9	9	9	9		1	1	13	1	5
1	2	2	212	2	2	2.6	37.1	1	2	1030	fast breathing	2	9	9	2	9	9	2	83	76	1	2	2	2	2	2	2	2	psbi or vsd	2	9		2	9		2		9	9	9	9	9	9		1	1	14	1	2
1	2	2	212	6	2	3.6	36.3	1	2	1201	fast breathing	2	9	9	2	9	9	2	87	83	1	2	2	2	2	2	2	2	psbi or vsd	2	9		2	9		2		9	9	9	9	9	9		1	1	6	1	8
1	2	2	212	25	2	2.9	36.8	1	1	1130	fast breathing,chest indrawing	2	9	9	2	9	9	2	76	81	1	1	2	2	2	2	2	2	psbi or vsd	2	9		2	9		2		9	9	9	9	9	9		1	1	11	1	3
1	2	2	212	1	1	2.4	36.9	1	2	1235		2	9	9	2	9	9	2	104	87	1	2	2	2	2	2	2	2	psbi or vsd	2	9		2	9		2		9	9	9	9	9	9		1	1	3	1	5
1	2	2	212	1	2	2.8	36.9	1	1	958	fast breathing	2	9	9	2	9	9	2	88	76	1	2	2	2	2	2	2	2	psbi or vsd	2	9		2	9		2		9	9	9	9	9	9		1	1	12	1	6
1	2	2	212	4	2	3.2	36.8	1	1	938		2	9	9	2	9	9	2	90	85	1	2	2	2	1	2	2	2	psbi or vsd	2	9		2	9		2		9	9	9	9	9	9		1	1	10	1	6
1	2	2	212	3	1	3	38.2	1	1	1211	chest indrawing/high fever	2	9	9	2	9	9	2	48	999	2	1	1	2	2	2	2	2	psbi or vsd	1	2	jaundice	2	9		2		9	9	9	9	9	9		1	1	16	1	5
1	2	2	212	14	2	2.5	37.2	1	1		severe chest indrawing	2	9	9	2	9	9	2	31	999	2	1	2	2	2	2	2	2	psbi or vsd	2	9		2	9		2		9	9	9	9	9	9		1	1	10	1	5
1	2	2	212	8	1	3.1	36.8	1	1	1300		2	9	9	2	9	9	2	56	999	2	1	2	2	1	2	2	2	psbi or vsd	2	9		2	9		2		9	9	9	9	9	9		1	1	10	1	6
1	2	2	212	9	1	3.2	38.1	1	2	1130	chest indrawing,high temp,skin,umbilic	2	9	9	2	9	9	2	58	999	2	1	1	2	1	1	2	2	psbi or vsd	2	9		2	9		2		9	9	9	9	9	9		1	1	7	1	5
1	2	2	212	11	1	3	37.1	1	2	1110		2	9	9	2	9	9	2	44	999	2	1	2	2	1	2	2	2	psbi or vsd	2	9		2	9		2		9	9	9	9	9	9		1	1	10	1	7
1	2	2	212	10	2	2.4	36.8	1	2	1118	excessive crying at night	2	9	9	2	9	9	2	58	999	2	1	2	2	2	2	2	2	psbi or vsd	2	9		2	9		2		9	9	9	9	9	9		1	1	11	1	5
1	2	2	212	3	1	2.8	36.4	1	2	938	fast breathing and chest indrawing	2	9	9	2	9	9	2	64	71	1	1	2	2	2	2	2	2	psbi or vsd	2	9		2	9		2		9	9	9	9	9	9		1	1	9	1	3
1	2	2	212	3	1	2.8	36.9	2	1	1140	excessive crying at night	2	9	9	2	9	9	2	83	71	1	2	2	2	1	1	2	2	psbi or vsd	2	9		2	9		2		9	9	9	9	9	9		1	1	8	1	7
1	2	2	212	7	1	3	37	1	2	1014	chest indrawing	2	9	9	2	9	9	2	49	999	2	1	2	2	2	2	2	2	psbi or vsd	2	9		2	9		2		9	9	9	9	9	9		1	1	9	2	99
1	2	2	212	4	1	2.6	36.5	1	1	1100	fast breathing and pustules	2	9	9	2	9	9	2	68	66	1	2	2	2	2	1	2	2	psbi or vsd	2	9	no jaundice	2	9		2		9	9	9	9	9	9		1	1	10	1	4
1	2	2	212	3	1	2.2	38.2	1	1	1216	fast breathing	2	9	9	2	9	9	2	68	66	1	1	2	2	2	2	2	2	psbi or vsd	2	9	no jaudice	2	9		2		9	9	9	9	9	9		1	1	10	1	10
1	2	2	212	3	2	1.5	36.8	1	1	1216	chest indrawing, fast breathing	2	9	9	2	9	9	2	77	67	1	1	2	2	2	2	2	2	psbi or vsd	2	9		2	9		2		9	9	9	9	9	9		1	1	7	1	7
1	2	2	212	9	2	2	34.8	1	2	1153	chest indrawing	2	9	9	1	2	1	2	49	999	2	1	2	1	2	2	2	2	psbi or vsd	2	9		2	9		2		9	9	9	9	9	9		1	1	7	1	5
1	2	2	212	6	2	3.6	36.3	1	2	1201	fast breathing	2	9	9	2	9	9	2	87	83	1	2	2	2	2	2	2	2	psbi or vsd	2	9		2	9		2		9	9	9	9	9	9		1	1	6	1	8
1	2	2	212	1	2	3	37	1	1	1112	fast breathing	2	9	9	2	9	9	2	90	84	1	2	2	2	2	2	2	2	psbi or vsd	2	9		2	9		2		9	9	9	9	9	9		1	1	10	2	99
1	2	2	212	4	1	2.4	36.8	1	2	1016	fast breathing and umbilicus	2	9	9	2	9	9	2	93	78	1	2	2	2	1	2	2	2	psbi or vsd	2	9		2	9		2		9	9	9	9	9	9		1	1	8	1	4
1	2	2	212	14	1	2.4	38	1	1	1358	fast breathing,chest indrawing,high fe	2	9	9	2	9	9	2	67	70	1	1	1	2	2	2	2	2	psbi or vsd	2	9		2	9		2		9	9	9	9	9	9		1	1	6	1	3
1	2	2	212	29	2	4.2	38.3	1	2	1246	high temperature	2	9	9	2	9	9	2	47	999	2	2	1	2	2	2	2	2	psbi or vsd	2	9		2	9		2		9	9	9	9	9	9		1	1	13	1	4
1	2	2	212	13	1	3	37	1	1	1100	chest indrawing,umbilicus,fast breathi	2	9	9	9	9	9	2	76	74	1	1	2	2	1	2	2	2	psbi or vsd	2	9		2	9		2		9	9	9	2	9	9		1	1	11	1	1
1	2	2	212	13	1	3	37	1	1	1100	chest indrawing, umbilicus,fast breath	2	9	9	9	9	9	2	76	74	1	1	2	2	1	2	2	2	psbi or vsd	2	9		2	9		2		9	9	9	2	9	9		1	1	11	1	1
1	2	2	212	6	2	3.2	36	1	1	1307	convulsion	2	9	9	1	2	1	1	28	999	2	2	2	2	2	2	2	2	psbi or vsd	2	2	jaundice	2	9		2		9	9	9	9	9	9		1	1	7	1	4
1	2	2	212	1	1	2.7	36.6	1	2	1021	fast breathing	2	9	9	2	9	9	2	74	81	1	2	2	2	2	2	2	2	psbi or vsd	2	9		2	9		2		9	9	9	9	9	9		1	1	5	1	2
1	2	2	212	2	1	2.7	36.9	1	2	1108		2	9	9	2	9	9	2	80	71	1	2	2	2	2	2	2	2	psbi or vsd	2	9		2	9		2		9	9	9	9	9	9		1	1	10	1	4
1	2	2	212	2	1	2.7	37	1	1	1130	fast breathing	2	9	9	2	9	9	2	80	64	1	2	2	2	2	2	2	2	psbi or vsd	2	9		2	9		2		9	9	9	9	9	9		1	1	8	1	2
1	2	2	212	3	2	2.8	36.1	1	1	1103	fast breathing	2	9	9	2	9	9	2	60	73	1	2	2	2	2	2	2	2	psbi or vsd	2	9		2	9		2		9	9	9	9	9	9		1	1	14	2	99
1	2	2	212	12	1	1.8	36.3	1	2	1030	excessive crying	2	9	9	2	9	9	2	48	999	2	1	2	2	2	2	1	2	psbi or vsd	2	9		2	9		2		9	9	9	9	9	9		1	1	12	1	6
1	2	2	212	38	2	3.2	36.8	1	1	1220	no enough breath milk	2	9	9	2	9	9	2	50	999	2	1	2	2	2	2	2	2	psbi or vsd	2	9		2	9		2		9	9	9	9	9	9		1	1	20	1	8
1	2	2	212	35	2	2.3	36.9	1	1	1251	she is not giving well	2	9	9	2	9	9	2	41	999	2	1	2	2	2	2	2	2	psbi or vsd	2	9		2	9		2		9	9	9	9	9	9		1	2		1	15
1	2	2	212	5	1	4.3	36.9	1	2	1314	fast breathing	2	9	9	2	9	9	2	89	86	1	2	2	2	2	2	2	2	psbi or vsd	2	2		2	9		2		9	9	9	9	9	9		1	1	8	1	5
1	2	2	212	1	2	1.8	36.2	1	2	1100	very low weight	2	9	9	2	9	9	2	49	999	2	2	2	2	2	2	2	2	sd or infection unlikely	2	9		2	9		2		9	9	9	9	9	9		1	1	11	1	4
1	2	3	212	3	1	2.6	37	1	2	1056	umbilicus	2	9	9	2	9	9	2	40	999	2	2	2	2	1	2	2	2	local infection	2	9		2	9	eye infection	2		9	9	9	9	9	9		1	1	6	1	2
1	2	3	212	3	1	2.8	36.8	1	2	1021	umbilicus	2	9	9	2	9	9	2	48	999	2	2	2	2	1	2	2	2	local infection	2	9		2	9		2		9	9	9	9	9	9		1	1	8	1	3
1	2	3	212	3	2	3.3	37.1	1	2	919	umbilicus	2	9	9	2	9	9	2	48	999	2	2	2	2	1	2	2	2	local infection	2	9		2	9		2		9	9	9	9	9	9		1	1	6	1	3
1	2	3	212	3	2	2.8	36.9	1	1	1100	umbilicus	2	9	9	2	9	9	2	47	999	2	2	2	2	1	2	2	2	local infection	2	9		2	9		2		9	9	9	9	9	9		1	1	7	1	4
1	2	3	212	3	1	2.2	36.5	1	2	1114		2	9	9	2	9	9	2	38	999	2	2	2	2	1	2	2	2	local infection	2	9		1	2	eye infection	2		9	9	9	9	9	9		1	1	5	1	6
1	2	3	212	7	1	3.4	36.8	1	2	1200	umbilicus	2	9	9	2	9	9	2	34	999	2	2	2	2	1	2	2	2	local infection	2	9		2	9		2		9	9	9	9	9	9		1	1	7	1	2
1	2	3	212	4	1	2.3	36.5	1	2	1100	umbilicus	2	9	9	2	9	9	2	46	999	2	2	2	2	1	2	2	2	local infection	2	9		2	9		2		9	9	9	9	9	9		1	1	11	1	5
1	2	3	212	3	2	2.3	36.5	2	1	1103	umbilicus	2	9	9	2	9	9	2	38	999	2	2	2	2	1	2	2	2	local infection	2	9		2	9		2		9	9	9	9	9	9		1	1	14	1	4
1	2	3	212	3	2	2.9	36.8	1	2	1300		2	9	9	2	9	9	2	38	999	2	2	2	2	1	1	2	2	local infection	2	9		2	9		2		9	9	9	9	9	9		1	1	8	1	4
1	2	3	212	2	1	2	36.8	1	2	1013	umbilicus	2	9	9	2	9	9	2	32	999	2	2	2	2	1	2	2	2	local infection	2	9		2	9		2		9	9	9	9	9	9		1	1	7	1	3
1	2	3	212	5	1	2.9	36.3	1	2	1100	umbilicus	2	9	9	2	9	9	2	50	999	2	2	2	2	1	2	2	2	local infection	2	9		2	9		2		9	9	9	9	9	9		1	1	10	1	6
1	2	3	212	3	1	2.7	37	1	2	1041	umbilicus	2	9	9	2	9	9	2	34	999	2	2	2	2	1	2	2	2	local infection	2	9		2	9		2		9	9	9	9	9	9		1	1	6	1	4
1	2	3	212	3	1	3.4	36.6	1	1	1100	umblicus	2	9	9	2	9	9	2	50	999	2	2	2	2	1	2	2	2	local infection	2	9		2	9		2		9	9	9	9	9	9		1	1	10	1	4
1	2	3	212	7	2	2.8	36.6	1	2	1103	umbilicus	2	9	9	2	9	9	2	42	999	2	2	2	2	1	2	2	2	local infection	2	9		2	9		2		9	9	9	9	9	9		1	1	6	1	3
1	2	3	212	14	1	2.5	36.7	1	2	954	fast breathing	2	9	9	2	9	9	2	74	65	1	2	2	2	2	2	2	2	pnemonia	2	9		2	9		2		9	9	9	9	9	9		1	1	13	1	5
1	2	3	212	48	2	3.7	37	1	1	1300		2	9	9	2	9	9	2	68	60	1	2	2	2	2	2	2	2	pneumonia	2	9		2	9		2		9	9	9	9	9	9		1	1	6	1	10
1	2	3	212	8	2	3.1	37	1	2	1230		2	9	9	2	9	9	2	68	64	1	2	2	2	2	2	2	2	pneumonia	2	9		2	9		2		9	9	9	9	9	9		1	1	7	1	3
1	2	3	212	7	1	2.8	36.7	1	2	1118	fast breathing	2	9	9	2	9	9	2	95	75	1	2	2	2	1	2	2	2	pneumonia	2	9		2	9		2		9	9	9	9	9	9		1	1	14	1	3
1	2	3	212	14	1	2.8	36.7	1	1	1400		2	9	9	2	9	9	2	79	64	1	2	2	2	2	1	2	2	pneumonia	2	9		2	9		2		9	9	9	9	9	9		1	1	6	1	3
1	2	3	212	21	1	3	37.1	1	2	1430		2	9	9	2	9	9	2	48	999	2	1	2	2	2	2	2	2	psbi or vsd	2	9		2	9		2		9	9	9	9	9	9		1	1	8	1	6
1	2	3	212	4	2	2.4	36.9	1	2	1311	fast breathing	2	9	9	2	9	9	2	80	76	1	2	2	2	2	2	2	2	psbi or vsd	2	9		2	9		2		9	9	9	9	9	9		1	1	10	1	3
1	2	3	212	2	2	1.3	36	1	2	958	very low weigth	2	9	9	2	9	9	2	38	999	2	1	2	2	2	2	2	2	psbi or vsd	2	9		2	9		2		9	9	9	9	9	9		1	1	4	1	3
1	2	3	212	4	1	2.6	36.6	1	2		chest indrawing,umbilicus	2	9	9	2	9	9	2	58	999	2	1	2	2	1	2	2	2	psbi or vsd	2	9		2	9		2		9	9	9	9	9	9		1	1	10	1	5
1	2	3	212	2	2	2.6	37.1	1	2	1113	fast breathing	2	9	9	2	9	9	2	83	78	1	2	2	2	2	2	2	2	psbi or vsd	2	9		2	9		2		9	9	9	9	9	9		1	1	5	1	10
1	2	3	212	1	1	3.2	36.8	1	2	1000	fast breathing	2	9	9	2	9	9	2	90	84	1	2	2	2	2	2	2	2	psbi or vsd	2	9		2	9		2		9	9	9	9	9	9		1	1	10	1	3
1	2	3	212	7	2	2.3	36.4	1	2	1100	chest indrawing	2	9	9	2	9	9	2	28	999	2	1	2	2	2	2	1	2	psbi or vsd	2	9		2	9		2		9	9	9	9	9	9		1	1	7	1	8
1	2	3	212	3	1	2.7	36.8	1	2		fast breathing	2	9	9	2	9	9	2	70	67	1	1	2	2	1	2	2	2	psbi or vsd	2	9		2	9		2		9	9	9	9	9	9		1	1	10	1	5
1	2	3	212	9	1	3.4	38.1	1	1	1130		2	9	9	2	9	9	2	74	63	1	1	1	2	1	1	2	2	psbi or vsd	2	9		2	9		2		9	9	9	9	9	9		1	1	10	1	5
1	2	3	212	7	1	2.6	36.9	1	1	1030	chest indrawing and umbilicus	2	9	9	2	9	9	2	58	999	2	1	2	2	1	2	2	2	psbi or vsd	2	9		2	9		2		9	9	9	9	9	9		1	1	10	1	4
1	2	3	212	3	2	3.1	36.8	1	2	1026	fast breathing and umbilicus	2	9	9	2	9	9	2	86	75	1	2	2	2	1	2	2	2	psbi or vsd	2	9		2	9		2		9	9	9	9	9	9		1	1	14	1	6
1	2	3	212	2	2	1.8	36.5	1	2	948	fast breathing	2	9	9	2	9	9	2	74	64	1	1	2	2	1	2	2	2	psbi or vsd	2	9		2	9		2		9	9	9	9	9	9		1	1	11	1	4
1	2	3	212	3	2	3.3	36.4	1	1	1230	crying at night	2	9	9	2	9	9	2	88	74	1	2	2	2	1	2	2	2	psbi or vsd	2	9		2	9		2		9	9	9	9	9	9		1	1	13	1	6
1	2	3	212	3	1	2.8	36.8	1	2	1014	fast breathing	2	9	9	2	9	9	2	67	64	1	2	2	2	2	2	2	2	psbi or vsd	2	9		2	9		2		9	9	9	9	9	9		1	1	6	1	2
1	2	3	212	1	1	3.2	36.4	1	2	1200	fast breathing	2	9	9	2	9	9	2	74	64	1	2	2	2	2	2	2	2	psbi or vsd	2	9		2	9		2		9	9	9	9	9	9		1	1	12	1	5
1	2	3	212	3	1	3	36.4	1	2	1210		2	9	9	2	9	9	2	53	999	2	1	2	2	2	2	2	2	psbi or vsd	2	9		2	9		2		9	9	9	9	9	9		1	1	9	2	99
1	2	3	212	3	2	2.6	35.9	2	2	1211		2	9	9	2	9	9	2	49	999	2	1	2	2	2	2	2	2	psbi or vsd	2	9		2	9		2		9	9	9	9	9	9		1	1	11	1	5
1	2	3	212	7	1	2.8	36	1	1	1100	chest indrawing and skin pustule	2	9	9	2	9	9	2	52	999	2	1	2	2	2	1	2	2	psbi or vsd	2	9		2	9		2		9	9	9	9	9	9		1	1	9	1	3
1	2	3	212	3	1	2.6	36.4	1	1	1114	fast breathing	2	9	9	2	9	9	2	66	64	1	2	2	2	2	2	2	2	psbi or vsd	2	9		2	9		2		9	9	9	9	9	9		1	1	10	1	4
1	2	3	212	1	2	3.9	36.7	1	2	1003	fast breathing	2	9	9	2	9	9	2	80	76	1	2	2	2	2	2	2	2	psbi or vsd	2	9		2	9		2		9	9	9	9	9	9		1	1	3	1	1
1	2	3	212	1	1	3	36.5	1	1	1130	fast breathing,movement only on stimul	2	9	9	2	9	9	2	70	65	1	2	2	2	2	2	1	2	psbi or vsd	2	9		2	9		2		9	9	9	9	9	9		1	1	8	2	99
1	2	3	212	1	2	2.8	36.8	1	2	1013	fast breathing	2	9	9	2	9	9	2	71	64	1	2	2	2	2	2	2	2	psbi or vsd	2	9		2	9		2		9	9	9	9	9	9		1	1	11	1	5
1	2	3	212	2	2	1.9	37.1	1	2	1030	fast breathing,chest indrawing,move st	2	9	9	2	9	9	2	80	88	1	1	2	2	1	2	1	2	psbi or vsd	2	9		2	9		2		9	9	9	9	9	9		1	1	6	1	7
1	2	3	212	7	1	2.8	38.5	1	2	1113	chest indrawing	2	9	9	2	9	9	2	48	999	2	1	1	2	2	2	2	2	psbi or vsd	2	9		2	9		2		9	9	9	9	9	9		1	1	10	1	4
1	2	3	212	7	1	2.8	36.6	1	1	1040	fast breathing, chest indrawing	2	9	9	2	9	9	2	74	80	1	1	2	2	2	2	2	2	psbi or vsd	2	9		2	9		2		9	9	9	9	9	9		1	1	7	1	4
1	2	3	212	2	1	2.9	36.6	1	1	1118	fast breathing	2	9	9	2	9	9	2	74	60	1	2	2	2	1	2	2	2	psbi or vsd	2	9		2	9		2		9	9	9	9	9	9		1	1	08	1	5
1	2	3	212	2	1	3	36.9	1	2	1130	fast breathing	2	9	9	2	9	9	2	72	65	1	2	2	2	2	2	2	2	psbi or vsd	2	9		2	9		2		9	9	9	9	9	9		1	1	6	1	2
1	2	3	212	14	2	3.2	36.6	1	2	1130		2	9	9	2	9	9	2	55	999	2	2	2	2	2	2	2	2	sd or infection unlikely	2	9		2	9		2		9	9	9	9	9	9		1	1	10	1	4
1	2	3	212	1	2	1.2	36.4	1	1	1214	red zone	2	9	9	2	9	9	2	48	999	2	2	2	2	2	2	2	2	sd or infection unlikely	2	9		2	9		2		9	9	9	9	9	9		1	1	10	1	4
1	2	3	212	14	1	2.1	37.4	2	2	1100		2	9	9	2	9	9	2	40	999	2	2	2	2	2	2	2	2	sd or infection unlikely	2	9		2	9		2		9	9	9	9	9	9		1	1	13	1	3
1	2	3	212	3	1	2.9	36.5	1	1	1200	eye infection	2	9	9	2	9	9	2	40	999	2	2	2	2	2	2	2	2	sd or infection unlikely	2	9		1	2	eye infection	2		9	9	9	9	9	9		1	1	8	1	5
1	2	4	211	3	1	3.1	36.9	1	1		draining umbilicus	2	9	9	2	9	9	2	51	999	2	2	2	2	1	2	2	2	local infection	1	2	jaundice	2	9		2		9	9	9	9	9	9		1	1	9	1	4
1	2	4	211	2	1	3	37.2	1	2	900	draining umbilicus	2	9	9	2	9	9	2	54	999	2	2	2	2	1	2	2	2	local infection	2	9		2	9		2		9	9	9	9	9	9		1	1	8	1	1
1	2	4	211	1	1	2.8	36.4	1	2		draining umbilicus	2	9	9	2	9	9	2	48	999	2	2	2	2	1	2	2	2	local infection	2	9		2	9		2		9	9	9	9	9	9		1	1	8	1	3
1	2	4	211	1	1	2.5	36.3	1	2	1345	draining umbilicus	2	9	9	2	9	9	2	30	999	2	2	2	2	1	2	2	2	local infection	1	9		2	9		2		9	9	9	9	9	9		1	1	9	1	4
1	2	4	211	4	1	2.6	36.5	1	1	1202	jaundice	2	9	9	2	9	9	2	35	999	2	2	2	2	1	2	2	2	local infection	1	2	jaundice	1	2		2		9	9	9	9	9	9	fp and lw	1	1	9	2	99
1	2	4	211	3	1	2.7	36.4	1	2	1217	skin pustules	2	9	9	2	9	9	2	56	999	2	2	2	2	2	1	2	2	local infection	2	9		2	9		2		9	9	9	9	9	9		1	1	12	2	99
1	2	4	211	2	2	2.6	36.3	1	1	1005	draining umbilicus	2	9	9	2	9	9	2	47	999	2	2	2	2	1	1	2	2	local infection	1	2	jaundice	1	2		2		9	9	9	9	9	9		1	1	8	2	99
1	2	4	211	3	1	2.7	36.4	1	2	950	draining umbilicus	2	9	9	2	9	9	2	52	999	2	2	2	2	1	2	2	2	local infection	2	9		2	9		2		9	9	9	9	9	9		1	1	5	2	99
1	2	4	211	3	2	2.7	36	1	2	915	draining umbilicus and eye infection	2	9	9	2	9	9	2	42	999	2	2	2	2	1	2	2	2	local infection	2	9		1	2		2		9	9	9	9	9	9		1	1	10	1	2
1	2	4	211	14	1	3.1	36.8	1	1	1137	skin pustules	2	9	9	2	9	9	2	47	999	2	2	2	2	2	1	2	2	local infection	2	9		2	9		2		9	9	9	9	9	9		1	1	12	2	99
1	2	4	211	3	2	3	36.2	1	1	1403	draining umbilicus	2	9	9	2	9	9	2	56	999	2	2	2	2	1	2	2	2	local infection	2	9		2	9		2		9	9	9	9	9	9		2	9		9	99
1	2	4	211	3	2	3.1	36.1	1	2	1300	draining umbilicaus	2	9	9	2	9	9	2	52	999	2	2	2	2	1	2	2	2	local infection	2	9		2	9		2		9	9	9	9	9	9		1	1	9	2	99
1	2	4	211	7	1	2.5	36.5	1	2	930	draining umbilical	2	9	9	2	9	9	2	54	999	2	2	2	2	1	2	2	2	local infection	2	9		2	9		2		9	9	9	9	9	9		1	1	12	2	99
1	2	4	211	2	1	2.8	37.1	1	2		draining umbilicus and discharging eye	2	9	9	2	9	9	2	56	999	2	2	2	2	1	2	2	2	local infection	2	9		1	1	eye infection	2		9	9	9	9	9	9		1	1	9	1	4
1	2	4	211	25	1	4.4	36.1	1	1	920	skin pustules	2	9	9	2	9	9	2	49	999	2	2	2	2	2	1	2	2	local infection	2	9		2	9		2		9	9	9	9	9	9		1	1	20	1	5
1	2	4	211	3	2	3.1	37.1	1	2	1030	skin pustules	2	9	9	2	9	9	2	42	999	2	2	2	2	2	1	2	2	local infection	2	9		2	9		2		9	9	9	9	9	9		1	1	9	2	99
1	2	4	211	3	2	3.2	36.7	1	2	1200	draining umbilicus	2	9	9	2	9	9	2	48	999	2	2	2	2	1	2	2	2	local infection	2	9		2	9		2		9	9	9	9	9	9		1	1	15	2	99
1	2	4	211	2	1	3.1	36.4	1	2		draining umbilicus	2	9	9	2	9	9	2	49	999	2	2	2	2	1	2	2	2	local infection	2	9		2	9		2		9	9	9	9	9	9		1	1	9	1	3
1	2	4	211	7	1	3.1	37	1	2	1400	local infection	2	9	9	2	9	9	2	51	999	2	2	2	2	1	2	2	2	local infection	2	9		1	2		2		9	9	9	9	9	9		1	1	10	2	99
1	2	4	211	12	1	2.7	36	1	1	1100	draining umbilicus	2	9	9	2	9	9	2	36	999	2	2	2	2	1	2	2	2	local infection	2	9		2	9		2		9	9	9	9	9	9		1	1	8	2	99
1	2	4	211	3	2	2	36.7	1	1		draining umbilicus	2	9	9	2	9	9	2	48	999	2	2	2	2	1	2	2	2	local infection	2	9		2	9		2		9	9	9	9	9	9		2	9		9	99
1	2	4	211	14	2	2.8	38.7	1	2	1005	skin pustules	2	9	9	2	9	9	2	46	999	2	2	2	2	2	1	2	2	local infection	2	9		2	9		2		9	9	9	9	9	9		1	1	12	1	2
1	2	4	211	3	2	2.9	37.2	1	2	1230	draining umbilicus	2	9	9	2	9	9	2	49	999	2	2	2	2	1	2	2	2	local infection	2	9		2	9		2		9	9	9	9	9	9		1	1	11	2	99
1	2	4	211	3	2	3	36.6	1	1	1000	draining umbilicus	2	9	9	2	9	9	2	45	999	2	2	2	2	1	2	2	2	local infection	2	9		2	9		2		9	9	9	9	9	9		1	1	12	2	99
1	2	4	211	3	2	3.1	36.1	1	2	1005	draining umbilicus	2	9	9	2	9	9	2	50	999	2	2	2	2	1	2	2	2	local infection	2	9		2	9		2		9	9	9	9	9	9		1	1	12	2	99
1	2	4	211	3	1	2.4	36.6	1	2	1200	draining umbilicus	2	9	9	2	9	9	2	47	999	2	2	2	2	1	2	2	2	local infection	2	9		2	9		2		9	9	9	9	9	9		1	1	9	1	2
1	2	4	211	2	1	2.4	36.2	1	2	1115	draining umbilicus	2	9	9	2	9	9	2	56	999	2	2	2	2	1	2	2	2	local infection	2	9		2	9		2		9	9	9	9	9	9		1	1	10	1	3
1	2	4	211	3	1	2.6	36.4	1	1	1055	umbilicus draining	2	9	9	2	9	9	2	46	999	2	2	2	2	1	2	2	2	local infection	2	9		2	9		2		9	9	9	9	9	9		1	1	15	1	5
1	2	4	211	3	2	3.2	36.3	1	2	1100	skin pustules	2	9	9	2	9	9	2	55	999	2	2	2	2	2	1	2	2	local infection	2	9		2	9		2		9	9	9	9	9	9		1	1	7	2	99
1	2	4	211	3	1	3	36.1	1	2	1045	draining umbilicus	2	9	9	2	9	9	2	50	999	2	2	2	2	1	2	2	2	local infection	2	9		2	9		2		9	9	9	9	9	9		1	1	11	2	99
1	2	4	211	3	1	3.2	37.1	1	1	930	skin pustules and drawing umbilicus	2	9	9	2	9	9	2	50	999	2	2	2	2	1	1	2	2	local infection	2	9		2	9		2		9	9	9	9	9	9		1	1	10	2	99
1	2	4	211	7	2	2.8	37	1	2	1020	fast breathing	2	9	9	2	9	9	2	85	86	1	2	2	2	2	2	2	2	pneumonia	2	9		2	9		2		9	9	9	9	9	9		1	1	15	2	99
1	2	4	211	13	1	3.1	37.1	1	2	1300	fast breathing	2	9	9	2	9	9	2	64	62	1	2	2	2	2	1	2	2	pneumonia	2	9		2	9		2		9	9	9	9	9	9		1	1	9	2	99
1	2	4	211	11	2	3.4	36.8	1	1	1154	fast breathing & umblical draining pus	2	9	9	2	9	9	2	66	62	1	2	2	1	2	2	2	2	pneumonia	2	9		2	9		2		9	9	9	9	9	9		1	1	10	1	2
1	2	4	211	10	1	3.2	36.7	1	1	1200	fast breading	2	9	9	2	9	9	2	74	66	1	2	2	2	2	2	2	2	pneumonia	2	9		2	9		2		9	9	9	9	9	9		1	1	10	2	99
1	2	4	211	1	2	1.6	37	1	2		fast breathing	2	9	9	2	9	9	2	64	78	1	2	2	2	1	2	2	2	psbi or vsd	2	9		2	9		2		9	9	9	9	9	9		1	1	10	2	99
1	2	4	211	2	2	2.8	36.9	1	2	1230	draining umbilicus	2	9	9	2	9	9	2	67	70	1	2	2	2	1	2	2	2	psbi or vsd	2	9		2	9		2		9	9	9	9	9	9		1	1	10	2	99
1	2	4	211	11	1	2.7	36.9	1	2	1105		2	9	9	1	2	1	2	63	78	1	1	2	2	2	2	2	2	psbi or vsd	2	9		2	9		2		9	9	9	9	9	9		1	1	5	2	99
1	2	4	211	2	1	2.1	35.3	1	1	1305	low body temperature	1	2	1	2	9	9	2	33	999	2	2	2	1	2	2	2	2	psbi or vsd	2	9		2	9		2		9	9	9	9	9	9		1	1	7	1	5
1	2	4	211	3	1	3	37.1	1	2	900	fast breathing	2	9	9	2	9	9	2	74	70	1	2	2	2	2	2	2	2	psbi or vsd	2	9		2	9		2		9	9	9	9	9	9		1	1	1	2	99
1	2	4	225	4	2	2.3	37	1	2	1433	sick	2	9	9	2	9	9	2	74	70	1	2	2	2	1	2	2	2	PSBI OR VSD	2	9		2	9		2		9	9	9	9	9	9		1	1	6	1	5
1	2	4	211	2	1	3.1	36.9	1	1	1135	convulsion	2	9	9	2	9	9	1	72	65	1	2	2	2	2	2	2	2	psbi or vsd	2	9		2	9		2		9	9	9	9	9	9		1	1	15	2	99
1	2	4	211	3	2	2.5	36.7	1	2	1150	fast breathing	2	9	9	2	9	9	2	61	63	1	2	2	2	1	2	2	2	psbi or vsd	2	9		2	9		2		9	9	9	9	9	9		1	1	12	1	2
1	2	4	211	3	1	2.6	36.6	1	2	1045	fast breathing	2	9	9	2	9	9	2	80	78	1	2	2	2	2	1	2	2	psbi or vsd	2	9		2	9		2		9	9	9	9	9	9		1	1	10	1	4
1	2	4	211	58	1	5	36.1	1	1		convulsion	2	9	9	2	9	9	1	43	999	2	2	2	2	2	2	2	2	psbi or vsd	2	9		2	9		2		9	9	9	9	9	9		1	1	14	1	3
1	2	4	211	7	2	2.1	38.1	1	1	950	high body temperature	2	9	9	2	9	9	2	50	999	2	2	1	2	2	2	2	2	psbi or vsd	2	9		2	9		2		9	9	9	9	9	9		2	9		1	8
1	2	4	211	24	1	3.9	36.6	1	1		skin pustules and convulsion	2	9	9	2	9	9	1	40	999	2	2	2	2	2	1	2	2	psbi or vsd	2	9		2	9		2		9	9	9	9	9	9		1	1	9	1	3
1	2	4	211	1	1	1.1	35.2	1	2		low weight	2	9	9	2	9	9	2	33	999	2	2	2	1	2	2	2	2	psbi or vsd	2	2		2	9		2		9	9	9	9	9	9		1	1	8	2	99
1	2	4	211	1	2	1	34.5	1	2	1015		2	9	9	2	9	9	2	43	999	2	2	2	1	2	2	2	2	psbi or vsd	2	2		2	9		2		9	9	9	9	9	9		1	1	10	2	99
1	2	4	211	13	2	3.2	36.9	1	2	1309	fast breathing, skin pustles, chest	2	9	9	2	9	9	2	80	76	1	1	2	2	2	1	2	2	psbi or vsd	2	9	no jaundice	2	9		2		9	9	9	9	9	9		2	2	14	2	99
1	2	4	211	3	1	2.9	37	1	2	1300	fast breathing	2	9	9	2	9	9	2	79	78	1	2	2	2	1	2	2	2	psbi or vsd	2	9		2	9		2		9	9	9	9	9	9		1	1	12	2	99
1	2	4	211	3	2	3	37.4	1	2	1030	fast breathing	2	9	9	2	9	9	2	76	70	1	2	2	2	1	2	2	2	psbi or vsd	2	9		2	9		2		9	9	9	9	9	9		1	1	9	2	99
1	2	4	211	1	1	1.8	36.3	1	1	1100	fast breathing	2	9	9	2	9	9	2	65	69	1	2	2	2	2	2	2	2	psbi or vsd	2	9		2	9		2		9	9	9	9	9	9		1	1	10	1	2
1	2	4	211	9	1	2.8	36.3	1	1	1000	fast breathing	2	9	9	1	2	1	2	36	999	2	2	2	2	2	2	2	2	psbi or vsd	2	9		2	9		2		9	9	9	9	9	9		1	1	12	2	99
1	2	4	211	1	2	2.7	38.1	1	2	945	high body temperature	2	9	9	2	9	9	2	70	68	1	1	2	2	2	2	2	2	psbi or vsd	1	2	jaundice	2	9		2		9	9	9	9	9	9		1	1	15	2	99
1	2	4	211	5	1	3.4	36.8	1	1	1122	fast breathing,postules, umblical	1	2	2	1	2	2	2	64	68	1	2	2	1	1	2	2	2	psbi or vsd	2	9		2	9		2		9	9	9	9	9	9		2	2	10	2	9999
1	2	4	211	2	2	3.4	35.3	1	1	1225	low temperature,fast breathing,umbilic	2	9	9	2	9	9	2	66	62	1	2	2	1	1	2	2	2	psbi or vsd	2	9		2	9		2		9	9	9	9	9	9		1	1	11	1	2
1	2	4	211	3	2	1.8	36	1	2	1100	fast breathing	2	9	9	2	9	9	2	88	79	1	1	2	2	1	2	2	2	psbi or vsd	2	9		2	9		2		9	9	9	9	9	9		1	1	9	2	99
1	2	4	211	5	1	2.6	36.2	1	2	1100	chest indrawing & local infection	2	9	9	2	9	9	2	50	999	2	1	2	2	1	2	2	2	psbi or vsd	2	9		1	1		2		9	9	9	9	9	9		1	1	12	2	99
1	2	4	211	11	1	2.6	36	1	1	1050	chest indrawing	2	9	9	2	9	9	2	36	999	2	1	2	2	2	2	2	2	psbi or vsd	2	9		2	9		2		9	9	9	9	9	9		1	1	8	2	99
1	2	4	211	3	1	2.8	36.9	1	1	1127	fast breathing	2	9	9	2	9	9	2	67	64	1	2	2	2	2	1	2	2	psbi or vsd	2	9		2	9		2		9	9	9	9	9	9		1	1	9	2	99
1	2	4	211	3	2	2.9	37.1	1	2	1055	fast breathing	2	9	9	2	9	9	2	67	69	1	2	2	2	1	2	2	2	psbi or vsd	2	9		2	9		2		9	9	9	9	9	9		1	1	8	2	99
1	2	4	211	1	2	3	36.6	1	1	1242	chest indrawing	2	9	9	2	9	9	2	60	58	2	1	2	2	2	2	2	2	PSBI OR VSD	2	9		2	9		2		9	9	9	9	9	9		1	1	5	1	5
1	2	4	211	6	2	3.1	36.9	1	2	1230	fats breathing and chest indraing	2	9	9	2	9	9	2	70	78	1	2	2	2	2	2	2	2	psbi or vsd	2	9		2	9		2		9	9	9	9	9	9		1	1	11	2	99
1	2	4	211	1	2	2.8	35.8	1	1	1530	unable to move even on stimulation	1	1	9	2	9	9	2	50	999	2	2	2	2	2	2	2	1	sd or infection unlikely	2	9		2	9		2		9	9	9	9	9	9		1	1	10	2	99
1	2	4	211	1	2	1.8	35.7	1	1	300	fast breathing	2	9	9	2	9	9	2	62	65	1	2	2	2	2	2	2	2	psbi or vsd	2	9		2	9		2		9	9	9	9	9	9		1	1	6	2	99
1	2	4	211	5	1	3.2	36.9	1	2	1115	fast breathing, umbilicus draining	2	9	9	2	9	9	2	96	94	1	2	2	2	1	2	2	2	psbi or vsd	2	9		2	9		2		9	9	9	9	9	9		1	1	7	2	99
1	2	4	211	19	1	2.7	36.8	1	2	1000	diarrhea	2	9	9	2	9	9	2	38	999	2	2	2	2	2	2	2	2	sd or infection unlikely	2	9		2	9		1		2	9	2	9	9	9		1	1	10	2	99
1	2	4	211	5	2	3.2	37	1	1	1204	convulsion	2	9	9	2	9	9	2	48	999	2	2	2	2	2	2	2	2	sd or infection unlikely	2	9		2	9		2		9	9	9	9	9	9		1	1	16	2	99
1	2	4	211	1	1	2	36.1	1	1	1000	low temperature	2	9	9	2	9	9	2	37	999	2	2	2	2	2	2	2	2	sd or infection unlikely	2	9		2	9		2		9	9	9	9	9	9		2	1	9	2	99
1	2	5	211	8	1	2.9	36.7	1	2		skin pustules	2	9	9	2	9	9	2	59	999	2	2	2	2	1	1	2	2	local infection	2	9		2	9		2		9	9	9	9	9	9		1	1	12	1	8
1	2	5	211	7	1	2.6	36.6	1	2	1140	skin pustules	2	9	9	2	9	9	2	49	999	2	2	2	2	2	1	2	2	local infection	1	2	jaundice	2	9		2		9	9	9	9	9	9		1	1	9	1	4
1	2	5	211	2	2	3.5	37.3	1	1		draining umbilicus	2	9	9	2	9	9	2	48	999	2	2	2	2	1	2	2	2	local infection	1	2	jaundice	2	9		2		9	9	9	9	9	9		1	1	9	1	6
1	2	5	211	2	2	3	37	1	2	1152	draining umbilicus	2	9	9	2	9	9	2	52	999	2	2	2	2	1	2	2	2	local infection	2	9		2	9		2		9	9	9	9	9	9		1	1	8	2	99
1	2	5	211	3	2	2.6	37.2	1	1	930	draining umbilicus	2	9	9	2	9	9	2	40	999	2	2	2	2	1	2	2	2	local infection	2	9		2	9		2		9	9	9	9	9	9		1	1	9	2	99
1	2	5	211	3	2	2.7	36.4	1	1	1000	draining umbilicus	2	9	9	2	9	9	2	40	999	2	2	2	2	1	2	2	2	local infection	2	9		2	9		2		9	9	9	9	9	9		1	1	9	2	99
1	2	5	211	10	1	3.4	36.5	1	1	1145	skin pustules	2	9	9	2	9	9	2	56	999	2	2	2	2	2	1	2	2	local infection	2	2		2	9		2		9	9	9	9	9	9		1	1	9	1	5
1	2	5	211	7	2	3	36.7	1	2	930	draining umbilicus	2	9	9	2	9	9	2	58	999	2	2	2	2	1	2	2	2	local infection	2	9		2	9		2		9	9	9	9	9	9		1	1	15	1	2
1	2	5	211	9	2	3.4	36.6	1	1	902	draining umbilicus	2	9	9	2	9	9	2	56	999	2	2	2	2	1	1	2	2	local infection	2	9		2	9		2		9	9	9	9	9	9		1	1	12	1	5
1	2	5	211	7	1	2.6	36.7	1	2	1130	skin pustules	2	9	9	2	9	9	2	54	999	2	2	2	2	2	1	2	2	local infection	2	9		2	9		2		9	9	9	9	9	9		1	1	12	2	99
1	2	5	211	4	2	2.9	36.7	1	2	950	draining umbilicus	2	9	9	2	9	9	2	35	999	2	2	2	2	1	2	2	2	local infection	2	9		2	9		2		9	9	9	9	9	9		1	1	10	1	5
1	2	5	211	4	1	2.8	36.5	1	2	1101	draining umbilicus	2	9	9	2	9	9	2	40	999	2	2	2	2	1	2	2	2	local infection	2	9		2	9		2		9	9	9	9	9	9		1	1	10	1	2
1	2	5	211	3	2	2.9	36.9	1	2	945	draining umbilicus	2	9	9	2	9	9	2	49	999	2	2	2	2	1	2	2	2	local infection	2	9		2	9		2		9	9	9	9	9	9		1	1	9	2	99
1	2	5	211	7	1	2.6	36.4	1	2	1015	draining umbilicus	2	9	9	2	9	9	2	48	999	2	2	2	2	1	2	2	2	local infection	2	9		2	9		2		9	9	9	9	9	9		1	1	11	1	5
1	2	5	211	3	1	2.6	36.4	1	2	1230	draining umbilicus	2	9	9	2	9	9	2	48	999	2	2	2	2	1	2	2	2	local infection	2	9		2	9		2		9	9	9	9	9	9		1	1	16	1	3
1	2	5	211	3	1	3	36.7	1	2	1000	draining umbilicus	2	9	9	2	9	9	2	50	999	2	2	2	2	1	2	2	2	local infection	2	9		2	9		2		9	9	9	9	9	9		1	1	10	1	2
1	2	5	211	4	1	2.8	36.6	1	2	1230	skin pustules	2	9	9	2	9	9	2	36	999	2	2	2	2	2	1	2	2	local infection	2	9		2	9		2		9	9	9	9	9	9		1	1	10	2	99
1	2	5	211	7	1	3	37	1	2	945	draining umbilicus	2	9	9	2	9	9	2	42	999	2	2	2	2	1	2	2	2	local infection	2	9		2	9		2		9	9	9	9	9	9		1	1	10	2	99
1	2	5	211	14	1	3	36.8	1	2	1300	skin pustules	2	9	9	2	9	9	2	50	999	2	2	2	2	2	1	2	2	local infection	2	9		2	9		2		9	9	9	9	9	9		1	1	6	1	3
1	2	5	211	7	1	2.8	36.2	1	2	255	skin postules	2	9	9	2	9	9	2	50	999	2	2	2	2	1	1	2	2	local infection	2	9		2	9		2		9	9	9	9	9	9		1	1	7	1	3
1	2	5	211	2	2	3	36.2	1	2	1051	skin pustules	2	9	9	2	9	9	2	57	999	2	2	2	2	2	1	2	2	local infection	2	9		2	9		2		9	9	9	9	9	9		1	1	9	2	99
1	2	5	211	3	2	2.7	37.1	1	2	1050	draining umbilicus	2	9	9	2	9	9	2	56	999	2	2	2	2	1	2	2	2	local infection	2	9		2	9		2		9	9	9	9	9	9		1	1	10	1	2
1	2	5	211	23	1	4.1	36	1	1	1100	skin pustule	2	9	9	2	9	9	2	40	999	2	2	2	2	2	1	2	2	local infection	2	9		2	9		2		9	9	9	9	9	9		1	1	13	2	99
1	2	5	211	3	2	2.1	37.1	1	2	1240	umblicus draining pus	2	9	9	2	9	9	2	41	999	2	2	2	2	1	2	2	2	local infection	2	9		2	9		2		9	9	9	9	9	9		1	1	8	2	99
1	2	5	211	7	2	2.5	36.7	1	1	1030	skin pustules	2	9	9	2	9	9	2	50	999	2	2	2	2	2	1	2	2	local infection	2	9		2	9		2		9	9	9	9	9	9		1	1	11	1	3
1	2	5	211	5	2	3.4	36.5	1	2	330	skin pustule	2	9	9	2	9	9	2	56	999	2	2	2	2	2	1	2	2	local infection	2	9		2	9		2		9	9	9	9	9	9		1	1	14	2	99
1	2	5	211	46	1	4.5	36.4	1	2	1214	fast breathing	2	9	9	2	9	9	2	68	64	1	2	2	2	2	2	2	2	pneumonia	2	9		2	9		2		9	9	9	9	9	9		1	1	10	2	99
1	2	5	211	14	2	3.4	36.4	1	2	1056	fast breathing	2	9	9	2	9	9	2	65	67	1	2	2	2	2	1	2	2	pneumonia	2	9		2	9		2		9	9	9	9	9	9		1	1	12	9	4
1	2	5	211	24	1	3.8	36.6	1	2	1030	fast breathing	2	9	9	2	9	9	2	60	62	1	2	2	2	2	2	2	2	pneumonia	2	9		2	9		2		9	9	9	9	9	9		1	1	14	1	3
1	2	5	211	17	1	2.6	36.2	1	2	1002	fast breathing	2	9	9	2	9	9	2	66	68	1	2	2	2	2	2	2	2	pneumonia	2	9		2	9		2		9	9	9	9	9	9		1	1	11	1	2
1	2	5	211	35	2	4.5	37.3	1	1	1030	chest indrawing, fast breathing	2	9	9	2	9	9	2	64	70	1	1	2	2	2	2	2	2	psbi or vsd	2	9		2	9		2		9	9	9	9	9	9		1	1	7	2	99
1	2	5	211	1	1	2.8	37.1	1	2	900	fast breathing	2	9	9	2	9	9	2	89	81	1	2	2	2	1	2	2	2	psbi or vsd	2	9		2	9		2		9	9	9	9	9	9		1	1	10	2	99
1	2	5	211	6	1	3	37.1	1	2	1200	fast breathing	2	9	9	2	9	9	2	90	95	1	2	2	2	2	2	2	2	psbi or vsd	2	9		2	9		2		9	9	9	9	9	9		1	1	10	1	5
1	2	5	211	3	1	3.1	37.2	1	2	1150	fast breathing	2	9	9	2	9	9	2	69	67	1	2	2	2	1	2	2	2	psbi or vsd	2	9		2	9		2		9	9	9	9	9	9		1	1	9	1	2
1	2	5	211	1	1	1.5	33.7	1	2	1152	very small weight baby	1	2	1	9	9	9	2	49	999	2	2	2	1	2	2	2	2	psbi or vsd	2	9		2	9		2		9	9	9	9	9	9		1	1	5	1	5
1	2	5	211	1	2	1.4	34.3	1	2	1120	small weight and chest indrawing	1	2	1	1	2	1	2	56	999	2	1	2	1	2	2	2	2	psbi or vsd	2	9		2	9		2		9	9	9	9	9	9		1	1	5	1	5
1	2	5	211	1	1	2.5	36.7	1	1	1245	fast breathing	2	9	9	2	9	9	2	68	71	1	2	2	2	2	2	2	2	psbi or vsd	2	9		2	9		2		9	9	9	9	9	9		1	1	8	1	3
1	2	5	211	3	2	2.9	36.5	1	2	900	fast breathing	2	9	9	2	9	9	2	68	64	1	2	2	2	1	2	2	2	psbi or vsd	2	9		2	9		2		9	9	9	9	9	9		1	1	14	1	3
1	2	5	211	3	1	2.8	36.8	1	2	1230	convulsion & umblicus draining pus	2	9	9	2	9	9	1	56	999	2	2	2	2	1	2	2	2	psbi or vsd	2	9	no jaundice	2	9		9		9	9	9	9	9	9		1	1	8	1	4
1	2	5	211	3	2	2.8	36.9	1	2		draining umbilicus	2	9	9	2	9	9	2	67	70	1	2	2	2	1	2	2	2	PSBI OR VSD	2	9		2	9		2		9	9	9	9	9	9		1	1	10	2	99
1	2	5	211	8	1	1.8	34.2	1	2	1042	low temperature	2	9	9	2	9	9	2	49	999	2	2	2	1	2	2	2	2	psbi or vsd	2	9		2	9		2		9	9	9	9	9	9		1	1	15	1	3
1	2	5	211	25	1	3.7	36.7	1	2	1115	fast breathing and chest indrawing	2	9	9	2	9	9	2	68	64	1	1	2	2	2	2	2	2	psbi or vsd	2	9		2	9		2		9	9	9	9	9	9		1	1	10	1	3
1	2	5	211	3	2	3.1	36.1	1	2	300	fast breathing	2	9	9	2	9	9	2	66	68	1	2	2	2	2	2	2	2	psbi or vsd	2	9		2	9		2		9	9	9	9	9	9		1	1	10	2	99
1	2	5	211	1	1	2.8	34.1	1	1	1200	fast breathing and low temperature	2	9	9	2	9	9	2	70	68	1	2	2	1	2	2	2	2	psbi or vsd	2	9		2	9		2		9	9	9	9	9	9		1	1	11	2	99
1	2	5	211	1	2	1.9	36.7	1	2	1150	low weight	2	9	9	2	9	9	2	41	999	2	2	2	2	2	2	2	2	sd or infection unlikely	2	9		2	9		2		9	9	9	9	9	9		1	1	15	1	2
1	2	5	211	2	1	1.9	36.2	1	2	1100	very low weight	2	9	9	2	9	9	2	47	999	2	2	2	2	2	2	2	2	sd or infection unlikely	2	9		2	9		2		9	9	9	9	9	9		1	1	9	1	2
1	2	5	211	7	2	1.6	35.9	1	2	250	low weight	2	9	9	2	9	9	2	50	999	2	2	2	2	2	2	2	2	sd or infection unlikely	2	9		2	9		2		9	9	9	9	9	9		1	1	7	1	3
1	2	6	213	19	1	2.6	36.5	1	2	1045	local infection	2	9	9	2	9	9	2	51	999	2	2	2	2	2	1	2	2	local infection	2	2		2	9		2		9	9	9	9	9	9		1	1	11	1	5
1	2	6	213	19	1	2.3	37	1	2		local infection	2	9	9	2	9	9	2	45	999	2	2	2	2	2	1	2	2	local infection	2	9		2	9		2		9	9	9	9	9	9		1	1	11	1	5
1	2	6	213	33	1	3.2	36.9	1	2	1230	skin pustules/white patches in mouth	2	9	9	2	9	9	2	51	999	2	2	2	2	2	1	2	2	local infection	2	9		2	9		2		9	9	9	9	9	9		1	1	8	1	5
1	2	6	213	13	2	3.5	36.3	1	2	1330	red umbilicus	2	9	9	2	9	9	2	60	56	2	2	2	2	1	2	2	2	local infection	2	9		2	9		2		9	9	9	9	9	9		1	1	6	1	4
1	2	6	213	7	2	3	36.6	1	2	1049	skin pustules and umbilicus draining p	2	9	9	2	9	9	2	51	999	2	2	2	2	1	1	2	2	local infection	2	9		2	9		2		9	9	9	9	9	9		1	1	7	1	1
1	2	6	213	7	2	3.2	36.1	1	2	1102	red umbilicus	2	9	9	2	9	9	2	49	999	2	2	2	2	1	2	2	2	local infection	2	9		2	9		2		9	9	9	9	9	9		1	1	8	1	3
1	2	6	213	3	2	2.8	36.3	1	2	1000	umbilicus draining pus	2	9	9	2	9	9	2	43	999	2	2	2	2	1	2	2	2	local infection	2	9		2	9		2		9	9	9	9	9	9		1	1	8	1	3
1	2	6	213	4	2	2.6	36.5	1	2	1213	umbilicus draining pus	2	9	9	2	9	9	2	53	999	2	2	2	2	1	2	2	2	local infection	2	9		2	9		2		9	9	9	9	9	9		1	1	10	1	3
1	2	6	213	7	2	2.4	36.8	1	2	1049	umbilicus draining pus	2	9	9	2	9	9	2	49	999	2	2	2	2	1	2	2	2	local infection	2	9		2	9		2		9	9	9	9	9	9		1	1	10	1	6
1	2	6	213	7	2	2.6	36.6	1	2	1003	umbilicus draining pus	2	9	9	2	9	9	2	51	999	2	2	2	2	1	2	2	2	local infection	2	9		2	9		2		9	9	9	9	9	9		2	1	9	1	2
1	2	6	213	7	2	2.5	36.3	1	2	1102	umbilicus and eye infection	2	9	9	2	9	9	2	53	999	2	2	2	2	1	2	2	2	local infection	2	9		1	2		2		9	9	9	9	9	9		1	1	8	1	2
1	2	6	213	8	1	3	36.6	1	2	904	fast breathing	2	9	9	2	9	9	2	67	64	1	2	2	2	1	2	2	2	pneumonia	2	9		2	9		2		9	9	9	9	9	9		1	1	10	1	2
1	2	6	213	8	1	2.6	37.1	1	2		fast breathing	2	9	9	2	9	9	2	70	77	1	2	2	2	2	2	2	2	pneumonia	2	2		2	9		2		9	9	9	9	9	9		1	1	10	1	1
1	2	6	213	7	1	2.6	36.3	1	2	1022	fast breathing	2	9	9	2	9	9	2	77	74	1	2	2	2	2	2	2	2	pneumonia	2	9		2	9		2		9	9	9	9	9	9		1	1	6	1	4
1	2	6	213	7	1	2.8	37	1	2	1214	fast breathing	2	9	9	2	9	9	2	79	72	1	2	2	2	2	2	2	2	pneumonia	2	9		2	9		2		9	9	9	9	9	9		1	1	11	1	2
1	2	6	213	7	2	3	37	1	2	1017	fast breathing	2	9	9	2	9	9	2	71	68	1	2	2	2	2	2	2	2	pneumonia	2	9		2	9		2		9	9	9	9	9	9		1	1	8	1	3
1	2	6	213	1	2	2.8	36	1	2	1151	fast breathing	2	9	9	2	9	9	2	108	104	1	2	2	2	2	2	2	2	psbi or vsd	2	9		2	9		2		9	9	9	9	9	9		1	1	7	1	3
1	2	6	213	7	2	2.9	37	1	2	1045	severe chest indrawing	2	9	9	2	9	9	2	50	999	2	1	2	2	2	2	2	2	psbi or vsd	2	9		2	9		2		9	9	9	9	9	9		2	1	9	1	2
1	2	6	213	3	2	3.4	36.6	1	2	1230	fast breathing	2	9	9	2	9	9	2	70	68	1	2	2	2	2	2	2	2	psbi or vsd	2	9		2	9		2		9	9	9	9	9	9		1	1	8	1	1
1	2	6	213	2	1	3	36.4	1	2	1028	fast breathing	2	9	9	2	9	9	2	93	88	1	2	2	2	2	2	2	2	psbi or vsd	2	9		2	9		2		9	9	9	9	9	9		1	1	8	1	5
1	2	6	213	2	2	1	33.1	1	2	1153	low weight	2	9	9	2	9	9	2	45	999	2	2	2	1	1	2	2	2	psbi or vsd	2	9		2	9		2		9	9	9	9	9	9		1	1	3	1	2
1	2	6	213	2	2	0.8	35	1	2	1124	low weight	2	9	9	2	9	9	2	33	999	2	2	2	1	1	2	2	2	psbi or vsd	2	9		2	9		2		9	9	9	9	9	9		2	1	3	1	2
1	2	6	213	1	1	3	36.9	1	2	1033	fast breathing and severe chest indra	2	9	9	2	9	9	2	81	81	1	2	2	2	2	2	2	2	psbi or vsd	2	9		2	9		2		9	9	9	9	9	9		1	1	3	2	99
1	2	6	213	3	1	3	36.3	1	2	1044	fast breathing	2	9	9	2	9	9	2	97	94	1	2	2	2	2	2	2	2	psbi or vsd	2	9		2	9		2		9	9	9	9	9	9		1	1	9	1	1
1	2	6	213	2	2	2.7	37.4	1	2	1011	fast breathing	2	9	9	2	9	9	2	81	79	1	2	2	2	2	2	2	2	psbi or vsd	2	9		2	9		2		9	9	9	9	9	9		1	1	9	1	3
1	2	6	213	1	2	1	36.1	1	2	1203	low weight	2	9	9	2	9	9	2	53	999	2	1	2	2	2	2	2	2	psbi or vsd	2	9		2	9		2		9	9	9	9	9	9		1	1	3	1	2
1	2	6	213	2	1	1.6	34.8	1	2	1053	fast breathing and severe chest indraw	2	9	9	2	9	9	2	86	79	1	1	2	1	2	2	2	2	psbi or vsd	2	9		2	9		2		9	9	9	9	9	9		1	1	6	1	4
1	2	6	213	3	2	2.8	37.1	1	2	1222	fast breathing	2	9	9	2	9	9	2	70	68	1	2	2	2	2	2	2	2	psbi or vsd	2	9		2	9		2		9	9	9	9	9	9		1	1	6	1	8
1	2	6	213	10	2	2.3	37.7	1	2	1233	fast breathing and severe chest indraw	2	9	9	2	9	9	2	75	73	1	1	2	2	1	2	2	2	psbi or vsd	2	9		2	9		2		9	9	9	9	9	9		2	1	10	1	3
1	2	6	213	7	1	3	36.2	1	2	849	eyes draining pus	2	9	9	2	9	9	2	56	999	2	2	2	2	2	2	2	2	sd or infection unlikely	2	2		1	2		2		9	9	9	9	9	9		1	1	7	1	3
1	2	6	213	1	1	1.5	36	1	2	1131	low weight	2	9	9	2	9	9	2	55	999	2	2	2	2	2	2	2	2	sd or infection unlikely	2	9		2	9		2		9	9	9	9	9	9		1	1	6	1	4
1	2	6	213	1	1	1.6	35.8	1	2	1217	low weight	2	9	9	2	9	9	2	46	999	2	2	2	2	2	2	2	2	sd or infection unlikely	2	9		2	9		2		9	9	9	9	9	9		1	1	8	1	4
1	2	7	213	14	1	3.2	36.6	1	2	913	skin pustules and umbilicus	2	9	9	2	9	9	2	49	999	2	2	2	2	1	1	2	2	local infection	2	9		2	9		2		9	9	9	9	9	9		2	1	10	1	3
1	2	7	213	7	1	3.1	36.6	1	2	1200	skin pustules	2	9	9	2	9	9	2	49	999	2	2	2	2	2	1	2	2	local infection	2	9		2	9		2		9	9	9	9	9	9		1	1	10	1	2
1	2	7	213	14	2	3.1	36.9	1	2	1213	skin pustules	2	9	9	2	9	9	2	52	999	2	2	2	2	2	1	2	2	local infection	2	9		2	9		2		9	9	9	9	9	9		1	1	7	1	1
1	2	7	213	7	2	2.8	37.1	1	2	921	skin pustules	2	9	9	2	9	9	2	53	999	2	2	2	2	2	1	2	2	local infection	2	9		2	9		2		9	9	9	9	9	9		1	1	7	1	4
1	2	7	213	3	1	3	36.9	1	2	1430	umbilicus draining pus	2	9	9	2	9	9	2	49	999	2	2	2	2	1	2	2	2	local infection	2	9		2	9		2		9	9	9	9	9	9		1	1	8	1	1
1	2	7	213	7	2	3.1	36.9	1	2	1021	skin pustules and umbilicus	2	9	9	2	9	9	2	41	999	2	2	2	2	1	1	2	2	local infection	2	9		2	9		2		9	9	9	9	9	9		1	1	8	1	3
1	2	7	213	3	2	2.6	37.1	1	2	900	umbilicus draining pus	2	9	9	2	9	9	2	41	999	2	2	2	2	1	2	2	2	local infection	2	9		2	9		2		9	9	9	9	9	9		1	1	8	1	4
1	2	7	213	2	2	3.3	36.6	1	2	1459	umbilicus draining pus	2	9	9	2	9	9	2	49	999	2	2	2	2	1	2	2	2	local infection	2	9		2	9		2		9	9	9	9	9	9		1	1	9	1	6
1	2	7	213	3	2	2.4	36.3	1	2	1126	umbilicus draining pus	2	9	9	2	9	9	2	41	999	2	2	2	2	1	2	2	2	local infection	2	9		2	9		2		9	9	9	9	9	9		1	1	9	1	5
1	2	7	213	7	2	3.1	36.6	1	2	920	skin pustules	2	9	9	2	9	9	2	53	999	2	2	2	2	2	1	2	2	local infection	2	9		2	9		2		9	9	9	9	9	9		1	1	10	1	2
1	2	7	213	5	1	2.5	37	1	2	1016	umbilicus draining pus	2	9	9	2	9	9	2	53	999	2	2	2	2	1	2	2	2	local infection	2	9		2	9		2		9	9	9	9	9	9		2	1	7	1	5
1	2	7	213	1	1	3	36.9	1	2	1022	umbilicus draining pus	2	9	9	2	9	9	2	55	999	2	2	2	2	1	2	2	2	local infection	2	9		2	9		2		9	9	9	9	9	9		1	1	6	1	3
1	2	7	213	7	1	3	36.6	1	2	138	umblicus draining pus	2	9	9	2	9	9	2	51	999	2	2	2	2	1	2	2	2	local infection	2	9	no jaundice	2	9		2		9	9	9	9	9	9		1	1	10	1	5
1	2	7	213	7	1	3	36.6	1	2	138	umbilicus draining pus	2	9	9	2	9	9	2	51	999	2	2	2	2	1	2	2	2	local infection	2	9		2	9		2		9	9	9	9	9	9		1	1	10	1	5
1	2	7	213	7	2	3.2	36.8	1	2	1022	skin pustules	2	9	9	2	9	9	2	56	999	2	2	2	2	2	1	2	2	local infection	2	9		2	9		2		9	9	9	9	9	9		1	1	9	1	2
1	2	7	213	18	2	2.4	36.8	1	2	1203	skin pustules and eye infection	2	9	9	2	9	9	2	49	999	2	2	2	2	2	1	2	2	local infection	2	9		1	2		2		9	9	9	9	9	9		1	1	6	1	1
1	2	7	213	14	2	2.8	36.8	1	2	1003	skin pustules	2	9	9	2	9	9	2	53	999	2	2	2	2	2	1	2	2	local infections	2	9		2	9		2		9	9	9	9	9	9		1	1	9	1	5
1	2	7	213	13	2	2.4	36.6	1	2	1006	skin pustules	2	9	9	2	9	9	2	53	999	2	2	2	2	2	1	2	2	local infections	2	9		2	9		2		9	9	9	9	9	9		1	1	8	1	2
1	2	7	213	7	1	2.9	36.5	1	2	1230	fast breathing	2	9	9	2	9	9	2	70	64	1	2	2	2	1	2	2	2	pnemonia	2	9	no jaundice	2	9		2		9	9	9	9	9	9		1	1	7	1	99
1	2	7	213	14	1	3.1	36.5	1	2	1331	fast breathing	2	9	9	2	9	9	2	74	69	1	2	2	2	2	1	2	2	pneumonia	2	9		2	9		2		9	9	9	9	9	9		2	1	10	1	3
1	2	7	213	7	1	3.1	37.1	1	2	1010	fast breathing	2	9	9	2	9	9	2	83	77	1	2	2	2	2	2	2	2	pneumonia	2	9		2	9		2		9	9	9	9	9	9		1	1	9	1	4
1	2	7	213	3	2	2.7	36.5	1	2		fast breathing	2	9	9	2	9	9	2	75	74	1	2	2	2	1	2	2	2	psbi or vsd	2	2		2	9		2		9	9	9	9	9	9		1	1	7	1	3
1	2	7	213	3	2	3.1	37	1	2	921	fast breathing	2	9	9	2	9	9	2	88	85	1	2	2	2	2	2	2	2	psbi or vsd	2	9		2	9		2		9	9	9	9	9	9		1	1	10	1	4
1	2	7	213	3	2	3	36.1	1	2	930	fast breathing	2	9	9	2	9	9	2	68	64	1	2	2	2	2	1	2	2	psbi or vsd	2	9		2	9		2		9	9	9	9	9	9		1	1	9	1	4
1	2	7	213	3	1	2.6	37.1	1	2	1219	fast breathing	2	9	9	2	9	9	2	75	75	1	2	2	2	2	2	2	2	psbi or vsd	2	9		2	9		2		9	9	9	9	9	9		1	1	7	1	4
1	2	7	213	6	2	1	34.7	1	2		low weight	2	9	9	2	9	9	2	32	999	2	2	2	1	2	2	2	2	psbi or vsd	2	9		2	9		2		9	9	9	9	9	9		1	1	7	1	4
1	2	7	213	2	2	2.6	35	1	2	1011	low temperature	2	9	9	2	9	9	2	48	999	2	2	2	1	1	2	2	2	psbi or vsd	2	9		2	9		2		9	9	9	9	9	9		1	1	9	1	5
1	2	7	213	1	1	3	36	1	2	845	fast breathing	2	9	9	2	9	9	2	69	65	1	2	2	2	1	2	2	2	psbi or vsd	2	9		2	9		2		9	9	9	9	9	9		2	1	7	1	5
1	2	7	213	6	2	2.9	37.1	1	2	111	fast breathing,umbilicus,skin pustules	2	9	9	2	9	9	2	72	69	1	2	2	2	1	1	2	2	psbi or vsd	2	9		2	9		2		9	9	9	9	9	9		1	1	9	1	2
1	2	7	213	10	1	3.4	38.6	1	2	1125	fever	2	9	9	2	9	9	2	51	999	2	2	1	2	2	2	2	2	psbi or vsd	2	9		2	9		2		9	9	9	9	9	9		1	1	5	1	3
1	2	7	213	3	1	1.6	33.8	1	2	1213	low temperature	2	9	9	2	9	9	2	42	999	2	2	2	1	2	2	2	2	psbi or vsd	2	9		2	9		2		9	9	9	9	9	9		1	1	6	2	1
1	2	7	213	3	2	3	36.4	1	2	1003	fast breathing and skin pustules	2	9	9	2	9	9	2	69	66	1	2	2	2	2	1	2	2	psbi or vsd	2	9		2	9		2		9	9	9	9	9	9		1	1	10	1	5
1	2	7	213	7	1	2.7	35.2	1	2	1001	low temperature	2	9	9	2	9	9	2	55	999	2	2	2	1	2	2	2	2	psbi or vsd	2	9		2	9		2		9	9	9	9	9	9		1	1	10	1	6
1	2	7	213	1	2	1.5	36	1	2	922	very low weight	2	9	9	2	9	9	2	43	999	2	1	2	2	2	2	2	2	psbi or vsd	2	9		2	9		2		9	9	9	9	9	9		1	1	3	1	1
1	2	7	213	3	1	2.6	37	1	2	920	stopped feeding well	2	9	9	1	2	1	2	53	999	2	2	2	2	2	2	2	2	psbi or vsd	2	9		2	9		2		9	9	9	9	9	9		1	1	1	1	4
1	2	7	213	7	1	3	38.2	1	2	1417	high temperature	2	9	9	2	9	9	2	53	999	2	2	1	2	2	2	2	2	psbi or vsd	2	9		2	9		2		9	9	9	9	9	9		1	1	7	1	4
1	2	7	213	1	2	2.6	36.5	1	2	1011	eye infection	2	9	9	2	9	9	2	51	999	2	2	2	2	2	2	2	2	sd or infection unlikely	2	9		1	2		2		9	9	9	9	9	9		1	1	10	1	2
1	2	7	213	1	1	2.7	37.2	1	2	912	fast breathing	2	9	9	2	9	9	2	58	999	2	2	2	2	2	2	2	2	sd or infection unlikely	2	9		2	9		2		9	9	9	9	9	9		1	1	6	1	3
1	2	7	213	1	1	1.4	35.5	1	2	1201	very low weight	2	9	9	2	9	9	2	58	999	2	2	2	2	2	2	2	2	sd or infection unlikely	2	9		1	2		2		9	9	9	9	9	9		1	1	6	1	2
1	2	7	213	1	1	1.6	37	1	2	1201	low weight and eye infection	2	9	9	2	9	9	2	41	999	2	2	2	2	2	2	2	2	sd or infection unlikely	2	9		1	2		2		9	9	9	9	9	9		1	1	7	1	4
1	2	7	213	1	1	1.8	35.9	1	2	1003	low weight	2	9	9	2	9	9	2	45	999	2	2	2	2	2	2	2	2	sd or infection unlikely	2	9		2	9		2		9	9	9	9	9	9		1	1	9	1	5
1	2	7	213	1	2	1.4	36.7	1	2	1212	low weight	2	9	9	2	9	9	2	53	999	2	2	2	2	2	2	2	2	sd or infection unlikely	2	9		2	9		2		9	9	9	9	9	9		1	1	3	1	1
1	2	7	213	1	1	1.6	37	1	2	1201	low weight and eye infection	2	9	9	2	9	9	2	41	999	2	2	2	2	2	2	2	2	sd or infection unlikely	2	9		1	2		2		9	9	9	9	9	9		1	1	7	1	4
1	2	7	213	1	2	1.8	37.4	1	2	1231	low weight	2	9	9	2	9	9	2	55	999	2	2	2	2	2	2	2	2	sd or infection unlikely	2	9		2	9		2		9	9	9	9	9	9		1	1	6	1	4
1	2	7	213	1	2	1.8	37.4	1	2	1231	low weight	2	9	9	2	9	9	2	55	999	2	2	2	2	2	2	2	2	sd or infection unlikely	2	9		2	9		2		9	9	9	9	9	9		1	1	6	1	4
1	2	8	213	3	1	3	37	1	2	917	umbilicus draining pus	2	9	9	2	9	9	2	50	999	2	2	2	2	1	2	2	2	local infection	2	2		2	9		2		9	9	9	9	9	9		1	1	9	1	5
1	2	8	213	3	2	2.3	36.6	1	2	1112	umbilicus draining pus	2	9	9	2	9	9	2	51	999	2	2	2	2	1	2	2	2	local infection	2	9		2	9		2		9	9	9	9	9	9		1	1	9	1	2
1	2	8	213	3	2	2.6	36.5	1	2	946	umbilicus draining pus	2	9	9	2	9	9	2	49	999	2	2	2	2	1	2	2	2	local infection	2	9		2	9		2		9	9	9	9	9	9		1	1	6	1	3
1	2	8	213	6	2	3	36.9	1	2	1117	umbilicus draining pus	2	9	9	2	9	9	2	56	999	2	2	2	2	1	2	2	2	local infection	2	9		2	9		2		9	9	9	9	9	9		1	1	6	1	6
1	2	8	213	7	2	2.9	36.6	1	2	1101	fast breathing	2	9	9	2	9	9	2	68	64	1	2	2	2	2	2	2	2	pneumonia	2	9		2	9		2		9	9	9	9	9	9		1	1	10	1	5
1	2	8	213	1	2	2.6	36.6	1	2	1031	stopped feeding well	2	9	9	1	2	1	2	55	999	2	2	2	2	2	2	2	2	psbi or vsd	2	9	no jaudice	2	9		2		9	9	9	9	9	9		1	1	1	1	5
1	2	8	213	7	2	2.5	37.1	1	2	1409	fast breathing and sev chest indrawing	2	9	9	2	9	9	2	79	77	1	1	2	2	2	2	2	2	psbi or vsd	2	9		2	9		2		9	9	9	9	9	9		1	1	5	1	4
1	2	8	213	1	1	2.8	38.8	1	2	1236	fever	2	9	9	2	9	9	2	92	85	1	2	1	2	2	2	2	2	psbi or vsd	2	2		2	9		2		9	9	9	9	9	9		1	1	5	1	2
1	2	8	213	3	1	3.2	36.6	1	2	1101	fast breathing	2	9	9	2	9	9	2	71	66	1	2	2	2	1	2	2	2	psbi or vsd	2	9		2	9		2		9	9	9	9	9	9		1	1	8	1	3
1	2	8	213	1	1	3	36.7	1	2	1101	fast breathing	2	9	9	2	9	9	2	70	68	1	2	2	2	2	2	2	2	psbi or vsd	2	9		2	9		2		9	9	9	9	9	9		1	1	8	1	6
1	2	8	213	5	2	2.7	36	1	2	1035	severe chest indrawing	2	9	9	2	9	9	2	34	999	2	1	2	2	1	2	2	2	psbi or vsd	2	9		2	9		2		9	9	9	9	9	9		1	1	9	1	2
1	2	8	213	2	1	2.7	36.3	1	1	1151	fast breathing	2	9	9	2	9	9	2	69	67	1	2	2	2	2	2	2	2	psbi or vsd	2	9		2	9		2		9	9	9	9	9	9		1	1	8	1	3
1	2	8	213	3	2	2.4	36.6	1	2	1015	movement on stimulation	2	9	9	2	9	9	2	49	999	2	2	2	2	2	2	1	2	psbi or vsd	2	9		2	9		2		9	9	9	9	9	9		1	1	5	1	3
1	2	8	213	3	1	1.6	36	1	2	1013	severe chest indrawing	2	9	9	2	9	9	2	51	999	2	1	2	2	2	2	2	2	psbi or vsd	2	9		2	9		2		9	9	9	9	9	9		1	1	9	1	4
1	2	8	213	3	1	2.3	38	1	2	1007	fever	2	9	9	2	9	9	2	55	999	2	2	1	2	1	2	2	2	psbi or vsd	2	9		2	9		2		9	9	9	9	9	9		1	1	9	1	5
1	2	8	213	3	1	2.8	36.4	1	2	1035	fast breathing	2	9	9	2	9	9	2	76	72	1	2	2	2	2	2	2	2	psbi or vsd	2	9		2	9		2		9	9	9	9	9	9		1	1	8	1	2
1	2	8	213	1	2	2.6	38.2	1	2	1051	high tenperature	2	9	9	2	9	9	2	53	999	2	2	1	2	2	2	2	2	psbi or vsd	2	9		2	9		2		9	9	9	9	9	9		1	1	4	1	1
1	2	8	213	1	2	2.6	36.6	1	2	1031	stop feeding well	2	9	9	1	2	1	2	55	999	2	2	2	2	2	2	2	2	psbi or vsd	2	9		2	9		2		9	9	9	9	9	9		1	1	1	1	5
1	2	8	213	7	2	2.9	36.5	1	2	1220	eye infection	2	9	9	2	9	9	2	55	999	2	2	2	2	2	2	2	2	sd or infection unlikely	2	9		1	2		2		9	9	9	9	9	9		1	1	8	1	3
1	2	8	213	7	1	3.2	35.5	1	2	1111	eye discharge	2	9	9	2	9	9	2	55	999	2	2	2	2	2	2	2	2	sd or infection unlikely	2	9		1	2		2		9	9	9	9	9	9		1	1	8	1	5
1	2	8	213	7	2	3.4	36.6	1	2	1103	eye draining pus	2	9	9	2	9	9	2	51	999	2	2	2	2	2	2	2	2	sd or infection unlikely	2	9		1	2		2		9	9	9	9	9	9		1	1	8	1	6
1	2	8	213	3	2	2.8	36.6	1	2	1313	eye draining pus	2	9	9	2	9	9	2	51	999	2	2	2	2	2	2	2	2	sd or infection unlikely	2	9		1	2		2		9	9	9	9	9	9		1	1	8	1	2
1	2	8	213	3	1	2.6	36.3	1	2	912	eye infection	2	9	9	2	9	9	2	48	999	2	2	2	2	2	2	2	2	sd or infection unlikely	2	9		1	2		2		9	9	9	9	9	9		1	1	10	1	6
1	2	8	213	3	1	1.6	36	1	2	1013	severe chest indrawing	2	9	9	2	9	9	2	51	999	2	1	2	2	2	2	2	2	sd or infection unlikely	2	9		2	9		2		9	9	9	9	9	9		1	1	9	1	4
1	2	9	225	4	1	3.2	37.2	1	2		umbilicus discharge	2	9	9	2	9	9	2	51	999	2	2	2	2	1	2	2	2	local infection	2	9		1	1	eye infection	2		9	9	9	9	9	9		1	1	11	1	4
1	2	9	225	3	1	3.2	36.9	1	1	1131	umbilical discharge	2	9	9	2	9	9	2	37	999	2	2	2	2	1	1	2	2	local infection	2	9		1	1	eye infection	2		9	9	9	9	9	9		1	1	18	1	4
1	2	9	225	3	2	2.8	36	1	1	1328	umbilical discharge	2	9	9	2	9	9	2	52	999	2	2	2	2	1	2	2	2	local infection	2	9		2	9		2		9	9	9	9	9	9		1	1	13	1	4
1	2	9	225	16	2	3.3	36.5	1	1	1204	rashes	2	9	9	2	9	9	2	57	999	2	2	2	2	2	1	2	2	local infection	2	9		2	9		2		9	9	9	9	9	9		1	1	18	1	5
1	2	9	225	6	2	2.5	36.6	1	1	1337	sick	2	9	9	2	9	9	2	30	999	2	2	2	2	1	1	2	2	local infection	2	9		2	9		2		9	9	9	9	9	9		1	1	6	1	4
1	2	9	225	14	1	2.7	36.8	1	2	948	umbilical discharge	2	9	9	2	9	9	2	41	999	2	2	2	2	1	2	2	2	local infection	2	9		2	9		2		9	9	9	9	9	9		1	1	11	1	4
1	2	9	225	3	1	2.9	37.3	1	2	1036	sick	2	9	9	2	9	9	2	59	999	2	2	2	2	1	2	2	2	local infection	2	9		2	9		2		9	9	9	9	9	9		1	1	5	1	3
1	2	9	225	4	2	2.5	36.7	1	1	1447	sick	2	9	9	2	9	9	2	46	999	2	2	2	2	1	2	2	2	local infection	2	9		2	9		2		9	9	9	9	9	9		1	1	6	1	2
1	2	9	225	4	2	3.3	36.9	1	2	1049	sick	2	9	9	2	9	9	2	41	999	2	2	2	2	1	2	2	2	local infection	1	2	jaundice	2	2		2		9	9	9	9	9	9		1	1	12	1	4
1	2	9	225	5	1	2.8	37.3	1	1	1504	rashes	2	9	9	2	9	9	2	54	999	2	2	2	2	1	1	2	2	local infection	2	9		1	1	eye infection	2		9	9	9	9	9	9		1	1	10	1	4
1	2	9	225	11	2	2.9	36.7	1	1	1006	umbilical draining pus	2	9	9	2	9	9	2	47	999	2	2	2	2	1	1	2	2	local infection	2	9		2	9		2		9	9	9	9	9	9		1	1	9	1	4
1	2	9	225	17	1	3.6	36.2	1	1	1042	rashes	2	9	9	2	9	9	2	44	999	2	2	2	2	2	1	2	2	local infection	2	9		2	9		2		9	9	9	9	9	9		1	1	13	1	3
1	2	9	225	15	2	3.7	37.2	1	2	1352	rashes	2	9	9	2	9	9	2	51	999	2	2	2	2	1	1	2	2	local infection	2	9		2	9		2		9	9	9	9	9	9		1	1	10	1	6
1	2	9	225	7	1	3.2	36.7	1	1	1024	umbilicus	2	9	9	2	9	9	2	53	999	2	2	2	2	1	2	2	2	local infection	2	9		2	9		2		9	9	9	9	9	9		1	1	9	1	2
1	2	9	225	14	2	2.6	36.6	1	1	1404	umbilical discharge	2	9	9	2	9	9	2	50	999	2	2	2	2	1	1	2	2	local infection	2	9		2	9		2		9	9	9	9	9	9		1	1	10	1	4
1	2	9	225	14	2	3.1	36.4	1	2	1143	rashes	2	9	9	2	9	9	2	31	999	2	2	2	2	2	1	2	2	local infection	2	9		2	9		2		9	9	9	9	9	9		1	1	11	1	3
1	2	9	225	3	2	2.8	36.7	1	1	1151	umbilical discharge	2	9	9	2	9	9	2	50	999	2	2	2	2	1	2	2	2	local infection	2	9		2	9		2		9	9	9	9	9	9		1	1	9	1	3
1	2	9	225	7	2	2.9	36.7	1	1	1312	umbilical discharge	2	9	9	2	9	9	2	49	999	2	2	2	2	1	2	2	2	local infection	2	9		2	9		2		9	9	9	9	9	9		1	1	15	1	3
1	2	9	225	7	2	2.9	36.7	1	1	1312	umbilical discharge	2	9	9	2	9	9	2	49	999	2	2	2	2	1	2	2	2	local infection	2	9		2	9		2		9	9	9	9	9	9		1	1	15	1	3
1	2	9	225	10	1	2.6	36.5	1	1	1110	umbilical discharge	2	9	9	2	9	9	2	42	999	2	2	2	2	1	2	2	2	local infection	2	9		1	2	eye infection	2		9	9	9	9	9	9		1	1	12	1	3
1	2	9	225	10	2	3.2	36.6	1	1	1115	skin pustules	2	9	9	2	9	9	2	47	999	2	2	2	2	2	1	2	2	local infection	2	9		2	9		2		9	9	9	9	9	9		1	1	10	1	5
1	2	9	225	5	2	2.4	36.8	1	2	1132	umbilical discharge	2	9	9	2	9	9	2	35	999	2	2	2	2	1	2	2	2	local infection	2	9		1	1	eye infection	2		9	9	9	9	9	9		1	1	13	1	3
1	2	9	225	5	2	2.9	36.5	1	1	1115	skin pustules	2	9	9	2	9	9	2	51	999	2	2	2	2	2	1	2	2	local infection	2	9		2	9		2		9	9	9	9	9	9		1	1	9	1	5
1	2	9	225	19	1	3.1	36.2	1	1	1220	umbilicus red	2	9	9	2	9	9	2	51	999	2	2	2	2	1	2	2	2	local infection	2	9		2	9		2		9	9	9	9	9	9		1	1	10	1	5
1	2	9	225	5	1	2.6	36.6	1	2	1309	umbilical discharge	2	9	9	2	9	9	2	49	999	2	2	2	2	1	2	2	2	local infection	2	9		2	9		2		9	9	9	9	9	9		1	1	16	1	5
1	2	9	225	3	1	2.9	36.6	1	1	911	skin pustules	2	9	9	2	9	9	2	49	999	2	2	2	2	2	1	2	2	local infection	2	9		2	9		2		9	9	9	9	9	9		1	1	10	1	4
1	2	9	225	11	2	2.3	36	1	1	1300	red umbilicus	2	9	9	2	9	9	2	42	999	2	2	2	2	1	2	2	2	local infection	2	9		2	9		2		9	9	9	9	9	9		1	1	11	1	5
1	2	9	225	16	2	2.6	36.8	1	2	1148	umbilical discharge	2	9	9	2	9	9	2	72	79	1	2	2	2	1	2	2	2	pneumonia	1	2	jaundice	1	2	eye infection	2		9	9	9	9	9	9		1	1	10	1	4
1	2	9	225	7	2	2.3	37	1	2	1433	sick	2	9	9	2	9	9	2	74	70	1	2	2	2	1	2	2	2	pneumonia	2	9		2	9		2		9	9	9	9	9	9		1	1	6	1	5
1	2	9	225	2	1	2.8	36.8	1	1	1447	crying at night	2	9	9	2	9	9	2	65	67	1	2	2	2	2	2	2	2	psbi or vsd	2	9		2	9		2		9	9	9	9	9	9		1	1	10	1	5
1	2	9	225	3	2	2.6	36.9	1	2	1508	sick	2	9	9	2	9	9	2	64	66	1	1	2	2	1	2	2	2	psbi or vsd	2	9		2	9		2		9	9	9	9	9	9		1	1	12	1	5
1	2	9	225	4	1	2.7	38.1	1	1	1443	fever	2	9	9	2	9	9	2	55	999	2	1	1	2	1	2	2	2	psbi or vsd	2	9		2	9		2		9	9	9	9	9	9		1	1	12	1	4
1	2	9	225	5	2	3.3	37.1	1	1		sick	2	9	9	2	9	9	2	67	71	1	2	2	2	2	1	2	2	psbi or vsd	1	1	severe jaundice	1	1	eye infection	2		9	9	9	9	9	9		2	2		9	99
1	2	9	225	3	2	1.2	35	1	1	1228	sick	2	9	9	2	9	9	2	52	999	2	1	2	1	1	2	2	2	psbi or vsd	1	2	jaundice	1	2	eye infection	2		9	9	9	9	9	9		2	9		9	99
1	2	9	225	3	2	1.2	34.9	1	1	1238	sick	1	1	2	9	9	9	2	62	60	1	1	2	1	2	2	2	2	psbi or vsd	2	9		2	9		2		9	9	9	9	9	9		2	9		9	99
1	2	9	225	3	2	1.2	35	1	1		sick	2	9	9	2	9	9	2	52	999	2	1	2	1	1	2	2	2	PSBI OR VSD	1	2		1	2		2		9	9	9	9	9	9		2	9		9	99
1	2	9	225	54	2	3.2	38.7	1	1	1033	cough/fever	2	9	9	2	9	9	2	67	62	1	2	1	2	2	2	2	2	psbi or vsd	2	9		2	9		2		9	9	9	9	9	9		1	1	15	1	4
1	2	9	225	1	1	2.1	37.1	1	2	1021	sick	2	9	9	2	9	9	2	91	91	1	2	2	2	1	2	2	2	psbi or vsd	2	9		1	2	ei	2		9	9	9	9	9	9		1	1	5	1	4
1	2	9	226	12	1	3.3	37.2	1	2	1120	chest indrawing/fast breathing	2	9	9	2	9	9	2	82	94	1	1	2	2	2	2	2	2	psbi or vsd	2	9		2	9		2		9	9	9	9	9	9		1	1	15	1	4
1	2	10	225	12	2	2.5	37.6	1	1	905	rashes	2	9	9	2	9	9	2	50	999	2	2	2	2	1	1	2	2	local infection	2	9		2	9		2		9	9	9	9	9	9		1	1	15	2	99
1	2	10	225	2	1	2.7	36.6	1	2	1026	sick	2	9	9	2	9	9	2	55	999	2	2	2	2	1	2	2	2	local infection	2	9		2	9		2		9	9	9	9	9	9		1	1	10	1	3
1	2	10	225	2	2	3.3	36.4	1	1	1005	umbilical discharge	2	9	9	2	9	9	2	42	999	2	2	2	2	1	1	2	2	local infection	2	9		2	9		2		9	9	9	9	9	9		1	1	15	1	4
1	2	10	225	2	2	2.8	36.9	1	1	1153	umbilicus draining pus	2	9	9	2	9	9	2	57	999	2	2	2	2	1	2	2	2	local infection	2	2		2	9		2		9	9	9	9	9	9		1	1	13	2	99
1	2	10	225	10	1	3.4	36.6	1	1	1202	rashes	2	9	9	2	9	9	2	50	999	2	2	2	2	1	1	2	2	local infection	2	9		2	9		2		9	9	9	9	9	9		1	1	11	1	6
1	2	10	225	4	1	3.1	36.2	1	1	1257	umbilical discharge	2	9	9	2	9	9	2	51	999	2	2	2	2	1	2	2	2	local infection	2	9		1	1	eye infection	2		9	9	9	9	9	9		1	1	13	1	1
1	2	10	225	13	1	2.1	36.3	1	1	1103	sick	2	9	9	2	9	9	2	38	999	2	2	2	2	1	1	2	2	local infection	2	9		2	9		2		9	9	9	9	9	9		1	1	10	1	3
1	2	10	225	7	2	2.7	36.2	1	1	1128	rashes	2	9	9	2	9	9	2	42	999	2	2	2	2	1	1	2	2	local infection	2	9		2	9		2		9	9	9	9	9	9		1	1	10	1	4
1	2	10	225	2	2	2.3	36.8	1	1	1214	umbilical discharge	2	9	9	2	9	9	2	51	999	2	2	2	2	1	1	2	2	local infection	2	9		2	9		2		9	9	9	9	9	9		1	1	10	1	6
1	2	10	225	6	1	2.9	36.4	1	1	1219	rashes	2	9	9	2	9	9	2	52	999	2	2	2	2	1	1	2	2	local infection	2	9		2	9		2		9	9	9	9	9	9		1	1	8	1	4
1	2	10	225	4	1	2.8	37	1	1	1126	umbilicus draining pus	2	9	9	2	9	9	2	46	999	2	2	2	2	1	2	2	2	local infection	2	9		2	9		2		9	9	9	9	9	9		2	1	9	1	2
1	2	10	225	2	2	2.5	37.3	1	1	1442	umbilicus draining pus	2	9	9	2	9	9	2	38	999	2	2	2	2	1	2	2	2	local infection	2	9		1	1	eye infection	2		9	9	9	9	9	9		1	1	9	1	5
1	2	10	225	7	2	2.8	36.8	1	1	1046	skin pustules	2	9	9	2	9	9	2	54	999	2	2	2	2	1	1	2	2	local infection	2	9		2	9		2		9	9	9	9	9	9		1	1	11	1	4
1	2	10	225	8	2	3.6	36.1	1	2	1032	rashes	2	9	9	2	9	9	2	49	999	2	2	2	2	1	1	2	2	local infection	2	9		2	9		2		9	9	9	9	9	9		1	1	15	1	4
1	2	10	225	5	2	3	37	1	1	1349	umbilical discharge	2	9	9	2	9	9	2	47	999	2	2	2	2	1	2	2	2	local infection	2	2		1	1	eye infection	2		9	9	9	9	9	9		2	1	10	1	4
1	2	10	225	40	2	3.1	36.4	1	1	1007	umbilical draining pus	2	9	9	2	9	9	2	37	999	2	2	2	2	1	1	2	2	local infection	2	9		2	9		2		9	9	9	9	9	9		1	1	11	1	4
1	2	10	225	7	2	2.9	36.6	1	1	1131	sick	2	9	9	2	9	9	2	53	999	2	2	2	2	1	2	2	2	local infection	2	9		1	1	eye infection	2		9	9	9	9	9	9		1	1	14	1	2
1	2	10	225	13	1	3.2	36.8	1	1	1315	eye discharge, cattarh	2	9	9	2	9	9	2	45	999	2	2	2	2	1	1	2	2	local infection	2	9		1	1	eye infection	2		9	9	9	9	9	9		1	1	10	1	3
1	2	10	225	6	2	2.9	36	1	1	1315	umbilical discharge	2	9	9	2	9	9	2	52	999	2	2	2	2	1	1	2	2	local infection	2	9		2	9		2		9	9	9	9	9	9		1	1	10	1	3
1	2	10	225	2	2	3.1	36	1	1	1149	umbilical discharge	2	9	9	2	9	9	2	58	999	2	2	2	2	1	2	2	2	local infection	2	9		2	9		2		9	9	9	9	9	9		1	1	9	1	3
1	2	10	225	6	1	2.4	37.1	1	2	1336	skin rashes	2	9	9	2	9	9	2	56	999	2	2	2	2	1	1	2	2	local infection	2	9		1	2	eye infection	2		9	9	9	9	9	9		1	1	15	1	6
1	2	10	225	7	2	2.6	36.1	1	1	1203	umbilical draining pus	2	9	9	2	9	9	2	56	999	2	2	2	2	1	2	2	2	local infection	2	9		2	9		2		9	9	9	9	9	9		2	9		9	99
1	2	10	225	5	2	2.6	36.6	1	2	1434	umbilical discharge	2	9	9	2	9	9	2	52	999	2	2	2	2	1	2	2	2	local infection	2	9		1	2	eye infection	2		9	9	9	9	9	9		1	1	18	1	5
1	2	10	225	5	2	2.1	36.7	1	1	1211	umbilical discharge	2	9	9	2	9	9	2	47	999	2	2	2	2	1	2	2	2	local infection	2	9		2	9		2		9	9	9	9	9	9		1	1	19	1	5
1	2	10	225	8	1	3.1	36.6	1	1	932	rashes	2	9	9	2	9	9	2	52	999	2	2	2	2	1	1	2	2	local infection	2	9		2	9		2		9	9	9	9	9	9		1	1	15	2	99
1	2	10	225	8	2	2.7	36.8	1	1	1148	umbilical draining pus	2	9	9	2	9	9	2	57	999	2	2	2	2	1	1	2	2	local infection	2	9		2	9		2		9	9	9	9	9	9		1	1	11	1	5
1	2	10	225	10	1	3.2	36.8	1	2	1000	skin rashes	2	9	9	2	9	9	2	40	999	2	2	2	2	1	1	9	9	local infection	2	9	no jaudice	2	9		2		9	9	9	9	9	9		1	1	10	1	4
1	2	10	225	29	1	3.4	36.6	1	1	1323	rashes	2	9	9	2	9	9	2	42	999	2	2	2	2	2	1	2	2	local infection	2	9		2	9		2		9	9	9	9	9	9		1	1	14	1	4
1	2	10	225	12	2	3	37.1	1	2	1225	fever,umbilical bleeding	2	9	9	2	9	9	2	53	999	2	2	2	2	1	2	2	2	local infection	2	9		2	9		2		9	9	9	9	9	9		1	1	8	1	2
1	2	10	225	45	2	4.3	36.6	1	1	1029	rashes	2	9	9	2	9	9	2	37	999	2	2	2	2	1	1	2	2	local infection	2	9		2	9		2		9	9	9	9	9	9		1	1	15	1	5
1	2	10	225	3	1	3.2	35.9	1	1	1112	umbilical discharge	2	9	9	2	9	9	2	57	999	2	2	2	2	1	2	2	2	local infection	2	9		2	9		2		9	9	9	9	9	9		1	1	9	1	2
1	2	10	225	12	1	3.2	37.1	1	2	940	skin pustules	2	9	9	2	9	9	2	52	999	2	2	2	2	1	1	2	2	local infection	2	9	nojaundice	2	9		2		9	9	9	9	9	9		1	1	15	1	6
1	2	10	225	11	2	2.6	37.1	1	1	933	redness of the umblicus	2	9	9	2	9	9	2	45	999	2	2	2	2	1	2	2	2	local infection	2	9	no jaundice	2	9		2		9	9	9	9	9	9		1	1	5	1	2
1	2	10	225	5	2	3.2	36.8	1	2	1322	eye infection	2	9	9	2	9	9	2	52	999	2	2	2	2	1	2	2	2	local infection	1	2		1	2		2		9	9	9	9	9	9		1	1	10	1	1
1	2	10	225	5	1	3	36.8	1	2	1244	umbilical discharge	2	9	9	2	9	9	2	47	999	2	2	2	2	1	2	2	2	local infection	2	9		2	9		2		9	9	9	9	9	9		1	1	13	1	4
1	2	10	225	11	2	3.4	37.1	1	2	1126	umbilical discharge	2	9	9	2	9	9	2	56	999	2	2	2	2	1	2	2	2	local infection	2	9		2	9		2		9	9	9	9	9	9		1	1	12	1	4
1	2	10	225	11	1	2.8	37.1	1	1	1014	eye discharge	2	9	9	2	9	9	2	69	72	1	2	2	2	2	2	2	2	pneumonia	2	9		1	1	eye infection	2		9	9	9	9	9	9		1	1	11	1	3
1	2	10	225	8	2	2.7	36.8	1	1	1208	rashes	2	9	9	2	9	9	2	72	75	1	2	2	2	2	1	2	2	pneumonia	2	9		2	9		2		9	9	9	9	9	9		1	1	5	1	3
1	2	10	225	14	1	3.8	36.3	1	1	1057	umbilical discharge	2	9	9	2	9	9	2	67	62	1	2	2	2	1	2	2	2	pneumonia	2	9		2	9		2		9	9	9	9	9	9		1	1	20	1	3
1	2	10	225	14	1	3.6	36.7	1	1	1149	cough	2	9	9	2	9	9	2	67	63	1	2	2	2	2	2	2	2	pneumonia	2	9		2	9		2		9	9	9	9	9	9		1	1	11	1	2
1	2	10	225	1	1	3.6	38.1	1	2		sick	2	9	9	1	2	1	2	66	65	1	2	1	2	2	2	2	2	psbi or vsd	2	9		2	9		2		9	9	9	9	9	9		1	1	4	2	99
1	2	10	225	1	2	3.6	37.3	1	2	1202	vomitting	2	9	9	2	9	9	2	76	79	1	2	2	2	1	2	2	2	psbi or vsd	2	9		2	9		2		9	9	9	9	9	9		1	1	12	1	4
1	2	10	225	3	1	3.4	36.4	1	1	1511	umbilical discharge	2	9	9	2	9	9	2	65	68	1	2	2	2	1	2	2	2	psbi or vsd	2	9		2	9		2		9	9	9	9	9	9		1	1	12	2	99
1	2	10	225	3	2	2.7	37.6	1	2	952	sick	2	9	9	2	9	9	2	67	64	1	1	2	2	1	2	2	2	psbi or vsd	2	9		2	9		2		9	9	9	9	9	9		1	1	15	1	2
1	2	10	225	5	1	2.9	36.4	1	1	1033	eye discharge	2	9	9	2	9	9	2	72	69	1	2	2	2	1	2	2	2	psbi or vsd	2	9		1	1	ei	2		9	9	9	9	9	9		1	1	11	1	3
1	2	10	225	1	1	3.2	36.7	1	2	1157	sick	2	9	9	2	9	9	2	97	94	1	2	2	2	2	2	2	2	psbi or vsd	2	9		2	9		2		9	9	9	9	9	9		1	1	5	1	3
1	2	10	225	4	1	2.6	38.4	1	1	1209	fever	2	9	9	2	9	9	2	66	70	1	2	1	2	1	1	2	2	psbi or vsd	2	2		1	2	ei	2		9	9	9	9	9	9		1	1	13	1	2
1	2	10	225	3	1	3.1	37.1	1	1	1449	umbilicus draining pus	2	9	9	2	9	9	2	71	67	1	2	2	2	1	2	2	2	psbi or vsd	2	9		2	9		2		9	9	9	9	9	9		2	1	6	1	4
1	2	10	225	1	2	2.4	37	1	1	1507	umbilical discharge	2	9	9	2	9	9	2	69	72	1	2	2	2	1	2	2	2	psbi or vsd	2	9		1	1	ei	2		9	9	9	9	9	9		2	9		9	99
1	2	10	225	24	2	2.2	36.9	1	1	1211	rashes	2	9	9	2	9	9	2	72	76	1	1	2	2	2	1	2	2	psbi or vsd	2	9		2	9		2		9	9	9	9	9	9		2	1	6	1	4
1	2	10	225	3	2	2.7	37	1	1	1038	sick	2	9	9	2	9	9	2	65	61	1	2	2	2	1	2	2	2	psbi or vsd	2	9		2	9		2		9	9	9	9	9	9		1	1	15	1	3
1	2	10	225	2	1	2.8	36.3	1	1	1141	sick	2	9	9	2	9	9	2	65	68	1	2	2	2	1	2	2	2	psbi or vsd	2	9		2	9		2		9	9	9	9	9	9		1	1	9	1	3
1	2	10	225	1	2	2.2	36	1	1	1133	sick	2	9	9	2	9	9	2	67	67	1	2	2	2	2	2	2	2	psbi or vsd	2	9		1	1	eye infection	2		9	9	9	9	9	9		2	1	9	1	4
1	2	10	225	3	1	2.7	36.2	1	2	943	sick	2	9	9	2	9	9	2	62	66	1	2	2	2	1	1	2	2	psbi or vsd	2	9		2	9		2		9	9	9	9	9	9		1	1	14	1	3
1	2	10	225	2	2	3.3	36.8	1	2	1004	sick	2	9	9	2	9	9	2	61	64	1	2	2	2	1	2	2	2	psbi or vsd	2	9		2	9		2		9	9	9	9	9	9		1	1	10	1	3
1	2	10	225	1	2	2.2	36	1	1	1133	sick	2	9	9	2	9	9	2	67	67	1	2	2	2	2	2	2	2	PSBI OR VSD	2	9		1	1		2		9	9	9	9	9	9		2	1	9	1	4
1	2	10	225	3	1	2.6	36.7	1	1	1041	sick	2	9	9	2	9	9	1	85	88	1	2	2	2	1	2	2	2	psbi or vsd	1	1	severe jaundice	2	9		2		9	9	9	9	9	9		1	9		9	99
1	2	10	225	1	1	3.8	34.2	1	1	1014	movement on stimulation	1	1	2	2	2	2	2	34	999	2	1	2	1	2	2	1	2	psbi or vsd	2	9		2	9		2		9	9	9	9	9	9		2	2		2	99
1	2	11	226	3	1	3.2	36.8	1	2	1100	fever/umbilicus draining pus	2	9	9	2	9	9	2	58	999	2	2	2	2	1	1	2	2	local infection	1	2	jaundice	2	9		2		9	9	9	9	9	9		1	1	13	1	5
1	2	11	226	2	1	2.8	36.8	1	2	1000	umbilical discharge	2	9	9	2	9	9	2	40	999	2	2	2	2	1	2	2	2	local infection	2	9		2	9		2		9	9	9	9	9	9		1	1	10	1	4
1	2	11	226	7	1	3.2	37.2	1	2		fever/rashes	2	9	9	2	9	9	2	23	999	2	2	2	2	1	2	2	2	local infection	2	2		2	9		2		9	9	9	9	9	9		1	1	15	2	99
1	2	11	226	7	2	3	36.8	1	2	1000	umbilical discharge/rashes	2	9	9	2	9	9	2	46	999	2	2	2	2	1	1	2	2	local infection	2	9		2	9		2		9	9	9	9	9	9		1	1	12	1	3
1	2	11	226	13	2	3	36.6	1	2	915	rashes	2	9	9	2	9	9	2	59	999	2	2	2	2	2	1	2	2	local infection	2	9		2	9		2		9	9	9	9	9	9		1	1	10	2	99
1	2	11	226	9	2	3.2	36.8	1	2	1258	skin pustules	2	9	9	2	9	9	2	40	999	2	2	2	2	2	1	2	2	local infection	2	9		2	9		2		9	9	9	9	9	9		1	1	10	1	3
1	2	11	226	17	2	3	36.8	1	2	1244	skin pustules/umbilicus discharge	2	9	9	2	9	9	2	50	999	2	2	2	2	1	1	2	2	local infection	2	9		2	9		2		9	9	9	9	9	9		1	1	10	1	6
1	2	11	226	15	2	3	36.4	1	2	1133	rashes	2	9	9	2	9	9	2	58	999	2	2	2	2	2	1	2	2	local infection	2	9		2	9		2		9	9	9	9	9	9		1	1	10	1	3
1	2	11	226	11	2	3	36.6	1	2	1337	umbilical discharge	2	9	9	2	9	9	2	50	999	2	2	2	2	1	2	2	2	local infection	2	9		2	9		2		9	9	9	9	9	9		1	1	10	1	4
1	2	11	226	1	2	2.8	36.7	1	2	832	skin rashes	2	9	9	2	9	9	2	41	999	2	2	2	2	2	1	2	2	local infection	2	2		2	9		2		9	9	9	9	9	9		1	1	10	1	7
1	2	11	226	1	1	2.9	36.5	1	2	1113	umbilical discharge	2	9	9	2	9	9	2	55	999	2	2	2	2	1	2	2	2	local infection	2	9		2	9		2		9	9	9	9	9	9		1	1	4	1	5
1	2	11	226	13	2	2.8	36.7	1	2	948	skin rashes	2	9	9	2	9	9	2	59	999	2	2	2	2	2	1	2	2	local infection	2	9		2	9		2		9	9	9	9	9	9		1	1	10	1	8
1	2	11	226	31	2	3.2	36.2	1	1	1115	skin pustules	2	9	9	2	9	9	2	48	999	2	2	2	2	1	1	2	2	local infection	2	9		2	9		2		9	9	9	9	9	9		1	1	11	1	4
1	2	11	226	7	1	3.2	37	1	1	1000	umbilical discharge/skin pustules	2	9	9	2	9	9	2	50	999	2	2	2	2	1	1	2	2	local infection	2	9		2	9		1		9	9	9	9	9	9		1	1	10	1	6
1	2	11	226	4	2	1.8	35.6	1	1	1001	rashes	2	9	9	2	9	9	2	33	999	2	2	2	2	1	1	2	2	local infection	1	2	jaundice	2	9		2		9	9	9	9	9	9		1	1	9	1	3
1	2	11	226	7	2	3	36.8	1	2	920	rashes	2	9	9	2	9	9	2	36	999	2	2	2	2	1	1	2	2	local infection	2	9		2	9		2		9	9	9	9	9	9		1	1	10	1	3
1	2	11	226	4	2	3.4	36.6	1	1	800	umbilical discharge	2	9	9	2	9	9	2	56	999	2	2	2	2	1	2	2	2	local infection	2	9		2	9		2		9	9	9	9	9	9		1	1	11	1	4
1	2	11	226	20	1	2.9	36.6	1	1	928	skin rashes	2	9	9	2	9	9	2	58	999	2	2	2	2	1	1	2	2	local infection	2	9		2	9		2		9	9	9	9	9	9		1	1	16	1	6
1	2	11	226	8	2	2.2	36.7	1	2	1018	umbilical discharge	2	9	9	2	9	9	2	28	999	2	2	2	2	1	2	2	2	local infection	1	2	jaundice	2	9		2		9	9	9	9	9	9		1	1	13	1	10
1	2	11	226	1	1	2.5	35.9	1	2	850	skin rashes	2	9	9	2	9	9	2	43	999	2	2	2	2	1	1	2	2	local infection	2	9	no jaudice	2	9		2		9	9	9	9	9	9		1	1	12	1	2
1	2	11	226	5	1	2.9	36.1	1	2	1121	umbilical discharge	2	9	9	2	9	9	2	43	999	2	2	2	2	1	2	2	2	local infection	2	9		2	9		2		9	9	9	9	9	9		1	1	6	1	3
1	2	11	226	7	1	3.2	36.4	1	2	800	skin rahes	2	9	9	2	9	9	2	55	999	2	2	2	2	1	1	2	2	local infection	2	9	no jaundice	2	9		2		9	9	9	9	9	9		1	1	15	1	4
1	2	11	226	10	1	3.2	37	1	2	800	skin pustules/eyes draining pus	2	9	9	2	9	9	2	59	999	2	2	2	2	2	1	2	2	local infection	2	9		1	2	eye infection	2		9	9	9	9	9	9		1	1	10	1	7
1	2	11	226	2	2	2.9	37.1	1	2	850	umbilical discharge	2	9	9	2	9	9	2	59	999	2	2	2	2	1	2	2	2	local infection	2	9		1	2	eye infection	2		9	9	9	9	9	9		1	1	11	1	5
1	2	11	226	7	2	3	37	1	2	1056	umbilical discharge	2	9	9	2	9	9	2	50	999	2	2	2	2	1	2	2	2	local infection	2	9		2	9		2		9	9	9	9	9	9		1	1	10	1	6
1	2	11	226	2	2	3.1	36.6	1	2	1438	umbilical discharge	2	9	9	2	9	9	2	53	999	2	2	2	2	1	2	2	2	local infection	2	9		2	9		2		9	9	9	9	9	9		1	1	13	1	2
1	2	11	226	9	1	3.2	35.9	1	2	850	umbilical discharge	2	9	9	2	9	9	2	50	999	2	2	2	2	1	2	2	2	local infection	2	9		2	9		2		9	9	9	9	9	9		1	1	10	1	2
1	2	11	226	6	2	3	36.4	1	2	920	umbilical discharge	2	9	9	2	9	9	2	44	999	2	2	2	2	1	2	2	2	local infection	2	9		2	9		2		9	9	9	9	9	9		1	1	12	1	4
1	2	11	226	8	1	3	36.8	1	2	946	skin rashes	2	9	9	2	9	9	2	44	999	2	2	2	2	2	1	2	2	local infection	2	9		2	9		2		9	9	9	9	9	9		1	1	12	1	4
1	2	11	226	14	1	2.2	36.4	1	2	1140	umblical discharge	2	9	9	2	9	9	2	40	999	2	2	2	2	1	1	2	2	local infection	2	9	no jaudice	2	9		2		9	9	9	9	9	9		1	1	13	1	1
1	2	11	226	13	1	3.4	36.4	1	1	1100	skin rashes	2	9	9	2	9	9	2	65	59	2	2	2	2	2	1	2	2	local infection	2	9		2	9		2		9	9	9	9	9	9		1	1	10	1	4
1	2	11	226	4	2	2.4	36.6	1	2	1049	skin rashes	2	9	9	2	9	9	2	41	999	2	2	2	2	1	1	2	2	local infection	2	9		2	9		2		9	9	9	9	9	9		1	1	11	1	6
1	2	11	226	11	1	3.1	36.9	1	2	959	umbilical discharge	2	9	9	2	9	9	2	50	999	2	2	2	2	1	1	2	2	local infection	2	9		2	9		2		9	9	9	9	9	9		1	1	8	1	5
1	2	11	226	9	2	2.9	36.5	1	2	959	umbilical discharge	2	9	9	2	9	9	2	28	999	2	2	2	2	1	2	2	2	local infection	2	9		2	9		2		9	9	9	9	9	9		1	1	15	1	6
1	2	11	226	4	2	2.8	36.4	1	2	926	umbilical discharge	2	9	9	2	9	9	2	40	999	2	2	2	2	1	2	2	2	local infections	2	9		2	9		2		9	9	9	9	9	9		1	1	10	1	2
1	2	11	226	40	2	3.7	36.6	1	1	1100	crying/restless	2	9	9	2	9	9	2	64	60	1	2	2	2	2	2	2	2	pneumonia	2	9		2	9		2		9	9	9	9	9	9		1	1	10	1	3
1	2	11	226	7	1	2.8	36.4	1	2	826	fast breathing	2	9	9	2	9	9	2	79	72	1	2	2	2	2	2	2	2	pneumonia	2	9		2	9		2		9	9	9	9	9	9		1	1	10	2	99
1	2	11	226	7	1	3.3	36.4	1	1	940	fast breathing/umbilical discharge	2	9	9	2	9	9	2	87	60	1	2	2	2	1	2	2	2	pneumonia	2	9		2	9		2		9	9	9	9	9	9		1	1	15	1	5
1	2	11	226	12	1	2.8	36.6	1	2	1300	rashes/fast breathing	2	9	9	2	9	9	2	78	92	1	2	2	2	2	1	2	2	pneumonia	2	9		2	9		2		9	9	9	9	9	9		1	1	15	1	5
1	2	11	226	14	2	3.4	36.4	1	2	920		2	9	9	2	9	9	2	84	67	1	2	2	2	2	2	2	2	pneumonia	2	9		2	9		2		9	9	9	9	9	9		1	1	9	1	4
1	2	11	226	10	1	3.2	36.4	1	2	1405	fast breathing	2	9	9	2	9	9	2	82	89	1	2	2	2	2	2	2	2	pneumonia	2	9		2	9		2		9	9	9	9	9	9		1	1	10	1	4
1	2	11	226	3	1	2.9	36.4	1	2		fever,fast breathing	2	9	9	2	9	9	2	76	62	1	1	2	2	1	2	2	2	psbi or vsd	2	9		2	9		2		9	9	9	9	9	9		1	1	12	1	5
1	2	11	226	13	2	2.4	37.7	1	1		fevar/cough	2	9	9	2	9	9	2	80	72	1	1	2	2	2	1	2	2	psbi or vsd	2	9		2	9		2		9	9	9	9	9	9		1	1	10	1	7
1	2	11	226	10	2	3.2	38.2	1	2	814	skin rashes	2	9	9	2	9	9	2	121	120	1	2	1	2	1	1	2	2	psbi or vsd	2	9		2	9		2		9	9	9	9	9	9		1	1	13	1	2
1	2	11	226	2	2	2.4	40.1	1	2	1430	convulsion	1	1	2	9	9	9	1	80	74	1	1	1	2	2	2	2	2	psbi or vsd	2	9		2	9		2		9	9	9	9	9	9		2	2		9	99
1	2	11	226	1	2	2.2	38	1	2	1000	fast breathing/crying	2	9	9	2	9	9	2	130	114	1	2	1	2	2	2	2	2	psbi or vsd	2	9		2	9		2		9	9	9	9	9	9		1	1	15	1	2
1	2	11	226	1	2	2.2	37.4	1	2		fever/crying	2	9	9	2	9	9	2	99	77	1	2	2	2	2	2	2	2	psbi or vsd	2	9		2	9		2		9	9	9	9	9	9		1	1	14	2	99
1	2	11	226	3	2	2.9	36.9	1	1	1147	excessive crying	2	9	9	2	9	9	2	79	89	1	2	2	2	2	2	2	2	psbi or vsd	2	9		2	9		2		9	9	9	9	9	9		1	1	9	1	1
1	2	11	226	8	2	3.2	37	1	1		skin pustules	2	9	9	2	9	9	2	69	106	1	1	2	2	2	1	2	2	psbi or vsd	2	9		2	9		2		9	9	9	9	9	9		1	1	10	1	6
1	2	11	226	45	2	2.5	36.4	1	2	1153	baby is small	2	9	9	2	9	9	1	47	999	2	2	2	2	2	2	2	2	psbi or vsd	2	9		2	9		2		9	9	9	9	9	9		2	9		9	99
1	2	11	226	2	1	2.3	38.9	1	2	1446	sick	2	9	9	2	9	9	2	58	999	2	1	1	2	2	2	2	2	psbi or vsd	2	9		2	9		2		9	9	9	9	9	9		1	1	9	1	3
1	2	11	226	2	2	2.2	37.7	1	1	820	fever	2	9	9	2	9	9	2	97	74	1	1	2	2	1	1	2	2	psbi or vsd	2	9		2	9		2		9	9	9	9	9	9		1	1	12	2	99
1	2	11	226	3	1	2.6	37	1	2	1322	fast breathing	2	9	9	2	9	9	2	61	69	1	1	2	2	1	2	2	2	psbi or vsd	2	9		2	9		2		9	9	9	9	9	9		1	1	15	1	2
1	2	11	226	1	1	3.8	38.1	1	1		fever	2	9	9	2	9	9	2	81	88	1	1	1	2	2	1	2	2	psbi or vsd	2	9		2	9		2		9	9	9	9	9	9		1	1	3	1	6
1	2	11	226	6	2	3.1	36.6	1	2	1217	fast breathing	2	9	9	2	9	9	2	81	63	1	2	2	2	2	2	2	2	psbi or vsd	2	9		2	9		2		9	9	9	9	9	9		1	1	10	1	2
1	2	11	226	4	1	3.4	38.2	1	2	1200	fast breathing	2	9	9	2	9	9	2	80	69	1	1	1	2	2	2	2	2	psbi or vsd	2	9		2	9		2		9	9	9	9	9	9		1	1	10	2	99
1	2	11	226	5	1	3.4	38.1	1	1	918	fever	2	9	9	2	9	9	2	71	60	1	2	1	2	1	1	2	2	psbi or vsd	2	9		2	9		2		9	9	9	9	9	9		1	1	16	1	5
1	2	11	226	1	1	3	36.8	1	2	1200	excessive crying	2	9	9	2	9	9	2	78	84	1	2	2	2	2	2	2	2	psbi or vsd	2	9		2	9		2		9	9	9	9	9	9		1	1	12	1	2
1	2	11	226	3	1	2.4	38.7	1	2	921	abdominal distension	1	2	2	9	9	9	2	78	72	1	2	1	2	2	2	2	2	psbi or vsd	1	2	jaundice	2	9		2		9	9	9	9	9	9		2	9		9	99
1	2	11	226	1	2	2.9	36.6	1	2	1101	fast breathing	2	9	9	2	9	9	2	67	62	1	2	2	2	2	2	2	2	psbi or vsd	2	9		1	2	ei	2		9	9	9	9	9	9		1	1	1	1	4
1	2	11	226	14	2	2.8	36.4	1	2	850	stop feeding well	2	9	9	1	2	1	2	42	999	2	2	2	2	2	1	1	2	psbi or vsd	2	9		2	9		2		9	9	9	9	9	9		1	1	3	1	1
1	2	11	226	7	2	3.2	38.7	1	2	920	fever	2	9	9	2	9	9	2	61	67	1	2	1	2	2	2	2	2	psbi or vsd	2	9	no jaundice	2	9		9		9	9	9	9	9	9		1	1	10	1	2
1	2	11	226	10	1	2.8	38.8	1	2	1206	fever/crying excessively	2	9	9	1	2	1	2	58	999	2	2	1	2	2	2	2	2	psbi or vsd	2	9		2	9		2		9	9	9	9	9	9		2	9		9	99
1	2	11	226	1	1	2.9	38.7	1	2	911	convulsion/fever	1	1	2	9	9	9	1	80	62	1	1	1	2	2	2	2	2	psbi or vsd	2	9		2	9		2		9	9	9	9	9	9		2	9		9	99
1	2	11	226	1	2	3.3	36.8	1	2	1104	fast breathing	2	9	9	2	9	9	2	90	78	1	2	2	2	1	2	2	2	psbi or vsd	2	9		2	9		2		9	9	9	9	9	9		1	1	6	1	4
1	2	11	226	2	2	2.8	38.9	1	2	1331	fever	2	9	9	2	9	9	2	68	70	1	2	1	2	1	2	2	2	psbi or vsd	2	9		2	9		2		9	9	9	9	9	9		1	1	12	1	5
1	2	12	226	7	1	2.6	37	1	1	839	umbilical discharge	2	9	9	2	9	9	2	48	999	2	2	2	2	1	2	2	2	local infection	2	9		2	9		2		9	9	9	9	9	9		1	1	14	1	6
1	2	12	226	14	2	3.1	36.3	1	2	1000	umbilical discharge	2	9	9	2	9	9	2	59	999	2	2	2	2	1	2	2	2	local infection	2	9		2	9		2		9	9	9	9	9	9		1	1	13	1	4
1	2	12	226	14	1	3.2	36.5	1	1	800	skin pustules	2	9	9	2	9	9	2	39	999	2	2	2	2	2	1	2	2	local infection	2	9		2	9		2		9	9	9	9	9	9		1	1	13	1	4
1	2	12	226	3	2	2.6	36.8	1	1	812	umbilical discharge	2	9	9	2	9	9	2	50	999	2	2	2	2	1	2	2	2	local infection	2	9		2	9		2		9	9	9	9	9	9		1	1	10	1	5
1	2	12	226	3	2	2.4	36.3	1	1	849	umbilical discharge	2	9	9	2	9	9	2	37	999	2	2	2	2	1	2	2	2	local infection	2	9		2	9		2		9	9	9	9	9	9		1	1	11	1	6
1	2	12	226	7	2	3.1	36.4	1	1	1130	umbilical discharge	2	9	9	2	9	9	2	43	999	2	2	2	2	1	2	2	2	local infection	2	9		2	9		2		9	9	9	9	9	9		1	1	12	1	5
1	2	12	226	7	1	3.1	36.4	1	1	1200	skin rashes	2	9	9	2	9	9	2	39	999	2	2	2	2	2	1	2	2	local infection	2	9		2	9		2		9	9	9	9	9	9		1	1	10	1	2
1	2	12	226	1	1	3.1	36.4	1	2	930	rashes	2	9	9	2	9	9	2	37	999	2	2	2	2	1	2	2	2	local infection	2	9		2	9		2		9	9	9	9	9	9		1	1	15	2	99
1	2	12	226	6	1	3	36.7	1	1	831	fever/skin pustules	2	9	9	2	9	9	2	49	999	2	2	2	2	2	1	2	2	local infection	2	9		2	9		2		9	9	9	9	9	9		1	1	12	2	99
1	2	12	226	3	2	3.2	36.6	1	1	1027	skin pustules	2	9	9	2	9	9	2	28	999	2	2	2	2	2	1	2	2	local infection	2	9		2	9		2		9	9	9	9	9	9		1	1	14	2	99
1	2	12	226	4	2	2.4	36.4	1	1	1200	rashes/umbilical discharge	2	9	9	2	9	9	2	47	999	2	2	2	2	1	1	2	2	local infection	2	9		2	9		2		9	9	9	9	9	9		1	1	15	1	3
1	2	12	226	3	2	2.8	36.2	1	1	837	skin pustules	2	9	9	2	9	9	2	53	999	2	2	2	2	2	1	2	2	local infection	2	9		2	9		2		9	9	9	9	9	9		1	1	10	2	99
1	2	12	226	4	2	2.8	36.4	1	1	1000	umbilical discharge	2	9	9	2	9	9	2	56	999	2	2	2	2	1	2	2	2	local infection	2	9		2	9		2		9	9	9	9	9	9		1	1	9	1	2
1	2	12	226	6	1	2.4	37.1	1	1	1008	skin pustules	2	9	9	2	9	9	2	51	999	2	2	2	2	2	1	2	2	local infection	1	2		2	9		2		9	9	9	9	9	9		1	1	14	1	8
1	2	12	226	14	1	3.2	37.1	1	1	1200	skin pustules	2	9	9	2	9	9	2	36	999	2	2	2	2	2	1	2	2	local infection	2	9		2	9		2		9	9	9	9	9	9		1	1	13	1	6
1	2	12	226	4	1	3	36.8	1	1	1119	umbilical discharge	2	9	9	2	9	9	2	55	999	2	2	2	2	1	2	2	2	local infection	2	9		2	9		2		9	9	9	9	9	9		1	1	9	1	1
1	2	12	226	7	2	3.2	36.8	1	1	839	skin pustules/umbilicus draining pus	2	9	9	2	9	9	2	52	999	2	2	2	2	1	1	2	2	local infection	2	9		2	9		2		9	9	9	9	9	9		1	1	13	1	5
1	2	12	226	7	1	4	36.2	1	1	920	umbilicus draining pus	2	9	9	2	9	9	2	36	999	2	2	2	2	1	2	2	2	local infection	2	9		2	9		2		9	9	9	9	9	9		1	1	10	1	4
1	2	12	226	10	2	2.8	36.2	1	2	937	skin pustules/umbilicus draining pus	2	9	9	2	9	9	2	48	999	2	2	2	2	1	1	2	2	local infection	2	9		2	9		2		9	9	9	9	9	9		1	1	9	1	4
1	2	12	226	11	1	3.1	36.8	1	1	1056	rashes	2	9	9	2	9	9	2	51	999	2	2	2	2	1	1	2	2	local infection	2	9		2	9		2		9	9	9	9	9	9		1	1	10	1	3
1	2	12	226	7	2	3.2	36.6	1	1	938	skin rashes	2	9	9	2	9	9	2	36	999	2	2	2	2	2	1	2	2	local infection	2	2		2	9		2		9	9	9	9	9	9		1	1	15	2	99
1	2	12	226	3	1	3	36.8	1	1	906	rashes	2	9	9	2	9	9	2	50	999	2	2	2	2	2	1	2	2	local infection	2	9		2	9		2		9	9	9	9	9	9		1	1	14	2	99
1	2	12	226	24	2	2.8	37	1	1	1150	skin rashes	2	9	9	2	9	9	2	49	999	2	2	2	2	2	1	2	2	local infection	2	9		2	9		2		9	9	9	9	9	9		1	1	10	1	2
1	2	12	226	3	2	3.1	36.8	1	2	1430	umbilical discharge	2	9	9	2	9	9	2	59	999	2	2	2	2	1	2	2	2	local infection	2	9		2	9		2		9	9	9	9	9	9		1	1	9	1	4
1	2	12	226	10	1	3	36.4	1	2	844	skin pustules	2	9	9	2	9	9	2	36	999	2	2	2	2	2	1	2	2	local infection	2	9		2	9		2		9	9	9	9	9	9		1	1	10	1	2
1	2	12	226	7	2	3.2	36.8	1	1	920	rashes	2	9	9	2	9	9	2	39	999	2	2	2	2	2	1	2	2	local infection	2	9		2	9		2		9	9	9	9	9	9		1	1	13	2	99
1	2	12	226	30	2	3	36.6	1	1	1232	rashes	2	9	9	2	9	9	2	42	999	2	2	2	2	2	1	2	2	local infection	2	9		2	9		2		9	9	9	9	9	9		1	1	11	1	2
1	2	12	226	1	2	2.4	36.4	1	1	1130	umbilical discharge	2	9	9	2	9	9	2	38	999	2	2	2	2	1	2	2	2	local infection	2	9		2	9		2		9	9	9	9	9	9		1	1	14	1	4
1	2	12	226	4	1	3.2	36.7	1	2	812	umbilical discharge	2	9	9	2	9	9	2	59	999	2	2	2	2	1	2	2	2	local infection	2	9		2	9		2		9	9	9	9	9	9		1	1	11	1	5
1	2	12	226	3	1	3.2	36.8	1	2	903	umbilical discharge	2	9	9	2	9	9	2	52	999	2	2	2	2	1	2	2	2	local infection	2	9		2	9		2		9	9	9	9	9	9		1	1	13	1	7
1	2	12	226	22	1	3.1	36.1	1	2	920	skin rashes	2	9	9	2	9	9	2	34	999	2	2	2	2	2	1	2	2	local infection	2	9		2	9		2		9	9	9	9	9	9		1	1	10	1	2
1	2	12	226	2	2	2.8	36.8	1	2	830	rashes/umbilical discharge	2	9	9	2	9	9	2	46	999	2	2	2	2	1	1	2	2	local infection	2	9		2	9		2		9	9	9	9	9	9		1	1	15	2	99
1	2	12	226	4	2	2.8	37	1	2	1200	umbilical discharge	2	9	9	2	9	9	2	40	999	2	2	2	2	1	2	2	2	local infection	2	9		2	9		2		9	9	9	9	9	9		1	1	9	1	3
1	2	12	226	3	1	3.1	36.8	1	2	840	umbilical discarge	2	9	9	2	9	9	2	38	999	2	2	2	2	1	2	2	2	local infection	2	9		2	9		2		9	9	9	9	9	9		1	1	11	1	2
1	2	12	226	14	2	3.2	36.5	1	2	844	umbilicus/skin rashes	2	9	9	2	9	9	2	52	999	2	2	2	2	1	1	2	2	local infection	2	9		2	9		2		9	9	9	9	9	9		1	1	11	1	2
1	2	12	226	3	2	3.1	36.8	1	1	1140	umbilical discharge	2	9	9	2	9	9	2	48	999	2	2	2	2	1	2	2	2	local infection	2	9		2	9		2		9	9	9	9	9	9		1	1	11	1	6
1	2	12	226	3	2	3.2	36.2	1	1	852	umbilical discharge	2	9	9	2	9	9	2	56	999	2	2	2	2	1	2	2	2	local infection	2	9		2	9		2		9	9	9	9	9	9		1	1	10	1	2
1	2	12	226	14	1	3.1	37	1	2	900	skin pustules	2	9	9	2	9	9	2	44	999	2	2	2	2	2	1	2	2	local infection	2	9		2	9		2		9	9	9	9	9	9		1	1	8	1	2
1	2	12	226	7	1	3.1	36.2	1	1	1126	umbilical discharge	2	9	9	2	9	9	2	40	999	2	2	2	2	2	1	2	2	local infection	2	9		2	9		2		9	9	9	9	9	9		1	1	9	1	2
1	2	12	226	31	1	4	36.2	1	1	1352	skin rashes	2	9	9	2	9	9	2	42	999	2	2	2	2	2	1	2	2	local infection	2	9		2	9		2		9	9	9	9	9	9		1	1	10	1	3
1	2	12	226	7	1	2.8	36.7	1	2	915	umbilical discharge	2	9	9	2	9	9	2	51	999	2	2	2	2	1	1	2	2	local infection	2	9		2	9		2		9	9	9	9	9	9		1	1	10	1	3
1	2	12	226	7	1	3.1	36.4	1	2	928	skin rashes	2	9	9	2	9	9	2	41	999	2	2	2	2	2	1	2	2	local infection	2	9		2	9		2		9	9	9	9	9	9		1	1	10	1	6
1	2	12	226	1	2	2.8	36.7	1	2	1113	umbilical discharge	2	9	9	2	9	9	2	55	999	2	2	2	2	1	2	2	2	local infection	2	9		2	9		2		9	9	9	9	9	9		1	1	9	1	4
1	2	12	226	10	2	3.1	36.8	1	1	930	skin rashes	2	9	9	2	9	9	2	46	999	2	2	2	2	2	1	2	2	local infection	2	9		2	9		2		9	9	9	9	9	9		1	1	10	1	4
1	2	12	226	17	1	2.8	37.1	1	2	840	fast breathing	2	9	9	2	9	9	2	74	76	1	2	2	2	2	2	2	2	pneumonia	2	9		2	9		2		9	9	9	9	9	9		1	1	15	1	5
1	2	12	226	7	1	2.8	36.9	1	1	1026	fast breathing	2	9	9	2	9	9	2	68	62	1	2	2	2	2	2	2	2	pneumonia	2	9		2	9		2		9	9	9	9	9	9		1	1	10	1	2
1	2	12	226	13	2	3.1	36.2	1	1	1020	fast breathing	2	9	9	2	9	9	2	74	68	1	2	2	2	2	1	2	2	pneumonia	2	9		2	9		2		9	9	9	9	9	9		1	1	10	1	5
1	2	12	226	7	1	3.2	36.3	1	1	848	fast breathing	2	9	9	2	9	9	2	76	74	1	2	2	2	2	2	2	2	pneumonia	2	9		2	9		2		9	9	9	9	9	9		1	1	10	1	2
1	2	12	226	16	2	4.3	36.6	1	1	839	fast breathing	2	9	9	2	9	9	2	102	96	1	2	2	2	2	1	2	2	pneumonia	2	9		2	9		2		9	9	9	9	9	9		1	1	5	1	8
1	2	12	226	25	2	4.2	36.4	1	1	1100	fast breathing/skin rashes	2	9	9	2	9	9	2	90	82	1	2	2	2	2	1	2	2	pneumonia	2	9		2	9		2		9	9	9	9	9	9		1	1	9	1	2
1	2	12	226	24	2	3.2	36.5	1	1	1240	fastbreathing	2	9	9	2	9	9	2	80	72	1	2	2	2	2	2	2	2	pneumonia	2	9		2	9		2		9	9	9	9	9	9		1	1	15	1	4
1	2	12	226	3	2	3.1	38.1	1	1	1055	fast breathing	2	9	9	2	9	9	2	110	81	1	2	1	2	1	2	2	2	psbi or vsd	2	9		2	9		2		9	9	9	9	9	9		1	1	8	1	5
1	2	12	226	9	2	3	38.1	1	1	900	fever	2	9	9	2	9	9	2	68	61	1	2	1	2	2	2	2	2	psbi or vsd	2	9		2	9		2		9	9	9	9	9	9		1	1	11	2	99
1	2	12	226	5	2	2.7	36.7	1	1	1034	umbilical discharge	2	9	9	2	9	9	2	63	61	1	2	2	2	1	2	2	2	psbi or vsd	2	9		2	9		2		9	9	9	9	9	9		1	1	10	1	3
1	2	12	226	3	2	2.8	39.1	1	1	1217	sick	2	9	9	2	9	9	2	70	67	1	1	1	2	2	2	1	2	psbi or vsd	2	9		2	9		2		9	9	9	9	9	9		1	1	12	1	2
1	2	12	226	1	2	2.3	37	1	1	815	fast breathing	2	9	9	2	9	9	2	64	77	1	2	2	2	2	2	2	2	psbi or vsd	2	9		2	9		2		9	9	9	9	9	9		1	1	16	2	99
1	2	12	226	1	2	3	35.1	1	1	1115	sick	2	9	9	2	9	9	2	39	999	2	2	2	1	2	2	2	2	psbi or vsd	2	9		2	9		2		9	9	9	9	9	9		1	1	2	1	5
1	2	12	226	2	2	3	36.7	1	1	852	fast breathing	2	9	9	2	9	9	2	62	68	1	2	2	2	1	1	2	2	psbi or vsd	2	9		2	9		2		9	9	9	9	9	9		1	1	11	1	4
1	2	12	226	4	2	2	38.3	1	1		excessive crying/fever	2	9	9	2	9	9	2	72	88	1	2	1	2	2	2	2	2	psbi or vsd	2	9		2	9		2		9	9	9	9	9	9		1	1	10	1	3
1	2	12	226	14	1	2.6	38.1	2	1	1116	not feeding wel	2	9	9	1	2	1	2	68	61	1	1	1	2	2	2	1	2	psbi or vsd	2	9		9	9		9		9	9	9	9	9	9		1	1	3	1	2
1	2	12	226	1	1	3	35.8	1	1	817	sick	2	9	9	2	9	9	2	72	71	1	2	2	2	2	2	2	2	psbi or vsd	2	9		2	9		2		9	9	9	9	9	9		2	9		9	99
1	2	12	226	1	2	3	36.8	1	1	900	fast breathing	2	9	9	2	9	9	2	82	64	1	2	2	2	2	2	2	2	psbi or vsd	2	9		2	9		2		9	9	9	9	9	9		1	1	11	2	99
1	2	12	226	3	2	2.2	38.4	1	1	928	convulsion/fever	2	9	9	1	1	2	1	92	86	1	1	1	2	2	2	1	2	psbi or vsd	2	9		2	9		2		9	9	9	9	9	9		2	9		9	99
1	2	12	226	7	1	2.2	38.7	1	1	1221	fever	2	9	9	2	9	9	2	86	77	1	2	1	2	1	2	2	2	psbi or vsd	2	9		2	9		2		9	9	9	9	9	9		1	1	12	1	3
1	2	12	226	1	1	3.1	36.6	1	2	1511	fast breathing	2	9	9	2	9	9	2	83	81	1	2	2	2	2	2	2	2	psbi or vsd	2	9		2	9		2		9	9	9	9	9	9		1	1	9	1	6
1	2	12	226	2	2	2.6	36.4	1	1	1251	rashes	2	9	9	2	9	9	2	66	75	1	2	2	2	1	1	2	2	psbi or vsd	2	9		2	9		2		9	9	9	9	9	9		1	1	15	1	4
1	2	12	226	1	2	3.2	37.1	1	2	1201	fast breathing	2	9	9	2	9	9	2	68	64	1	2	2	2	2	2	2	2	psbi or vsd	2	9		2	9		2		9	9	9	9	9	9		1	1	13	1	6
1	2	13	224	20	1	4.1	37	1	2	1600	skin pustules	2	9	9	2	9	9	2	48	999	2	2	2	2	2	1	2	2	local infection	2	9		2	9		2		9	9	9	9	9	9		1	1	10	1	4
1	2	13	224	8	2	3.4	36.8	1	1	1008	skin pustules	2	9	9	2	9	9	2	49	999	2	2	2	2	2	1	2	2	local infection	2	9		2	9		2		9	9	9	9	9	9		1	1	9	1	5
1	2	13	224	6	2	2.6	36.1	1	1	1000	umbilicus draining pus	2	9	9	2	9	9	2	38	999	2	2	2	2	1	2	2	2	local infection	2	9		2	9		2		9	9	9	9	9	9		1	1	5	1	5
1	2	13	224	5	1	2.4	36.7	1	1	1141	fast breathing	2	9	9	2	9	9	2	49	999	2	2	2	2	1	2	2	2	local infection	2	9		2	9		2		9	9	9	9	9	9		1	1	8	1	5
1	2	13	224	23	2	2.7	37	1	1	850	skin pustules	2	9	9	2	9	9	2	51	999	2	2	2	2	2	1	2	2	local infection	2	9		2	9		2		9	9	9	9	9	9		1	1	6	1	8
1	2	13	224	13	1	2.4	36.6	1	1	1100	skin rashes	2	9	9	2	9	9	2	43	999	2	2	2	2	2	1	2	2	local infection	2	9		2	9		2		9	9	9	9	9	9		1	1	7	1	5
1	2	13	224	7	1	3.3	36.7	1	1	1402	skin rashes	2	9	9	2	9	9	2	56	999	2	2	2	2	2	1	2	2	local infection	2	9		2	9		2		9	9	9	9	9	9		1	1	10	1	5
1	2	13	224	11	2	2.7	36.7	1	1	816	skin pustules	2	9	9	2	9	9	2	36	999	2	2	2	2	2	1	2	2	local infection	2	9		2	9		2		9	9	9	9	9	9		1	1	10	1	5
1	2	13	224	53	2	4.5	37	1	1	1211	skin pustules	2	9	9	2	9	9	2	33	999	2	2	2	2	2	1	2	2	local infection	2	9		2	9		2		9	9	9	9	9	9		1	1	9	1	5
1	2	13	224	7	2	3.4	36.5	1	2	910	skin pustules	2	9	9	2	9	9	2	48	999	2	2	2	2	2	1	2	2	local infection	2	9		2	9		2		9	9	9	9	9	9		1	1	8	1	6
1	2	13	224	4	1	2.8	36.7	1	1	958	hotness of the body	2	9	9	2	9	9	2	50	999	2	2	2	2	1	2	2	2	local infections	2	9		2	9		2		9	9	9	9	9	9		1	1	7	1	5
1	2	13	224	20	2	3.6	37.1	1	1	1115	skin pustules and eye discharge	2	9	9	2	9	9	2	90	81	1	2	2	2	2	1	2	2	pneumonia	2	9		1	2		2		9	9	9	9	9	9		1	1	5	1	4
1	2	13	224	14	1	3.1	37	1	1	1030	fast breathing	2	9	9	2	9	9	2	63	61	1	2	2	2	2	2	2	2	pneumonia	2	9		1	2	eye problem	2		9	9	9	9	9	9		1	1	8	1	5
1	2	13	224	13	2	2.7	36.9	1	1	945	skin pustules,ear discharge	2	9	9	2	9	9	2	63	61	1	2	2	2	2	1	2	2	pneumonia	2	9		2	9		2		9	9	9	9	9	9		1	1	7	1	5
1	2	13	224	15	1	3.3	36.9	1	1	1100	fast breathing	2	9	9	2	9	9	2	63	61	1	2	2	2	2	2	2	2	pneumonia	2	9		2	9		2		9	9	9	9	9	9		1	1	10	1	6
1	2	13	224	22	1	3.4	36.9	1	1	1136	fast breathing	2	9	9	2	9	9	2	73	75	1	2	2	2	2	2	2	2	pneumonia	2	9		2	9		2		9	9	9	9	9	9		1	1	7	1	3
1	2	13	224	13	1	3	38.2	1	1	1020	skin pustules, fever	2	9	9	2	9	9	2	48	999	2	2	1	2	2	1	2	2	psbi or vsd	2	9		2	9		2		9	9	9	9	9	9		1	1	8	1	3
1	2	13	224	2	2	2	36.1	1	2	1135	eye problem/low weight, convulsions	2	9	9	2	9	9	2	53	999	2	2	2	2	2	2	2	2	psbi or vsd	2	9		1	2	eye infection	2		9	9	9	9	9	9		2	9		9	99
1	2	13	224	2	2	3	37.1	1	2	1650	convulsing	2	9	9	2	9	9	1	51	999	2	2	2	2	2	2	2	2	psbi or vsd	2	9		1	2	eye infection	2		9	9	9	9	9	9		2	9		9	99
1	2	13	224	3	1	3	37.1	1	1	1443	fast breathing	2	9	9	2	9	9	2	80	76	1	2	2	2	2	2	2	2	psbi or vsd	2	9		2	9		2		9	9	9	9	9	9		1	1	8	1	4
1	2	13	224	3	2	3.2	37.2	1	1	1630	fast breathing	2	9	9	2	9	9	2	72	70	1	2	2	2	2	2	2	2	psbi or vsd	2	9		2	9		2		9	9	9	9	9	9		1	1	5	1	3
1	2	13	224	2	1	3.4	38	1	1		hotness of the body,fast breathing	2	9	9	2	9	9	2	77	65	1	2	1	2	1	2	2	2	psbi or vsd	2	9		1	2	ei	2		9	9	9	9	9	9		1	1	7	1	6
1	2	13	224	2	2	2.8	36.7	1	2	1731	fast breathing	2	9	9	2	9	9	2	64	72	1	2	2	2	2	2	2	2	psbi or vsd	2	9		2	9		2		9	9	9	9	9	9		1	1	7	1	7
1	2	13	224	58	1	4.2	37.3	1	1	911	coughing	2	9	9	2	9	9	2	70	61	1	1	2	2	2	2	2	2	psbi or vsd	2	9		2	9		2		9	9	9	9	9	9		1	1	5	1	8
1	2	13	224	3	1	2.8	38	1	2	125	fever	2	9	9	2	9	9	2	56	999	2	2	1	2	2	2	2	2	psbi or vsd	2	9	no jaudice	2	9		2		9	9	9	9	9	9		1	1	8	1	5
1	2	13	224	4	1	2.6	36.6	1	1	1450	not feeding well	2	9	9	1	2	1	2	36	999	2	2	2	2	2	2	2	2	psbi or vsd	2	9		2	9		2		9	9	9	9	9	9		1	1	7	1	5
1	2	13	224	3	2	3	36.6	1	1	1300	fast breathing	2	9	9	2	9	9	2	67	62	1	2	2	2	2	2	2	2	psbi or vsd	2	9		2	9		2		9	9	9	9	9	9		1	1	7	1	6
1	2	13	224	10	2	3.2	38	1	1	1037	skin pustules	2	9	9	2	9	9	2	57	999	2	2	1	2	2	1	2	2	psbi or vsd	2	9		2	9		2		9	9	9	9	9	9		1	1	7	1	4
1	2	13	224	15	1	1.8	38	1	1	1030	low weight/ hotness of the body	2	9	9	2	9	9	2	40	999	2	2	1	2	2	2	2	2	psbi or vsd	2	9		2	9		2		9	9	9	9	9	9		2	9		9	99
1	2	13	224	2	2	2.6	33.7	1	1	915	low temperature	2	9	9	2	9	9	2	37	999	2	2	2	1	2	2	2	2	psbi or vsd	2	9		2	9		2		9	9	9	9	9	9		1	1	7	1	4
1	2	13	224	7	2	3.8	36.8	1	1		yellow soles	2	9	9	2	9	9	2	36	999	2	2	2	2	2	2	2	2	sd or infection	2	9		2	9		2		9	9	9	9	9	9		1	1	10	1	5
1	2	13	224	2	1	2.9	37.4	1	1	1030	crying	2	9	9	2	9	9	2	58	999	2	2	2	2	2	2	2	2	sd or infection unlikely	2	9		2	9		2		9	9	9	9	9	9		1	1	15	1	5
1	2	13	224	1	1	2.6	36.5	1	1	1153	skin rashes	2	9	9	2	9	9	2	60	53	2	2	2	2	2	2	2	2	sd or infection unlikely	2	9		2	9		2		9	9	9	9	9	9		2	9		9	99
1	2	13	224	6	1	2.5	36.5	1	1	1133	excessive crying	2	9	9	2	9	9	2	48	999	2	2	2	2	2	2	2	2	sd or infection unlikely	1	2	jaundice	2	9		2		9	9	9	9	9	9		1	1	8	1	9
1	2	13	224	2	2	2.5	36.3	1	1	1117	stop feeding well	2	9	9	2	9	9	2	43	999	2	2	2	2	2	2	2	2	sd or infection unlikely	2	9		2	9		2		9	9	9	9	9	9		1	1	9	1	1
1	2	13	224	1	1	3.2	36.6	1	2	1658	low temperature	2	9	9	2	9	9	2	53	999	2	2	2	2	2	2	2	2	sd or infection unlikely	2	9		2	9		2		9	9	9	9	9	9		1	1	8	1	3
1	2	13	224	1	1	2.7	37.1	1	1	1206	crying	2	9	9	2	9	9	2	56	999	2	2	2	2	2	2	2	2	sd or infection unlikely	2	9		2	9		2		9	9	9	9	9	9		1	1	10	1	3
1	2	13	224	2	2	2.5	37.7	1	1		hotness of the body	2	9	9	2	9	9	2	49	999	2	2	2	2	2	2	2	2	sd or infection unlikely	2	9		2	9		2		9	9	9	9	9	9		1	1	7	2	99
1	2	13	224	3	1	2.8	37	1	1	1411	eye discharge`	2	9	9	2	9	9	2	40	999	2	2	2	2	2	2	2	2	sd or infection unlikely	2	9		2	9		2		2	9	9	9	9	9		1	1	8	1	6
1	2	13	224	5	1	2.6	36.5	1	1	1039	eye discharge	2	9	9	2	9	9	2	56	999	2	2	2	2	2	2	2	2	sd or infection unlikely	2	9		1	2	eye infection	2		9	9	9	9	9	9		1	1	8	1	7
1	2	13	224	2	2	3	36.8	1	1	1241	eye discharge	2	9	9	2	9	9	2	56	999	2	2	2	2	2	2	2	2	sd or infection unlikely	2	9		1	2		2		9	9	9	9	9	9		2	9		9	99
1	2	13	224	2	2	3.5	37	1	1	1330	eye problem	2	9	9	2	9	9	2	48	999	2	2	2	2	2	2	2	2	sd or infection unlikely	2	9		2	9		2		2	9	9	9	9	9		1	1	10	2	99
1	2	13	224	2	2	2.5	36.1	1	1	1000	assess	2	9	9	2	9	9	2	58	999	2	2	2	2	2	2	2	2	sd or infection unlikely	2	9		2	9		2		9	9	9	9	9	9		1	1	8	1	5
1	2	13	224	5	1	2.5	36.2	1	1	1309	eye problem	2	9	9	2	9	9	2	52	999	2	2	2	2	2	2	2	2	sd or infection unlikely	2	9		2	9		2		9	9	9	9	9	9		1	1	13	1	8
1	2	13	224	2	1	1.8	35.6	1	2	1117	low weigth	2	9	9	2	9	9	2	40	999	2	2	2	2	2	2	2	2	sd or infection unlikely	2	9		2	9		2		9	9	9	9	9	9		2	9		9	99
1	2	13	224	5	2	1.9	36.5	1	2	1430	low weight	2	9	9	2	9	9	2	39	999	2	2	2	2	2	2	2	2	sd or infection unlikely	2	9		2	9		2		9	9	9	9	9	9		2	9		9	99
1	2	13	224	4	1	1.8	37	1	1	908	low weight	2	9	9	2	9	9	2	40	999	2	2	2	2	2	2	2	2	sd or infection unlikely	2	9		2	9		2		9	9	9	9	9	9		2	9		9	99
1	2	13	224	15	1	2	36.7	1	1	1100	low weight	2	9	9	2	9	9	2	43	999	2	2	2	2	2	2	2	2	sd or infection unlikely	2	9		2	9		2		9	9	9	9	9	9		2	9		9	99
1	2	13	224	1	1	1.9	36.1	1	1	1442	fast breathing	2	9	9	2	9	9	2	60	57	2	2	2	2	2	2	2	2	sd or infection unlikely	2	9		2	9		2		9	9	9	9	9	9		2	9		2	99
1	2	14	224	5	2	2.7	36.3	1	1	1110	umbilicus draining pus	2	9	9	2	9	9	2	38	999	2	2	2	2	1	2	2	2	local infection	2	9		2	9		2		9	9	9	9	9	9		1	1	8	1	7
1	2	14	224	3	1	2.4	36.4	1	1	1300	umbilicus draining pus	2	9	9	2	9	9	2	43	999	2	2	2	2	1	2	2	2	local infection	2	2		2	9		2		9	9	9	9	9	9		1	1	7	1	6
1	2	14	224	10	2	2.5	36.5	1	1	1420	excessive cry,skin pustules	2	9	9	2	9	9	2	62	56	2	2	2	2	2	1	2	2	local infection	2	9		2	9		2		9	9	9	9	9	9		1	1	10	1	3
1	2	14	224	7	1	2.3	36.5	1	1	1130	umbilicus draining pus	2	9	9	2	9	9	2	58	999	2	2	2	2	1	2	2	2	local infection	2	9		2	9		2		9	9	9	9	9	9		1	1	12	2	99
1	2	14	224	4	1	2.7	37.3	1	1	1406	fast breathing	2	9	9	2	9	9	2	56	999	2	2	2	2	1	2	2	2	local infection	1	2		1	2		2		9	9	9	9	9	9		1	1	6	1	6
1	2	14	224	14	2	3.2	37	1	1	1100	eye problem& skin pustules	2	9	9	2	9	9	2	43	999	2	2	2	2	2	1	2	2	local infection	2	9		1	2	eye infection	2		9	9	9	9	9	9		1	1	6	1	4
1	2	14	224	6	1	3.9	36.8	1	2	1110	skin pustules	2	9	9	2	9	9	2	40	999	2	2	2	2	2	1	2	2	local infection	2	9		2	9		2		9	9	9	9	9	9		1	1	8	1	5
1	2	14	224	4	1	3.1	36.7	1	2	1245	skin rashes	2	9	9	2	9	9	2	52	999	2	2	2	2	1	2	2	2	local infection	2	9		2	9		2		9	9	9	9	9	9		1	1	5	1	5
1	2	14	224	19	1	3.8	36.2	1	1	1040	skin pustules	2	9	9	2	9	9	2	54	999	2	2	2	2	2	1	2	2	local infection	2	9		2	9		2		9	9	9	9	9	9		1	1	9	1	4
1	2	14	224	12	2	3.1	37.1	1	1	255	skin pustules	2	9	9	2	9	9	2	58	999	2	2	2	2	1	1	2	2	local infection	2	9		2	9		2		9	9	9	9	9	9		1	1	7	1	5
1	2	14	224	16	2	3	36.9	1	1	1134	skin pustules	2	9	9	2	9	9	2	41	999	2	2	2	2	2	1	2	2	local infection	2	9		2	9		2		9	9	9	9	9	9		1	1	8	1	4
1	2	14	224	13	1	3.1	37.1	1	2	1017	umbilicus draining pus	2	9	9	2	9	9	2	48	999	2	2	2	2	1	2	2	2	local infection	2	9		2	9		2		9	9	9	9	9	9		1	1	6	1	4
1	2	14	224	8	2	3.2	36.8	1	2	940	skin pustules	2	9	9	2	9	9	2	52	999	2	2	2	2	2	1	2	2	local infection	2	9		2	9		2		9	9	9	9	9	9		1	1	3	1	6
1	2	14	224	6	1	3.6	37.1	1	1	900	skin pustules	2	9	9	2	9	9	2	52	999	2	2	2	2	2	1	2	2	local infection	2	9		2	9		2		9	9	9	9	9	9		1	1	15	1	5
1	2	14	224	13	1	3.4	36.8	1	1	1030	rashes	2	9	9	2	9	9	2	44	999	2	2	2	2	2	1	2	2	local infection	2	9		2	9		2		9	9	9	9	9	9		1	1	3	1	3
1	2	14	224	33	2	3.8	36.1	1	1	1205	skin pustules	2	9	9	2	9	9	2	48	999	2	2	2	2	2	1	2	2	local infection	2	9		2	9		2		2	9	9	9	9	9		1	1	12	1	5
1	2	14	224	12	1	3.3	37.7	1	1	836	rashes/fever	2	9	9	2	9	9	2	52	999	2	2	2	2	2	1	2	2	local infection	2	9		2	9		2		9	9	9	9	9	9		1	1	5	1	2
1	2	14	224	9	2	3.4	36.2	1	1	1425	skin pustules	2	9	9	2	9	9	2	47	999	2	2	2	2	2	1	2	2	local infection	2	9		2	9		2		9	9	9	9	9	9		1	1	8	1	4
1	2	14	224	10	2	3.6	36.8	1	1	1209	skin pustules	2	9	9	2	9	9	2	58	999	2	2	2	2	2	1	2	2	local infection	2	9		2	9		2		9	9	9	9	9	9		1	1	7	1	5
1	2	14	224	4	1	3.7	36.4	1	1	1205	skin rashes	2	9	9	2	9	9	2	58	999	2	2	2	2	1	2	2	2	local infections	2	9		2	9		2		9	9	9	9	9	9		1	1	7	1	4
1	2	14	224	8	2	2.8	36.8	1	1	1030	fast breathing	2	9	9	2	9	9	2	67	65	1	2	2	2	2	1	2	2	pneumonia	2	9		2	9		2		9	9	9	9	9	9		1	1	10	2	99
1	2	14	224	11	2	3.6	37.1	1	1	1230	fast breathing	2	9	9	2	9	9	2	77	74	1	2	2	2	2	2	2	2	pneumonia	2	9		2	9		2		9	9	9	9	9	9		1	1	11	2	99
1	2	14	224	12	1	3.8	36.9	1	1	910	fast breathing	2	9	9	2	9	9	2	60	63	1	2	2	2	1	2	2	2	pneumonia	2	9		2	9		2		9	9	9	9	9	9		1	1	8	1	4
1	2	14	224	12	1	3.3	37.1	1	1	1215	fast breathing	2	9	9	2	9	9	2	65	62	1	2	2	2	2	2	2	2	pneumonia	2	9		2	9		2		9	9	9	9	9	9		1	1	7	1	5
1	2	14	224	16	1	3.2	37.1	1	1	1050	fast breathing	2	9	9	2	9	9	2	67	66	1	2	2	2	2	2	2	2	pneumonia	2	9		2	9		2		9	9	9	9	9	9		1	1	3	1	3
1	2	14	224	19	2	2.8	37.1	1	1	1145	eye discharge	2	9	9	2	9	9	2	63	61	1	2	2	2	2	2	2	2	pneumonia	2	9		2	9		2		9	9	9	9	9	9		1	1	15	1	4
1	2	14	224	2	1	3.4	37.3	1	1	1417	fast breathing	2	9	9	2	9	9	2	63	64	1	2	2	2	2	2	2	2	psbi or vsd	2	9		2	9		2		9	9	9	9	9	9		1	1	10	2	99
1	2	14	224	16	2	3	38.4	1	1		hotness of the body,umbilicus draining	2	9	9	2	9	9	2	67	71	1	2	1	2	1	2	2	2	psbi or vsd	2	9		2	9		2		9	9	9	9	9	9		1	1	8	2	99
1	2	14	224	7	1	3.1	38.2	2	1	1314	hotness of the body	2	9	9	2	9	9	2	49	999	2	2	1	2	2	2	2	2	psbi or vsd	2	9		2	9		2		9	9	9	9	9	9		1	1	10	1	4
1	2	14	224	13	2	3.2	38.2	1	1	1210	fever, fast breathing	2	9	9	2	9	9	2	70	64	1	2	1	2	2	2	2	2	psbi or vsd	2	9		2	9		2		9	9	9	9	9	9		1	1	10	1	5
1	2	14	224	3	1	3.1	36.7	1	1	1208	skin rashes	2	9	9	2	9	9	2	62	66	1	2	2	2	2	2	2	2	psbi or vsd	2	9		2	9		2		9	9	9	9	9	9		1	1	10	1	5
1	2	14	224	5	2	1.8	36.7	1	2	1438	fast breathing,very low weight	2	9	9	2	9	9	2	67	62	1	2	2	2	2	2	2	2	psbi or vsd	2	9		2	9		2		9	9	9	9	9	9		1	1	7	1	3
1	2	14	224	5	2	1.7	36.5	1	2	306	fast breathing,very low weight	2	9	9	2	9	9	2	70	65	1	2	2	2	2	2	2	2	psbi or vsd	2	9		2	9		2		9	9	9	9	9	9		1	1	7	1	3
1	2	14	224	5	1	1.4	35.4	1	1	1207	low weight for age	1	1	2	9	9	9	2	48	999	2	2	2	1	2	2	1	2	psbi or vsd	2	9		2	9		2		9	9	9	9	9	9		2	9		9	99
1	2	14	224	10	1	3.4	38	1	1	1130	hotness of the body	2	9	9	2	9	9	2	44	999	2	2	1	2	2	2	2	2	psbi or vsd	2	9	no jaundice	2	9		2		9	9	9	9	9	9		1	1	6	1	2
1	2	14	224	4	2	3.1	36.4	1	1	1411	fast breathing	2	9	9	2	9	9	2	77	69	1	2	2	2	2	2	2	2	psbi or vsd	2	9		2	9		2		9	9	9	9	9	9		1	1	8	1	3
1	2	14	224	1	2	1.7	34.4	1	1	930	low temperature	2	9	9	2	9	9	2	41	999	2	2	2	1	2	2	1	2	psbi or vsd	2	9		2	9		2		9	9	9	9	9	9		2	9		9	99
1	2	14	224	6	1	1.5	34.5	1	1	1040	low weigth	2	9	9	2	9	9	2	30	999	2	2	2	1	2	2	2	2	psbi or vsd	2	9		2	9		2		9	9	9	9	9	9		2	9		9	99
1	2	14	224	17	2	2.8	38.8	1	1	1050	fever	2	9	9	2	9	9	2	58	999	2	2	1	2	1	2	2	2	psbi or vsd	2	9		2	9		2		9	9	9	9	9	9		1	1	7	1	8
1	2	14	224	3	2	2.5	38	1	1	1000	fever	2	9	9	2	9	9	2	38	999	2	2	1	2	2	2	2	2	psbi or vsd	2	9		2	9		2		9	9	9	9	9	9		1	1	5	1	4
1	2	14	224	2	2	3	37.1	1	1	939	hotness of the body	2	9	9	2	9	9	2	49	999	2	2	2	2	2	2	2	2	sd or infection unlikely	2	9		2	9		2		9	9	9	9	9	9		1	1	7	1	6
1	2	14	224	11	2	2.7	36.5	1	1		jaundice	2	9	9	2	9	9	2	45	999	2	2	2	2	2	2	2	2	sd or infection unlikely	1	2	jaundice	2	9		2		9	9	9	9	9	9		1	1	8	1	4
1	2	14	224	7	1	2.8	37	1	1	1110	excessive cry	2	9	9	2	9	9	2	56	999	2	2	2	2	2	2	2	2	sd or infection unlikely	2	9		2	9		2		9	9	9	9	9	9		1	1	7	1	2
1	2	14	224	6	1	3.1	36.1	1	1	1308	yellow eye	2	9	9	2	9	9	2	42	999	2	2	2	2	2	2	2	2	sd or infection unlikely	1	2	jaundice	2	9		2		9	9	9	9	9	9		1	1	8	1	5
1	2	14	224	6	2	3.2	37	1	1	920	yellow eyes	2	9	9	2	9	9	2	43	999	2	2	2	2	2	2	2	2	sd or infection unlikely	2	9		2	9		2		9	9	9	9	9	9		1	1	8	1	4
1	2	14	224	3	1	3.2	36.4	1	1	820	assessment	2	9	9	2	9	9	2	51	999	2	2	2	2	2	2	2	2	sd or infection unlikely	2	9		2	9		2		9	9	9	9	9	9		1	2		1	7
1	2	14	224	19	2	2.3	36.6	1	1	1100	low weight	2	9	9	2	9	9	2	30	999	2	2	2	2	2	2	2	2	vsd or infection unlikely	2	9		2	9		2		9	9	9	9	9	9		2	9		9	99
1	2	15	224	8	2	2.8	36.1	1	1	1210	skin rashes	2	9	9	2	9	9	2	51	999	2	2	2	2	2	1	2	2	local infection	2	9		2	9		2		9	9	9	9	9	9		1	1	12	1	5
1	2	15	224	14	2	3.6	36.6	1	1	955	skin pustules	2	9	9	2	9	9	2	36	999	2	2	2	2	2	1	2	2	local infection	2	9		2	9		2		9	9	9	9	9	9		1	1	7	1	4
1	2	15	224	8	2	3.5	36.8	1	1	1100	skin pustules	2	9	9	2	9	9	2	48	999	2	2	2	2	2	1	2	2	local infection	2	9		2	9		2		9	9	9	9	9	9		1	1	10	1	5
1	2	15	224	10	1	2.8	36.9	1	1	1306	skin pustules	2	9	9	2	9	9	2	51	999	2	2	2	2	2	1	2	2	local infection	2	9		2	9		2		9	9	9	9	9	9		1	1	8	1	8
1	2	15	224	3	2	3.1	37	1	1	1400	eye discharge,hotness of the body	2	9	9	2	9	9	2	54	999	2	2	2	2	1	2	2	2	local infection	2	9		1	2	eye problem	2		9	9	9	9	9	9		1	1	10	1	5
1	2	15	224	20	1	3	37	1	1	915	skin pustules	2	9	9	2	9	9	2	40	999	2	2	2	2	2	1	2	2	local infection	2	9		2	9		2		9	9	9	9	9	9		1	1	10	1	3
1	2	15	224	15	1	3	37	1	1	1035	umbilicus draining pus	2	9	9	2	9	9	2	50	999	2	2	2	2	1	2	2	2	local infection	2	9		2	9		2		9	9	9	9	9	9		1	1	7	1	1
1	2	15	224	14	1	3.9	37.1	1	1	1115	skin pustules	2	9	9	2	9	9	2	38	999	2	2	2	2	2	1	2	2	local infection	2	9		2	9		2		9	9	9	9	9	9		1	1	10	1	5
1	2	15	224	27	1	3.6	36.6	1	1	900	skin pustules	2	9	9	2	9	9	2	49	999	2	2	2	2	2	1	2	2	local infection	2	9		2	9		2		9	9	9	9	9	9		1	1	9	1	3
1	2	15	224	28	1	3.5	37	1	1	1038	coughing, skin pustules	2	9	9	2	9	9	2	46	999	2	2	2	2	2	1	2	2	local infection	2	9		2	9		2		9	9	9	9	9	9		1	1	10	1	2
1	2	15	224	16	2	3	36.7	1	1	1120	skin pustules, coughing	2	9	9	2	9	9	2	50	999	2	2	2	2	2	1	2	2	local infection	2	9		2	9		2		9	9	9	9	9	9		1	1	7	1	5
1	2	15	224	16	1	3.9	36.5	1	2	1125	skin pustules	2	9	9	2	9	9	2	53	999	2	2	2	2	2	1	2	2	local infection	2	9		2	9		2		9	9	9	9	9	9		1	1	12	2	99
1	2	15	224	14	2	3.1	36.8	1	1	1050	skin pustules	2	9	9	2	9	9	2	50	999	2	2	2	2	2	1	2	2	local infection	2	9		2	9		2		9	9	9	9	9	9		1	1	7	2	99
1	2	15	224	11	2	3	37	1	2	1028	skin pustules	2	9	9	2	9	9	2	46	999	2	2	2	2	2	1	2	2	local infection	2	9		2	9		2		9	9	9	9	9	9		1	1	7	1	4
1	2	15	224	44	2	4.8	36.1	1	1	910	skin pustules	2	9	9	2	9	9	2	51	999	2	2	2	2	2	1	2	2	local infection	2	9		2	9		2		9	9	9	9	9	9		1	1	9	1	2
1	2	15	224	23	1	3.5	36.8	1	1	958	umbilicus draining pus	2	9	9	2	9	9	2	40	999	2	2	2	2	1	2	2	2	local infection	2	9		2	9		2		9	9	9	9	9	9		1	1	8	1	5
1	2	15	224	15	1	3.6	36.5	1	1	815	skin pustules	2	9	9	2	9	9	2	46	999	2	2	2	2	2	1	2	2	local infection	2	9		2	9		2		9	9	9	9	9	9		1	1	10	1	10
1	2	15	224	15	2	2.8	36.9	1	1	935	skin pustules, cough	2	9	9	2	9	9	2	58	999	2	2	2	2	2	1	2	2	local infection	2	9		2	9		2		9	9	9	9	9	9		1	1	7	1	5
1	2	15	224	50	1	4	36.9	1	1	849	skin pustules	2	9	9	2	9	9	2	54	999	2	2	2	2	2	1	2	2	local infection	2	9		2	9		2		9	9	9	9	9	9		1	1	8	1	5
1	2	15	224	41	2	4	37.1	1	1	911	cough	2	9	9	2	9	9	2	76	73	1	2	2	2	2	2	2	2	pneumonia	2	9		2	9		2		9	9	9	9	9	9		1	1	8	1	6
1	2	15	224	24	1	3.4	37.1	1	1	1411	cough,fast breathing	2	9	9	2	9	9	2	78	76	1	2	2	2	2	2	2	2	pneumonia	2	9		2	9		2		9	9	9	9	9	9		1	1	7	1	6
1	2	15	224	35	1	3.7	37.4	1	1	1309	fast breathing	2	9	9	2	9	9	2	62	61	1	2	2	2	2	2	2	2	pneumonia	2	9		2	9		2		9	9	9	9	9	9		1	1	10	2	99
1	2	15	224	19	2	3	36.6	1	1	1100	skin rashes/fast breathing	2	9	9	2	9	9	2	70	67	1	2	2	2	1	2	2	2	pneumonia	2	9		2	9		2		9	9	9	9	9	9		1	1	5	1	1
1	2	15	224	20	2	3.8	37	1	1	911	hotness of the body	2	9	9	2	9	9	2	69	67	1	2	2	2	2	2	2	2	pneumonia	2	9		2	9		2		9	9	9	9	9	9		1	1	10	1	10
1	2	15	224	32	1	3.8	36.7	1	1	1000	skin pustules	2	9	9	2	9	9	2	64	66	1	2	2	2	2	1	2	2	pneumonia	2	9		2	9		2		9	9	9	9	9	9		1	1	8	1	3
1	2	15	224	9	1	3.3	37	1	2	1030	skin pustules	2	9	9	2	9	9	2	68	71	1	2	2	2	2	1	2	2	pneumonia	2	9		2	9		2		9	9	9	9	9	9		1	1	9	1	4
1	2	15	224	17	2	3.6	36.8	1	1	832	fast breathing	2	9	9	2	9	9	2	63	61	1	2	2	2	2	2	2	2	pneumonia	2	9		2	9		2		9	9	9	9	9	9		1	1	10	1	5
1	2	15	224	14	2	3.2	36.6	1	1	1134	fever	2	9	9	2	9	9	2	62	61	1	2	2	2	2	2	2	2	pneumonia	2	9		2	9		2		9	9	9	9	9	9		1	1	8	1	2
1	2	15	224	3	1	2.6	35.2	1	1	903	low temperature	2	9	9	2	9	9	2	40	999	2	2	2	1	2	2	2	2	psbi or vsd	2	9		1	2	ei	2		9	9	9	9	9	9		1	1	8	1	3
1	2	15	224	29	1	3.5	38	1	1		hotness of the body,coughing	2	9	9	2	9	9	2	63	61	1	2	1	2	2	2	2	2	psbi or vsd	2	9		2	9		2		9	9	9	9	9	9		1	1	6	1	5
1	2	15	224	47	2	4	38	1	1	900	hotness of the body/ear pain	2	9	9	2	9	9	2	72	74	1	2	1	2	2	2	2	2	psbi or vsd	2	9		2	9		2		9	9	9	9	9	9		1	1	10	1	3
1	2	15	224	15	2	1.4	36.8	1	1	1430	coughing/dehydration	2	9	9	2	9	9	2	45	999	2	2	2	2	2	2	1	2	psbi or vsd	2	9		2	9		2		9	9	9	9	9	9		1	1	5	1	7
1	2	15	224	15	2	1.4	36.7	1	1	1455	oral thrush,dyhydration	2	9	9	2	9	9	2	54	999	2	2	2	2	2	2	1	2	psbi or vsd	2	9		2	9		2		9	9	9	9	9	9		1	1	5	1	7
1	2	15	224	3	2	2.6	38	1	2	820	hotness of the body	2	9	9	2	9	9	2	53	999	2	2	1	2	2	2	2	2	psbi or vsd	2	9		2	9		2		9	9	9	9	9	9		1	1	6	1	5
1	2	15	224	10	2	2.6	38.3	1	1	1315	skin pustules,hotness of the body	2	9	9	2	9	9	2	79	87	1	2	1	2	2	1	2	2	psbi or vsd	2	9		2	9		2		9	9	9	9	9	9		1	1	09	1	6
1	2	15	224	11	2	3.6	38.7	1	1	945	skin pustules, boil	2	9	9	2	9	9	2	68	62	1	2	1	2	2	2	2	2	psbi or vsd	2	9		2	9		2		9	9	9	9	9	9		1	1	6	2	99
1	2	15	224	16	2	3.2	38.4	1	2	1441	hotness of the body	2	9	9	2	9	9	2	49	999	2	2	1	2	2	1	2	2	psbi or vsd	2	9		2	9		2		9	9	9	9	9	9		1	1	8	1	7
1	2	15	224	15	1	2.8	38	1	1	1010	cough,skin pustules	2	9	9	2	9	9	2	50	999	2	2	1	2	2	1	2	2	psbi or vsd	2	9		2	9		2		9	9	9	9	9	9		1	1	12	1	2
1	2	15	224	15	1	3	38	1	1	900	fever/vommiting	2	9	9	2	9	9	2	41	999	2	2	1	2	2	1	2	2	psbi or vsd	2	9		2	9		2		9	9	9	9	9	9		1	1	10	1	3
1	2	15	224	2	2	3.3	36.1	1	2	1015	fast breathing	2	9	9	2	9	9	2	63	61	1	2	2	2	2	2	2	2	psbi or vsd	2	9		2	9		2		9	9	9	9	9	9		1	1	6	1	3
1	2	15	224	10	2	3.2	38	1	2	1055	oral thrust fever	2	9	9	2	9	9	2	56	999	2	2	1	2	2	2	2	2	psbi or vsd	2	9	no jaundice	2	9		2		9	9	9	9	9	9		1	1	10	1	10
1	2	15	224	18	1	3.6	38	1	1	1000	fever, vomiting	2	9	9	2	9	9	2	64	50	2	2	1	2	2	2	2	2	psbi or vsd	2	9		2	9		2		9	9	9	9	9	9		1	1	7	1	5
1	2	15	224	38	2	3.9	38	1	1	945	hotness of the body	2	9	9	2	9	9	2	51	999	2	2	1	2	2	2	2	2	psbi or vsd	2	9		2	9		2		9	9	9	9	9	9		1	1	10	2	99
1	2	15	224	18	1	4.2	36.9	1	1	1010	hotness of the body, cough	1	2	2	1	2	2	1	70	65	1	1	2	2	2	2	2	2	psbi or vsd	1	2	no jaundice	1	2		1		9	9	9	9	9	9		1	1	8	1	6
1	2	15	224	26	2	2.8	36.5	1	1	1410	ear discharge	2	9	9	2	9	9	2	54	999	2	2	2	2	2	2	2	2	sd or infection unlikely	2	9		2	9		2		9	9	9	9	9	9		1	1	10	1	10
1	2	15	224	27	2	3.2	36.6	1	1	1131	fast breathing	2	9	9	2	9	9	2	54	999	2	2	2	2	2	2	2	2	sd or infection unlikely	2	9		2	9		2		9	9	9	9	9	9		1	1	10	1	8
1	2	15	224	4	1	2.7	36.5	1	1	907	hotness of the body	2	9	9	2	9	9	2	44	999	2	2	2	2	2	2	2	2	sd or infection unlikely	2	9		2	9		2		9	9	9	9	9	9		1	1	9	1	5
1	2	15	224	9	2	3	36.5	1	1	1340	frequent stooling	2	9	9	2	9	9	2	58	999	2	2	2	2	2	2	2	2	sd or infection unlikely	2	9		2	9		1		2	2	2	2	2	2		1	1	10	1	7
1	2	15	224	25	2	3.7	36.5	1	1	1050	crying, abdominal pain	2	9	9	2	9	9	2	55	999	2	2	2	2	2	2	2	2	sd or infection unlikely	2	9		2	9		2		9	9	9	9	9	9		1	1	13	1	4
1	2	15	224	32	2	2	36.5	1	1	930	oral thrust	2	9	9	2	9	9	2	37	999	2	2	2	2	2	2	2	2	sd or infection unlikely	2	9		2	9		2		9	9	9	9	9	9		2	9		9	99
1	2	15	224	4	1	3	36.7	1	1	1010	for asseement	2	9	9	2	9	9	2	46	999	2	2	2	2	2	2	2	2	sd or infection unlikely	2	9	no jaudice	2	9		2		9	9	9	9	9	9		1	1	8	1	3
1	2	15	224	33	1	2	36.8	1	1	815	abdomenal pain and vomiting	2	9	9	2	9	9	2	45	999	2	2	2	2	2	2	2	2	sd or infection unlikely	2	9	no jaundice	2	9		2		9	9	9	9	9	9		2	9		9	9
1	2	15	224	5	2	1.5	36.1	1	1	912	crying	2	9	9	2	9	9	2	49	999	2	2	2	2	2	2	2	2	sd or infection unlikely	2	9		2	9		2		9	9	9	9	9	9		2	9		9	99
1	2	15	224	4	2	1.7	35.8	1	2	110	low weight/low temperature	2	9	9	2	9	9	2	41	999	2	2	2	2	2	2	2	2	sd or infection unlikely	2	9		2	9		2		9	9	9	9	9	9		2	9		9	99
1	2	16	224	11	1	2.2	37.5	1	1	1101	skin pustules,excessive cry	2	9	9	2	9	9	2	48	999	2	2	2	2	2	1	2	2	local infection	2	9		2	9		2		9	9	9	9	9	9		1	1	12	1	3
1	2	16	224	11	2	2.9	37	1	2	830	skin pustules	2	9	9	2	9	9	2	40	999	2	2	2	2	2	1	2	2	local infection	2	9		2	9		2		9	9	9	9	9	9		1	1	10	2	99
1	2	16	224	14	2	2.8	37	1	1		skin pustules	2	9	9	2	9	9	2	39	999	2	2	2	2	2	1	2	2	local infection	2	9		2	9		2		9	9	9	9	9	9		1	1	10	2	99
1	2	16	224	13	1	3.4	37.3	1	1	1113	hotness of the body	2	9	9	2	9	9	2	57	999	2	2	2	2	2	1	2	2	local infection	2	9		2	9		2		9	9	9	9	9	9		1	1	10	1	5
1	2	16	224	4	1	3.2	36.7	1	2	1440	skin pustules	2	9	9	2	9	9	2	46	999	2	2	2	2	2	1	2	2	local infection	2	9		2	9		2		9	9	9	9	9	9		1	1	8	1	1
1	2	16	224	24	2	3.5	36.2	1	1	1100	skin pustules	2	9	9	2	9	9	2	50	999	2	2	2	2	2	1	2	2	local infection	2	9		2	9		2		9	9	9	9	9	9		1	1	8	1	5
1	2	16	224	13	2	3.4	37	1	1	911	skin pustules	2	9	9	2	9	9	2	51	999	2	2	2	2	2	1	2	2	local infection	2	9		2	9		2		9	9	9	9	9	9		1	1	10	1	2
1	2	16	224	20	2	3.7	36.6	1	1	1055	cough/skin rashes	2	9	9	2	9	9	2	43	999	2	2	2	2	2	1	2	2	local infection	2	9		2	9		2		9	9	9	9	9	9		1	1	10	1	3
1	2	16	224	8	1	3.2	37	1	1		skin pustules	2	9	9	2	9	9	2	57	999	2	2	2	2	2	1	2	2	local infection	2	9		2	9		2		9	9	9	9	9	9		1	1	7	1	5
1	2	16	224	21	2	3.4	36.7	1	1	1126	skin pustules	2	9	9	2	9	9	2	56	999	2	2	2	2	2	1	2	2	local infection	2	9		2	9		2		9	9	9	9	9	9		1	1	10	1	4
1	2	16	224	20	1	3.8	36.1	1	1	1430	skin pustule	2	9	9	2	9	9	2	48	999	2	2	2	2	2	1	2	2	local infection	2	9		2	9		2		9	9	9	9	9	9		1	1	10	1	5
1	2	16	224	13	2	4	36.1	1	1	1100	skin pustules	2	9	9	2	9	9	2	55	999	2	2	2	2	2	1	2	2	local infection	2	9		2	9		2		9	9	9	9	9	9		1	1	10	1	6
1	2	16	224	4	1	3.6	36.3	1	1	1100	skin pustules and redness of eye	2	9	9	2	9	9	2	54	999	2	2	2	2	2	1	2	2	local infection	2	9		2	9		2		9	9	9	9	9	9		1	1	10	1	3
1	2	16	224	12	2	3	37	1	1	1110	skin pustules	2	9	9	2	9	9	2	48	999	2	2	2	2	2	1	2	2	local infection	2	9		2	9		2		9	9	9	9	9	9		1	1	8	1	3
1	2	16	224	17	2	3.6	36.3	1	1	1049	skin pustules	2	9	9	2	9	9	2	49	999	2	2	2	2	2	1	2	2	local infection	2	9		2	9		2		9	9	9	9	9	9		1	1	11	1	6
1	2	16	224	4	1	3.2	36.3	1	1	1124	skin pustules	2	9	9	2	9	9	2	49	999	2	2	2	2	2	1	2	2	local infection	2	9		2	9		2		9	9	9	9	9	9		1	1	10	1	5
1	2	16	224	25	2	3.8	36.8	1	1	954	skin pustules	2	9	9	2	9	9	2	56	999	2	2	2	2	2	1	2	2	local infection	2	9		2	9		2		9	9	9	9	9	9		1	1	10	1	4
1	2	16	224	3	1	3.1	36.9	1	1	935	skin rahes and eye dischareg	2	9	9	2	9	9	2	50	999	2	2	2	2	2	1	2	2	local infection	2	9		1	2	eye infection	2		9	9	9	9	9	9		1	1	8	1	4
1	2	16	224	57	1	2.8	37.2	1	1	911	skin pustules	2	9	9	2	9	9	2	48	999	2	2	2	2	2	1	2	2	local infection	2	9		2	9		2		9	9	9	9	9	9		1	1	8	1	7
1	2	16	224	5	1	3	37.1	1	1	1009	skin pustules	2	9	9	2	9	9	2	41	999	2	2	2	2	2	1	2	2	local infection	2	9		2	9		2		9	9	9	9	9	9		1	1	9	1	3
1	2	16	224	40	1	4.6	36.1	1	1	1000	cattarh and cough, excessive cry	2	9	9	2	9	9	2	67	63	1	2	2	2	2	2	2	2	pneumonia	2	9		2	9		2		9	9	9	9	9	9		1	1	10	1	2
1	2	16	224	9	2	3.3	37.1	1	1	1045	skin pustules	2	9	9	2	9	9	2	70	68	1	2	2	2	2	1	2	2	pneumonia	2	9		2	9		2		9	9	9	9	9	9		1	1	15	1	5
1	2	16	224	41	1	4.4	36.4	1	1	916	hotness of the body/watery stool	2	9	9	2	9	9	2	65	61	1	2	2	2	2	2	2	2	pneumonia	2	9		2	9		1		2	2	2	2	2	2		1	1	15	1	6
1	2	16	224	16	1	4.2	37.1	1	2	1100	skin pustules	2	9	9	2	9	9	2	78	75	1	2	2	2	2	1	2	2	pneumonia	2	9		2	9		2		9	9	9	9	9	9		1	1	8	1	5
1	2	16	224	10	2	2.5	38.9	1	1		hotness of the body	2	9	9	2	9	9	2	74	63	1	2	1	2	2	2	2	2	psbi or vsd	2	9		2	9		2		9	9	9	9	9	9		1	1	7	1	6
1	2	16	224	2	1	3.1	38.2	1	1	1210	hotness of the body	2	9	9	2	9	9	2	64	62	1	2	1	2	2	2	2	2	psbi or vsd	2	9		2	9		2		9	9	9	9	9	9		1	1	7	1	5
1	2	16	224	11	2	3	38	1	1	1201	fever	2	9	9	2	9	9	2	46	999	2	2	1	2	2	2	2	2	psbi or vsd	2	9		2	9		2		9	9	9	9	9	9		1	1	8	1	2
1	2	16	224	12	1	3	38.5	1	1	1120	skin pustules,boils,hotness of body	2	9	9	2	9	9	2	38	999	2	2	1	2	2	1	2	2	psbi or vsd	2	9		2	9		2		9	9	9	9	9	9		1	1	3	1	4
1	2	16	224	3	1	2.7	38	1	1	1415	abdominal pain,hotness of the body	2	9	9	2	9	9	2	46	999	2	2	1	2	2	2	2	2	psbi or vsd	2	9		2	9		2		9	9	9	9	9	9		1	1	7	1	4
1	2	16	224	12	1	3.4	38.1	1	1	1130	fever	2	9	9	2	9	9	2	46	999	2	2	1	2	2	2	2	2	psbi or vsd	2	9		2	9		2		9	9	9	9	9	9		1	1	10	1	10
1	2	16	224	32	2	3.6	34.7	1	1	1000	convulsion, severe cough, low temperat	2	9	9	1	2	1	1	53	999	2	2	2	1	2	2	2	2	psbi or vsd	2	9	no jaudice	2	9		2		9	9	9	9	9	9		1	1	7	1	5
1	2	16	224	2	1	1.4	33.3	1	1	1000	very low weigth	1	1	2	9	9	9	2	46	999	2	2	2	1	2	2	2	2	psbi or vsd	2	9		2	9		2		9	9	9	9	9	9		2	9		9	99
1	2	16	224	4	2	3.2	37.1	1	1	1303	excessive cry	2	9	9	2	9	9	2	31	999	2	2	2	2	2	2	2	2	sd or infection unlikely	2	9		2	9		2		9	9	9	9	9	9		1	1	9	1	1
1	2	16	224	3	2	1.8	36	1	1	935	low weight	2	9	9	2	9	9	2	33	999	2	2	2	2	2	2	2	2	sd or infection unlikely	2	9		2	9		2		9	9	9	9	9	9		2	2		9	99
1	2	16	224	3	2	1.8	37	1	1	1000	fever	2	9	9	2	9	9	2	49	999	2	2	2	2	2	2	2	2	sd or infection unlikely	2	9		2	9		2		9	9	9	2	2	2		2	9		9	99
1	2	16	224	3	1	1.8	36.1	1	2	1510	low weight	2	9	9	2	9	9	2	46	999	2	2	2	2	2	2	2	2	sd or infection unlikely	2	9		2	9		2		9	9	9	9	9	9		1	1	6	1	4
1	2	16	224	1	2	1.8	36	1	2	1000	low weight	2	9	9	2	9	9	2	58	999	2	2	2	2	2	2	2	2	sd or infection unlikely	2	9		2	9		2		9	9	9	9	9	9		2	9		9	99
1	2	16	224	1	2	1.7	35.8	1	2	1030	low weight	2	9	9	2	9	9	2	50	999	2	2	2	2	2	2	2	2	sd or infection unlikely	2	9		2	9		2		9	9	9	9	9	9		2	9		9	99
1	2	16	224	1	2	1.8	36.2	1	1	1112	low weight	2	9	9	2	9	9	2	39	999	2	2	2	2	2	2	2	2	sd or infection unlikely	2	9		2	9		2		9	9	9	9	9	9		2	9		9	99
1	2	16	224	5	2	2	36.9	1	1	1302	low weight	2	9	9	2	9	9	2	40	999	2	2	2	2	2	2	2	2	sd or infection unlikely	2	9	no jaundice	2	9		2		9	9	9	9	9	9		2	2		2	99
[truncated: 44 more columns]
