# Supplementary material for: Implementation of the WHO guideline on treatment of young infants with signs of possible serious bacterial infection when hospital referral is not feasible in rural Zaria, Nigeria: Challenges and solutions
Source: PLoS One. 2020 Mar 10;15(3):e0228718. doi: 10.1371/journal.pone.0228718 (PMC7064229; doi:10.1371/journal.pone.0228718)
Supplement: S1 Appendix — (ZIP) [file pone.0228718.s001.zip › Data/form 4 zaria 011117.xlsx]

## Sheet: form 4
countryid	siteid	corpsid	hworkerid	day	d1othercri	d1resp1	d1resp2	d1breathin	d1temp1	d1temp2	d1hightemp	d1lowtemp	d1chest	d1poorfeed	d1movestim	d1otherser	d1otherse1	d1gendose	d1amox1dos	d1amox2dos	d1votamox	d1almoxdos	d1dosemise	d1othermed	d1otherme1	d1swelling	d1abscess	d1comparep	d1actionta	d1spfacili	d1spreason	day2	d2visittim	d2visitpla	d2visitsta	d2visitst1	d2adultres	d2otherspe	d2childsta	d2conv	d2nofeed	d2nomove	d2cry	d2fontanel	d2cyanosis	d2othercri	d2othercr1	d2resp1	d2resp2
1	2	1	212	1		58	999	2	36.8	99.9	2	2	1	2	2	2		0.8	125	125	2	1		2		2	2	1	9			1	1056	1	1		1		2	2	2	2	2	2	2	2		49	999
1	2	1	212	1		88	106	1	37	99.9	2	2	2	2	2	2		999.99	125	125	2	1		2		2	2	9	9			1	910	2	1		1		2	2	2	2	2	2	2	2		80	78
1	2	1	212	1		71	68	1	38.1	38	1	2	1	2	2	2		0.4	125	125	2	1		2		2	2	1	9			1	1000	2	1		1		2	2	2	2	2	2	2	2		64	60
1	2	1	212	1		52	999	2	38.1	38.1	1	2	1	2	2	2		0.8	125	125	2	1		2		2	2	1	9			1	1038	1	1		1		2	2	2	2	2	2	2	2		43	999
1	2	1	212	1		67	63	1	39.5	99.9	1	2	2	2	2	2		1.2	250	250	2	1		2		2	2	1	9			1	1130	2	1		1		2	2	2	2	2	2	2	2		80	81
1	2	1	212	1		58	999	2	36.6	99.9	2	2	1	2	2	2		0.4	125	125	2	1		2		2	2	1	9			1	1000	2	1		1		2	2	2	2	2	2	2	2		40	999
1	2	1	212	1		88	90	1	36.3	99.9	2	2	2	2	2	2		999.99	125	125	2	1		2		9	9	1	9			1	1130	2	1		1		2	2	2	2	2	2	2	2		60	66
1	2	1	212	1		104	91	1	38.4	38.4	1	2	2	2	2	2		0.8	125	125	2	1		2		2	2	9	9			1	914	2	1		1		2	2	2	2	2	2	2	2		96	91
1	2	1	212	1		80	77	1	37.2	99.9	2	2	2	2	2	2		999.99	125	125	2	1		2		9	9	9	9			1	1251	2	1		1		2	2	2	2	2	2	2	2		45	999
1	2	1	212	1		53	999	2	34.3	99.9	2	1	2	2	2	2		0.4	125	125	2	1		2		2	2	1	9			1		1	1		1		2	2	2	2	2	2	2	2		41	999
1		1	212	1		79	80	1	37.1	99.9	2	2	2	2	2	2		999.99	125	125	2	1		2		9	2	1	9			1	1000	2	1		1		2	2	2	2	2	2	2	2		48	999
1	2	1	212	1		68	74	1	36.4	99.9	2	2	2	2	2	2		999.99	125	125	2	1		2		9	9	1	9			1	1015	2	1		1		2	2	2	2	2	2	2	2		70	64
1	2	1	212	1		42	999	2	33.3	99.9	2	1	2	2	2	2		0.8	125	125	2	1		2		2	2	1	9			1	1013	1	1		1		2	2	2	2	2	2	2	2		48	999
1	2	1	212	1		64	61	1	36.9	99.9	2	2	1	2	2	2		0.8	125	125	2	1		2		2	2	1	9			1	1013	2	1		1		2	2	2	2	2	2	2	2		64	70
1	2	1	212	1		37	999	2	37.1	99.9	2	2	1	2	2	2		0.4	125	125	2	1		2		2	2	1	9			1	1000	2	1		1		2	2	2	2	2	2	2	2		40	999
1	2	1	212	1		80	74	1	36.6	99.9	2	2	2	2	2	2		999.99	125	125	2	1		2		9	9	1	9			1	1040	2	1		1		2	2	2	2	2	2	2	2		64	88
1	2	1	212	1		55	999	2	35.4	99.9	2	1	2	2	2	2		0.4	125	125	2	1		2		2	2	1	9			1	1021	1	1		1		2	2	2	2	2	2	2	2		53	999
1	2	1	212	1		41	999	2	34.8	99.9	2	1	1	2	2	2		0.4	125	125	2	1		2		2	2	1	9			1	953	1	1		1		2	2	2	2	2	2	2	2		33	999
1	2	1	212	1		54	999	2	34.1	99.9	2	1	2	2	2	2		0.8	125	125	2	1		2		2	2	1	9			1	1034	1	1		1		2	2	2	2	2	2	2	2		40	999
1	2	1	212	1		39	999	2	36.5	99.9	2	2	1	2	2	2		0.4	125	125	2	1		2		9	9	1	9			1	1100	1	1		1		2	2	2	2	2	2	2	2		45	999
1	2	1	212	1		80	66	1	36.5	99.9	2	2	2	2	2	2		999.99	125	125	2	1		2		9	9	1	9			1	1118	2	1		1		2	2	2	2	2	2	2	2		64	68
1	2	1	212	1		47	999	2	38.1	38	1	2	1	2	2	2		0.8	125	125	2	1		2		2	2	1	9			1	930	1	1		1		2	2	2	2	2	2	2	2		48	999
1	2	1	212	1		68	60	1	36.8	99.9	2	2	2	2	2	2		999.99	125	125	2	1		2		9	9	1	9			1	1114	2	1		1		2	2	2	2	2	2	2	2		63	71
1	2	1	212	1		38	999	2	34.3	99.9	2	1	2	2	2	2		0.8	125	125	2	1		2		2	2	1	9			1	959	2	1		1		2	2	2	2	2	2	2	2		45	999
1	2	1	212	1		71	62	1	38.1	38	1	2	1	2	2	2		0.8	125	125	2	1		2		2	2	1	9			1	1500	1	1		1		2	2	2	2	2	2	2	2		63	60
1	2	2	212	1		89	86	1	36.9	99.9	2	2	2	2	2	2		999.99	250	250	2	1		2		9	9	9	9			1	1130	2	1		1		2	2	2	2	2	2	2	2		80	77
1	2	2	212	1		104	87	1	36.9	99.9	2	2	2	2	2	2		999.99	125	125	2	1		2		9	9	1	9			1	1047	2	1		1		2	2	2	2	2	2	2	2		80	64
1	2	2	212	1		88	76	1	36.9	99.9	2	2	2	2	2	2		999.99	125	125	2	1		2		9	9	1	9			1	1016	1	1		1		2	2	2	2	2	2	2	2		67	71
1	2	2	212	1		90	85	1	36.8	99.9	2	2	2	2	2	2		999.99	125	125	2	1		2		9	9	9	9			1	1030	1	1		1		2	2	2	2	2	2	2	2		68	60
1	2	2	212	1		48	999	2	38.2	38.2	1	2	1	2	2	2		0.8	125	125	2	1		2		2	2	2	9			1	1000	1	1		1		2	2	2	2	2	2	2	2		54	999
1	2	2	212	1		31	999	2	37.2	99.9	2	2	1	2	2	2		0.8	125	125	2	1		2		9	9	9	9			1	1011	1	1		1		2	2	2	2	2	2	2	2		53	999
1	2	2	212	1		56	999	2	36.8	99.9	2	2	1	2	2	2		0.8	125	125	2	1		2		2	2	1	9			1	1240	1	1		1		2	2	2	2	2	2	2	2		54	999
1	2	2	212	1		58	999	2	38.1	38	1	2	1	2	2	2		0.8	125	125	2	1		2		2	2	1	9			1	1230	2	1		1		2	2	2	2	2	2	2	2		36	999
1	2	2	212	1		44	999	2	37.1	99.9	2	2	1	2	2	2		0.8	125	125	2	1		2		2	2	1	9			1	1314	2	1		1		2	2	2	2	2	2	2	2		54	999
1	2	2	212	1		58	999	2	36.8	99.9	2	2	1	2	2	2		0.4	125	125	2	1		2		2	2	1	9			1	1303	2	1		1		2	2	2	2	2	2	2	2		41	999
1	2	2	212	1		64	71	1	36.4	99.9	2	1	2	2	2	2		0.8	125	125	2	1		2		2	2	1	9			1	1040	1	1		1		2	2	2	2	2	2	2	2		81	68
1	2	2	212	1		83	71	1	36.9	99.9	2	2	2	2	2	2		999.99	125	125	2	1		2		9	9	1	9			1	1118	2	1		1		2	2	2	2	2	2	2	2		70	61
1	2	2	212	1		77	64	1	38.1	38	1	2	1	2	2	2		0.8	125	125	9	1		2		2	2	1	9			1	1214	2	1		1		2	2	2	2	2	2	2	2		63	66
1	2	2	212	1		38	999	2	38.3	38	1	2	2	2	2	2		0.4	125	125	2	1		2		2	2	1	9			1	1030	2	1		1		2	2	2	2	2	2	2	2		51	999
1	2	2	212	1		58	999	2	36.5	99.9	2	2	1	2	2	2		0.8	125	125	2	1		2		2	2	1	9			1	1230	1	1		1		2	2	2	2	2	2	2	2		45	999
1	2	2	212	1		49	999	2	37	99.9	2	2	1	2	2	2		0.8	125	125	2	1		2		2	2	1	9			1	1036	1	1		1		2	2	2	2	2	2	2	2		54	999
1		2	212	1		68	66	1	36.5	99.9	2	2	2	2	2	2		0.8	125	125	2	1		2		2	2	1	9			1	930	1	1		1		1	2	2	2	2	2	2	2		61	60
1	2	2	212	1		64	60	1	36.8	99.9	2	2	2	2	2	2		999.99	125	125	2	1		2		9	9	1	9			1	1112	2	1		1		2	2	2	2	2	2	2	2		71	65
1	2	2	212	1		66	70	1	36.4	99.9	2	2	1	2	2	2		0.8	125	125	2	1		2		2	2	1	9			1	1214	2	1		1		2	2	2	2	2	2	2	2		68	74
1	2	2	212	1		68	66	1	38.2	38	1	2	2	2	2	2		0.4	125	125	2	1		2		2	2	1	9			1	920	1	1		1		2	2	2	2	2	2	2	2		60	64
1	2	2	212	1		77	67	1	36.8	99.9	2	2	1	2	2	2		0.4	125	125	2	1		2		2	2	1	9			1	930	1	1		1		2	2	2	2	2	2	2	2		62	60
1	2	2	212	1		49	999	2	34.8	99.9	2	1	1	1	2	2		0.4	125	125	2	1		2		2	2	1	9			1	1020	2	1		1		2	2	2	2	2	2	2	2		31	999
1	2	2	212	1		83	76	1	36.8	99.9	2	2	2	2	2	2		999.99	125	125	2	1		2		9	9	1	9			1	1140	2	1		1		2	2	2	2	2	2	2	2		67	61
1	2	2	212	1		87	83	1	36.3	99.9	2	2	2	2	2	2		999.99	125	125	9	1		2		9	9	1	9			1	1121	2	1		1		2	2	2	2	2	2	2	2		58	999
1	2	2	212	1		90	84	1	37	99.9	2	2	2	2	2	2		999.99	125	125	2	1		2		9	9	1	9			1	1041	1	1		1		2	2	2	2	2	2	2	2		68	81
1	2	2	212	1		93	78	1	36.8	99.9	2	2	2	2	2	2		999.99	125	125	2	1		2		9	9	1	9			1	1030	2	1		1		2	2	2	2	2	2	2	2		64	69
1	2	2	212	1		67	70	1	38	38.2	1	2	1	2	2	2		0.4	125	125	2	1		2		2	2	1	9			1	1045	1	1		1		2	2	2	2	2	2	2	2		66	79
1	2	2	212	1		47	999	2	38.3	38.1	1	2	2	2	2	2		1.2	250	250	2	1		2		2	2	1	9			1	1030	2	1		1		2	2	2	2	2	2	2	2		45	999
1	2	2	212	1		76	74	1	37	99.9	2	2	1	2	2	2		0.8	125	125	2	1		2		2	2	1	9			1	1130	1	1		1		2	2	2	2	2	2	2	2		72	64
1		2	212	1		74	81	1	36.6	99.9	2	2	2	2	2	2		999.99	125	125	2	1		2		9	9	1	9			1	1040	2	1		1		2	2	2	2	2	2	2	2		68	74
1	2	2	212	1		80	71	1	36.9	99.9	2	2	2	2	2	2		999.99	125	125	2	1		2		9	9	1	9			1	1041	2	1		1		2	2	2	2	2	2	2	2		88	69
1	2	2	212	1		80	64	1	37	99.9	2	2	2	2	2	2		999.99	125	125	2	1		2		9	9	1	9			1	1115	2	1		1		2	2	2	2	2	2	2	2		77	62
1	2	2	212	1		60	73	1	36.1	99.9	2	2	2	2	2	2		999.99	125	125	2	1		2		9	9	1	9			1	1100	2	1		1		2	2	2	2	2	2	2	2		70	60
1	2	2	212	1		48	999	2	36.3	99.9	2	2	1	2	2	2		0.4	125	125	2	1		2		2	2	1	9			1	1230	2	1		1		2	2	2	2	2	2	2	2		35	999
1	2	2	212	1		50	999	2	36.8	99.9	2	2	1	2	2	2		0.8	125	125	2	1		2		2	2	1	9			1	1000	1	1		1		2	2	2	2	2	2	2	2		54	999
1	2	2	212	1		41	999	2	36.9	99.9	2	2	1	2	2	2		0.4	125	125	2	1		2		2	2	1	9			1	1034	1	1		1		2	2	2	2	2	2	2	2		46	999
1	2	3	212	1		48	999	2	37.1	99.9	2	2	1	2	2	2		0.8	125	125	2	1		2		2	2	1	9			1	1410	2	1		1		2	2	2	2	2	2	2	2		55	999
1	2	3	212	1		80	76	1	36.9	99.9	2	2	2	2	2	2		999.99	125	125	2	1		2		9	9	1	9			1	1011	2	1		1		2	2	2	2	2	2	2	2		80	76
1	2	3	212	1		74	63	1	38.1	38.3	1	2	1	2	2	2		0.8	125	125	2	1		2		2	2	1	9			1	1410	2	1		1		2	2	2	2	2	2	2	2		84	71
1	2	3	212	1		58	999	2	36.6	99.9	2	2	1	2	2	2		0.8	125	125	2	1		2		2	2	9	9			1	1019	2	1		1		2	2	2	2	2	2	2	2		43	999
1	2	3	212	1		83	78	1	37.1	99.9	2	2	2	2	2	2		999.99	125	125	2	1		2		9	9	9	9			1	1130	2	1		1		2	2	2	2	2	2	2	2		78	63
1	2	3	212	1		90	84	1	36.8	99.9	2	2	2	2	2	2		999.99	125	125	2	1		2		9	9	1	9			1	1045	2	1		1		2	2	2	2	2	2	2	2		74	61
1	2	3	212	1		58	999	2	36.9	99.9	2	2	1	2	2	2		0.8	125	125	1	1		2		2	2	1	9			1		1	1		1		2	2	2	2	2	2	2	2		58	999
1	2	3	212	1		86	75	1	36.8	99.9	2	2	2	2	2	2		999.99	125	125	2	1		2		9	9	1	9			1	1230	2	1		1		2	2	2	2	2	2	2	2		60	64
1	2	3	212	1		70	67	1	36.8	99.9	2	2	1	2	2	2		0.8	125	125	2	1		2		2	2	9	9			1	1240	2	1		1		2	2	2	2	2	2	2	2		69	62
1	2	3	212	1		74	64	1	36.5	99.9	2	2	1	2	2	2		0.4	125	125	2	1		2		2	2	1	9			1	1031	2	1		1		2	2	2	2	2	2	2	2		44	999
1	2	3	212	1		88	74	1	36.4	99.9	2	2	2	2	2	2		999.99	125	125	2	1		2		9	2	1	9			1	916	2	1		1		2	2	2	2	2	2	2	2		64	70
1	2	3	212	1		67	64	1	36.8	99.9	2	2	2	2	2	2		0.8	125	125	2	1		2		1	1	1	9			1	956	2	1		1		2	2	2	2	2	2	2	2		60	68
1	2	3	212	1		74	64	1	36.4	99.9	2	2	2	2	2	2		999.99	125	125	2	1		2		9	9	1	9			1	1016	1	1		1		2	2	2	2	2	2	2	2		60	63
1	2	3	212	1		53	999	2	36.4	99.9	2	2	1	2	2	2		0.8	125	125	2	1		2		2	2	1	9			1	1340	1	1		1		2	2	2	2	2	2	2	2		46	999
1	2	3	212	1		49	999	2	35.9	99.9	2	2	1	2	2	2		0.8	125	125	2	1		2		2	2	1	9			1	1030	2	1		1		2	2	2	2	2	2	2	2		50	999
1	2	3	212	1		52	999	2	36	99.9	2	2	1	2	2	2		0.8	125	125	2	1		2		2	2	1	9			1	930	1	1		1		2	2	2	2	2	2	2	2		51	999
1	2	3	212	1		66	64	1	36.4	99.9	2	2	2	2	2	2		999.99	125	125	2	1		2		9	9	1	9			1	1031	2	1		1		2	2	2	2	2	2	2	2		70	71
1	2	3	212	1		80	76	1	36.7	99.9	2	2	2	2	2	2		999.99	125	125	2	1		2		2	2	1	9			1	1019	2	1		1		2	2	2	2	2	2	2	2		78	66
1	2	3	212	1		70	67	1	36.5	99.9	2	2	2	2	1	2		0.8	125	125	2	1		2		2	2	1	9			1	1015	2	1		1		2	2	2	2	2	2	2	2		60	61
1	2	3	212	1		71	64	1	36.8	99.9	2	2	2	2	2	2		999.99	125	125	2	1		2		9	9	1	9			1	1026	2	1		1		2	2	2	2	2	2	2	2		73	60
1	2	3	212	1		80	88	1	37.1	99.9	2	2	1	2	1	2		0.4	125	125	2	1		2		2	2	1	9			1	1120	2	1		1		2	2	2	2	2	2	2	2		38	999
1	2	3	212	1		48	999	2	38.5	38.4	1	2	1	2	2	2		0.8	125	125	2	1		2		2	2	1	9			1	930	2	1		1		2	2	2	2	2	2	2	2		40	999
1	2	3	212	1		75	67	1	37.1	99.9	2	2	1	2	2	2		0.8	125	125	2	1		2		2	2	1	9			1	1136	2	1		1		2	2	2	2	2	2	2	2		84	71
1	2	3	212	1		74	60	1	36.6	99.9	2	2	2	2	2	2		999.99	125	125	2	1		2		9	9	1	9			1	1113	2	1		1		2	2	2	2	2	2	2	2		68	64
1	2	3	212	1		72	65	1	36.9	99.9	2	2	2	2	2	2		999.99	125	125	2	1		2		9	9	1	9			1	1026	2	1		1		2	2	2	2	2	2	2	2		64	60
1	2	4	211	1		74	70	1	36.1	99.9	2	2	2	2	2	2		999.99	125	125	2	1		2		9	2	1	9			1	1300	2	1		1		1	2	2	2	2	2	2	2		70	69
1	2	4	211	1		63	66	1	36.1	99.9	2	2	2	2	2	2		999.99	125	125	2	1		2		9	2	1	9			1	1300	2	1		1		2	2	2	2	2	2	2	2		78	74
1	2	4	211	1		80	78	1	36.6	99.9	2	2	2	2	2	2		999.99	125	125	2	1		2		9	2	1	9			1	1200	2	1		1		1	2	2	2	2	2	2	2		76	70
1	2	4	211	1		64	78	1	37	99.9	2	2	2	2	2	2		999.99	125	125	2	1		2		9	9	1	9			1	1025	2	1		1		2	2	2	2	2	2	2	2		64	60
1	2	4	211	1		80	76	1	36.9	99.9	2	2	1	2	2	2		0.8	125	125	2	1		2		2	2	1	9			1	930	2	1		1		1	1	2	2	2	2	2	2		79	86
1	2	4	211	1		67	70	1	36.9	99.9	2	2	2	2	2	2		999.99	125	125	2	1		2		9	9	9	9			1	1022	2	1		1		1	2	2	2	2	2	2	2		67	66
1	2	4	211	1		79	78	1	37	99.9	2	2	2	2	2	2		999.99	125	125	2	1		2		9	9	1	9			1	1027	2	1		1		2	2	2	2	2	2	2	2		68	62
1	2	4	211	1		76	70	1	37.4	99.9	2	2	2	2	2	2		999.99	125	125	2	1		2		9	2	1	9			1	1000	2	1		1		1	2	2	2	2	2	2	2		72	70
1	2	4	211	1		63	78	1	36.9	99.9	2	2	1	1	2	2		0.8	125	125	9	1		2		2	2	1	9			1	1130	2	1		1		2	2	2	2	2	2	2	2		85	68
1	2	4	211	1		65	68	1	36.3	99.9	2	2	2	2	2	2		999.99	125	125	2	1		2		9	2	1	9			1	1013	2	1		1		2	2	2	2	2	2	2	2		60	62
1	2	4	211	1		36	999	2	36.3	99.9	2	2	2	1	2	2		0.8	125	125	2	1		2		2	2	1	9			1	1104	2	1		1		2	2	2	2	2	2	2	2		52	999
1	2	4	211	1		70	68	1	38.1	38	1	2	2	2	2	2		0.8	125	125	2	1		2		2	2	1	9			1	1200	2	1		1		2	2	2	2	2	2	2	2		64	66
1	2	4	211	1		64	68	1	36.8	99.9	2	2	2	2	2	2		999.99	125	125	2	1		2		9	9	1	9			1	1000	1	1		1		1	2	2	2	2	2	2	2		68	60
1	2	4	211	1		66	62	1	35.3	99.9	2	1	2	2	2	2		0.8	125	125	2	1		2		2	2	1	9			1	1000	2	1		1		1	2	2	2	2	2	2	2		68	60
1	2	4	211	1		89	79	1	36	99.9	2	2	1	2	2	2		0.8	125	125	2	1		2		2	9	1	9			1	1045	2	1		1		1	2	2	2	2	2	2	2		70	72
1	2	4	211	1		50	999	2	36.2	99.9	2	2	1	2	2	2		0.4	125	125	2	1		2		2	2	1	9			1	1115	1	1		1		1	2	2	2	2	2	2	2		51	999
1	2	4	211	1		36	999	2	36	99.9	2	2	1	2	2	2		0.8	125	125	2	1		2		2	2	1	9			1	1133	1	1		1		1	2	2	2	2	2	2	2		52	999
1	2	4	211	1		67	64	1	36.9	99.9	2	2	2	2	2	2		999.99	125	125	2	1		2		9	9	1	9			1	1216	2	1		1		1	2	2	2	2	2	2	2		62	64
1	2	4	211	1		67	69	1	37.1	99.9	2	2	2	2	2	2		999.99	125	125	2	1		2		9	9	1	9			1	1015	2	1		1		1	2	2	2	2	2	2	2		68	66
1	2	4	211	1		70	78	1	36.9	99.9	2	2	1	2	2	2		0.8	125	125	2	1		2		2	2	1	9			1	1000	1	1		1		1	2	2	2	2	2	2	2		62	60
1	2	4	211	1		33	999	2	35.3	99.9	2	1	2	2	2	2		0.4	125	125	2	1		2		2	2	1	9			1	930	2	1		1		2	2	2	2	2	2	2	2		40	999
1	2	4	211	1		62	65	1	35.7	99.9	2	2	2	2	2	2		0.4	125	125	2	1		2		9	9	1	9			1	950	2	8	travelled till after 40d	3	co-wife	8	9	9	9	9	9	9	9		0	0
1	2	4	211	1		96	94	1	36.9	99.9	2	2	2	2	2	2		0.8	125	125	2	1		2		2	2	1	9			1	920	2	1		1		1	2	2	2	2	2	2	2		70	73
1	2	5	211	1		60	70	1	37.3	99.9	2	2	1	2	2	2		1.2	250	250	2	1		2		2	2	1	9			1	1000	1	1		1		1	2	2	2	2	2	2	2		68	72
1	2	5	211	1		99	91	1	37.1	99.9	2	2	2	2	2	2		999.99	125	125	2	1		2		9	9	1	9			1	1024	2	1		1		1	2	2	2	2	2	2	2		70	74
1	2	5	211	1		90	95	1	37.1	99.9	2	2	2	2	2	2		999.99	125	125	2	1		2		2	2	1	9			1	1500	2	1		1		1	2	2	2	2	2	2	2		73	75
1	2	5	211	1		69	67	1	37.2	99.9	2	2	2	2	2	2		999.99	125	125	2	1		2		9	9	1	9			1	1202	2	1		1		1	2	2	2	2	2	2	2		64	63
1	2	5	211	1		68	71	1	36.7	99.9	2	2	2	2	2	2		999.99	125	125	2	1		2		9	9	1	9			1	1100	2	1		1		1	2	2	2	2	2	2	2		64	60
1	2	5	211	1		68	64	1	36.5	99.9	2	2	2	2	2	2		999.99	125	125	2	1		2		9	2	1	9			1	1033	2	1		1		1	2	2	2	2	2	2	2		60	62
1	2	5	211	1		49	999	2	34.2	99.9	2	1	2	2	2	2		0.4	125	125	2	1		2		2	2	1	9			1	935	2	1		1		2	2	2	2	2	2	2	2		40	999
1	2	5	211	1		68	64	1	36.7	99.9	2	2	1	2	2	2		0.8	125	125	2	1		2		2	2	1	9			1	1114	1	1		1		1	2	2	2	2	2	2	2		60	62
1	2	5	211	1		66	68	1	36.1	99.9	2	2	2	2	2	2		0.8	125	125	2	1		2		2	2	1	9			1	952	2	1		1		1	2	2	2	2	2	2	2		66	64
1	2	5	211	1		70	68	1	34.1	99.9	2	1	2	2	2	2		0.8	125	125	2	1		2		2	2	1	9			1	1200	1	1		1		1	2	2	2	2	2	2	2		68	66
1	2	5	211	1		60	58	2	36.6	99.9	2	2	1	2	2	2		0.8	125	125	2	1		2		2	2	1	9			1	1030	1	1		1		1	2	2	2	2	2	2	2		42	999
1	2	6	213	1		108	104	1	36	99.9	2	2	2	2	2	2		999.99	125	125	2	1		2		9	9	9	9			1	918	2	1		1		2	2	2	2	2	2	2	2		88	83
1	2	6	213	1		50	999	2	37	99.9	2	2	1	2	2	2		0.8	125	125	2	1		2		2	2	1	9			1	1017	2	1		1		2	2	2	2	2	2	2	2		58	999
1	2	6	213	1		70	68	1	36.6	99.9	2	2	2	2	2	2		999.99	125	125	2	1		2		9	9	1	9			1	817	2	1		1		2	2	2	2	2	2	2	2		63	61
1	2	6	213	1		93	88	1	36.4	99.9	2	2	2	2	2	2		999.99	125	125	2	1		2		9	9	1	9			1	920	2	1		1		2	2	2	2	2	2	2	2		81	77
1	2	6	213	1		81	81	1	36.9	99.9	2	2	2	2	2	2		999.99	125	125	9	1		2		2	2	1	9			1	1333	2	1		1		2	2	2	2	2	2	2	2		77	74
1	2	6	213	1		97	94	1	36.3	99.9	2	2	2	2	2	2		999.99	125	125	2	1		2		9	9	1	9			1	1119	2	1		1		2	2	2	2	2	2	2	2		88	84
1	2	6	213	1		81	79	1	37.4	99.9	2	2	2	2	2	2		999.99	125	125	2	1		2		9	9	1	9			1	1021	2	1		1		2	2	2	2	2	2	2	2		77	74
1	2	6	213	1		86	79	1	34.8	99.9	2	1	1	2	2	2		0.4	125	125	2	1		2		2	2	1	9			1	1239	2	1		1		2	2	2	2	2	2	2	2		58	999
1	2	6	213	1		70	68	1	37.1	99.9	2	2	2	2	2	2		999.99	125	125	2	1		2		9	9	1	9			1	1103	2	1		1		2	2	2	2	2	2	2	2		59	999
1	2	6	213	1		75	73	1	37.7	99.9	2	2	1	2	2	2		0.4	125	125	2	1		2		2	2	1	9			1	1113	2	1		1		2	2	2	2	2	2	2	2		66	63
1	2	7	213	1		75	74	1	36.5	99.9	2	2	2	2	2	2		999.99	125	125	2	1		2		9	9	9	9			1	1014	2	1		1		2	2	2	2	2	2	2	2		62	62
1	2	7	213	1		88	85	1	37	99.9	2	2	2	2	2	2		999.99	125	125	2	1		2		9	9	1	9			1	1022	2	1		1		2	2	2	2	2	2	2	2		71	71
1	2	7	213	1		68	64	1	36.1	99.9	2	2	2	2	2	2		999.99	125	125	2	1		2		9	9	1	9			1	1031	2	1		1		2	2	2	2	2	2	2	2		58	999
1	2	7	213	1		75	75	1	37.1	99.9	2	2	2	2	2	2		999.99	125	125	2	1		2		9	9	9	9			1	1019	2	1		1		2	2	2	2	2	2	2	2		67	64
1	2	7	213	1		48	999	2	35	99.9	2	1	2	2	2	2		0.8	125	125	2	1		2		2	2	1	9			1	917	2	1		1		2	2	2	2	2	2	2	2		51	999
1		7	213	1		69	65	1	36	99.9	2	2	2	2	2	2		999.99	125	125	2	1		2		9	9	1	9			1	917	2	1		1		2	2	2	2	2	2	2	2		59	999
1		7	213	1		72	69	1	37.1	99.9	2	2	2	2	2	2		999.99	125	125	2	1		2		9	9	1	9			1	1121	2	1		1		2	2	2	2	2	2	2	2		68	65
1	2	7	213	1		51	999	2	38.6	38.6	1	2	2	2	2	2		0.8	125	125	2	1		2		2	2	1	9			1	1103	2	1		1		2	2	2	2	2	2	2	2		48	999
1	2	7	213	1		42	999	2	33.8	99.9	2	1	2	2	2	2		0.4	125	125	2	1		2		2	2	1	9			1	1213	2	1		1		2	2	2	2	2	2	2	2		51	999
1	2	7	213	1		69	66	1	36.4	99.9	2	2	2	2	2	2		999.99	125	125	2	1		2		9	9	1	9			1	1213	2	1		1		2	2	2	2	2	2	2	2		62	60
1	2	7	213	1		55	999	2	35.2	99.9	2	1	2	2	2	2		0.8	125	125	2	1		2		2	2	1	9			1	1017	2	1		1		2	2	2	2	2	2	2	2		49	999
1	2	7	213	1		43	999	2	36	99.9	2	2	1	2	2	2		0.4	125	125	2	1		2		2	2	1	9			1	1404	2	1		1		2	2	2	2	2	2	2	2		53	999
1	2	7	213	1		53	999	2	37	99.9	2	2	2	1	2	2		0.8	125	125	2	1		2		2	2	1	9			1	803	2	1		1		2	2	2	2	2	2	2	2		49	999
1	2	7	213	1		53	999	2	38.2	38.2	1	2	2	2	2	2		0.8	125	125	2	1		2		2	2	1	9			1	1119	2	1		1		2	2	2	2	2	2	2	2		49	999
1	2	8	213	1		79	77	1	37.1	99.9	2	2	1	2	2	2		0.8	125	125	2	1		2		2	2	1	9			1	917	2	1		1		2	2	2	2	2	2	2	2		66	66
1	2	8	213	1		92	82	1	38.8	38.8	1	2	2	2	2	2		0.8	125	125	2	1		2		2	2	9	9			1	911	1	1		1		2	2	2	2	2	2	2	2		65	63
1	2	8	213	1		71	66	1	36.6	99.9	2	2	2	2	2	2		999.99	125	125	2	1		2		9	9	1	9			1	916	2	1		1		2	2	2	2	2	2	2	2		66	65
1		8	213	1		70	68	1	36.7	99.9	2	2	2	2	2	2		999.99	125	125	2	1		2		9	9	1	9			1	920	2	1		1		2	2	2	2	2	2	2	2		69	65
1	2	8	213	1		34	999	2	36	99.9	2	2	1	2	2	2		0.8	125	125	2	1		2		2	2	1	9			1	856	2	1		1		2	2	2	2	2	2	2	2		43	999
1	2	8	213	1		69	67	1	36.3	99.9	2	2	2	2	2	2		999.99	125	125	2	1		2		9	9	1	9			1	1002	2	1		1		2	2	2	2	2	2	2	2		67	67
1	2	8	213	1		49	999	2	36.6	99.9	2	2	2	2	1	2		0.4	125	125	2	1		2		2	2	1	9			1	920	2	1		1		2	2	2	2	2	2	2	2		51	999
1	2	8	213	1		51	999	2	36	99.9	2	2	1	2	2	2		0.4	125	125	2	1		2		2	2	1	9			1	1014	2	1		1		2	2	2	2	2	2	2	2		49	999
1	2	8	213	1		55	999	2	38	38	1	2	2	2	2	2		0.4	125	125	2	1		2		2	2	1	9			1	941	2	1		1		2	2	2	2	2	2	2	2		49	999
1	2	8	213	1		76	72	1	36.4	99.9	2	2	2	2	2	2		999.99	125	125	2	1		2		9	9	1	9			1	1213	2	1		1		2	2	2	2	2	2	2	2		63	63
1	2	8	213	1		53	999	2	38.2	38.2	1	2	2	2	2	2		0.8	125	125	2	1		2		2	2	1	9			1	1219	2	1		1		2	2	2	2	2	2	2	2		55	999
1	2	8	213	1		55	999	2	36.6	99.9	2	2	2	1	2	2		0.8	125	125	2	1		2		2	2	1	9			1	1056	2	1		1		2	2	2	2	2	2	2	2		49	999
1		9	225	1		65	67	1	36.8	99.9	2	2	2	2	2	2		999.99	125	125	2	1		2		9	9	2	9			1	1004	1	1		1		2	2	2	2	2	2	2	2		49	999
1	2	9	225	1		64	66	1	36.9	99.9	2	2	1	2	2	2		0.8	125	125	2	1		2		2	2	2	9			1	1004	1	1		1		2	2	2	2	2	2	2	2		53	999
1	2	9	225	1		55	999	2	38.1	38	1	2	2	2	2	2		0.8	125	125	2	1		2		2	2	2	9			1	841	1	1		1		2	2	2	2	2	2	2	2		52	999
1	2	9	225	1		67	62	1	38.7	38.1	1	2	2	2	2	2		0.8	125	125	2	1		2		2	2	9	9			1	1049	2	1		1		2	2	2	2	2	2	2	2		57	999
1	2	9	225	1		91	91	1	37.1	99.9	2	2	2	2	2	2		999.99	125	125	2	1		2		9	9	2	9			1	809	2	1		3	neighbour	2	2	2	2	2	2	2	2		54	999
1	2	9	225	1		82	94	1	37.2	99.9	2	2	1	2	2	2		0.8	125	125	2	1		2		2	2	9	9			1	833	2	1		1		1	2	2	2	2	2	2	2		64	69
1	2	10	225	1		66	65	1	38.1	38	1	2	2	2	2	2		0.8	125	125	2	1		2		2	2	2	9			1	1104	1	1		1		2	2	2	2	2	2	2	2		49	999
1	2	10	225	1		76	79	1	37.3	99.9	2	2	2	2	2	1	vomiting	999.99	125	125	2	1		2		9	9	2	9			1	823	2	1		1		2	2	2	2	2	2	2	2		49	999
1	2	10	225	1		65	68	1	36.4	99.9	2	2	2	2	2	2		999.99	125	125	2	1		2		9	9	9	9			1	904	1	1		1		2	2	2	2	2	2	2	2		52	999
1	2	10	225	1		67	64	1	37.6	99.9	2	2	1	2	2	2		0.8	125	125	2	1		2		2	2	2	9			1	821	2	1		1		2	2	2	2	2	2	2	2		47	999
1	2	10	225	1		72	69	1	36.4	99.9	2	2	2	2	2	2		999.99	125	125	2	1		2		9	9	2	9			1	805	1	1		1		2	2	2	2	2	2	2	2		58	999
1	2	10	225	1		97	94	1	36.7	99.9	2	2	2	2	2	2		999.99	125	125	2	1		2		9	9	2	9			1	1042	2	1		1		2	2	2	2	2	2	2	2		58	999
1	2	10	225	1		66	70	1	38.4	38.7	1	2	2	2	2	2		0.8	125	125	2	1		2		2	2	2	9			1	842	1	1		1		2	2	2	2	2	2	2	2		55	999
1	2	10	225	1		71	67	1	37.1	99.9	2	2	2	2	2	2		999.99	125	125	2	1		2		9	9	9	9			1	802	1	1		1		2	2	2	2	2	2	2	2		57	999
1	2	10	225	1		69	72	1	37	99.9	2	2	2	2	2	2		999.99	125	125	2	1		2		9	9	2	9			1	903	1	1		1		2	2	2	2	2	2	2	2		49	999
1		10	225	1		72	76	1	36.7	99.9	2	2	2	2	2	2		0.4	125	125	2	1		2		2	2	2	9			1	811	1	1		1		2	2	2	2	2	2	2	2		58	999
1	2	10	225	1		65	61	1	37	99.9	2	2	2	2	2	2		999.99	125	125	2	1		2		9	9	2	9			1	843	1	1		1		2	2	2	2	2	2	2	2		49	999
1	2	10	225	1		65	68	1	36.3	99.9	2	2	2	2	2	2		999.99	125	125	1	1		2		9	9	2	9			1	811	1	1		1		2	2	2	2	2	2	2	2		58	999
1	2	10	225	1		67	67	1	36	99.9	2	2	2	2	2	2		999.99	125	125	2	1		2		9	2	2	9			1	1213	1	1		1		2	2	2	2	2	2	2	2		51	999
1	2	10	225	1		62	66	1	36.2	99.9	2	2	2	2	2	2		999.99	125	125	2	1		2		9	9	2	9			1	802	2	1		1		2	2	2	2	2	2	2	2		53	999
1	2	10	225	1		61	64	1	36.8	99.9	2	2	2	2	2	2		999.99	125	125	2	1		2		9	9	2	9			1	803	2	1		1		2	2	2	2	2	2	2	2		57	999
1	2	11	226	1		80	72	1	37.7	99.9	2	2	1	2	2	2		0.4	125	125	2	1		2		2	2	9	9			1	1010	1	1		1		2	2	2	2	2	2	2	2		50	999
1	2	11	226	1		76	62	1	36.4	99.9	2	2	1	2	2	2		0.8	125	125	2	1		2		2	2	9	9			1	1153	2	1		1		2	2	2	2	2	2	2	2		56	999
1	2	11	226	1		121	120	1	38.2	38.2	1	2	2	2	2	2		0.8	125	125	2	1		2		2	2	2	9			1	910	2	1		1		2	2	2	2	2	2	2	2		103	94
1	2	11	226	1		130	114	1	37.8	99.9	1	2	2	2	2	2		999.99	125	125	2	1		2		2	2	9	9			1	816	2	1		1		1	2	2	2	2	2	2	2		89	84
1	2	11	226	1		99	77	1	37.6	99.9	1	2	2	2	2	2		999.99	125	125	2	1		2		2	2	9	9			1	1413	2	1		1		1	2	2	2	2	2	2	2		100	89
1	2	11	226	1		79	89	1	36.9	99.9	2	2	2	2	2	2		999.99	125	125	2	1		2		9	9	2	9			1	1004	2	1		1		2	2	2	2	2	2	2	2		50	999
1	2	11	226	1		69	106	1	37	99.9	2	2	1	2	2	2		0.8	125	125	2	1		2		2	2	9	9			1	1130	2	1		1		2	2	2	2	2	2	2	2		53	999
1	2	11	226	1		58	999	2	38.9	38.8	1	2	1	2	2	2		0.4	125	125	2	1		2		2	2	9	9			1	1114	2	1		1		2	2	2	2	2	2	2	2		43	999
1	2	11	226	1		97	94	1	37.7	99.9	2	2	1	2	2	2		0.4	125	125	2	1		2		2	2	2	9			1	902	2	1		1		2	2	2	2	2	2	2	2		44	999
1	2	11	226	1		61	69	1	37	99.9	2	2	1	2	2	2		0.8	125	125	2	1		2		2	2	9	9			1	826	2	1		1		2	2	2	2	2	2	2	2		55	999
1	2	11	226	1		81	88	1	38.1	38.1	1	2	1	2	2	2		0.8	125	125	2	1		1	paracitamol syrup,gripe water,honey was given	2	2	2	9			1	830	2	1		1		2	2	2	2	2	2	2	2		79	84
1	2	11	226	1		81	63	1	36.6	99.9	2	2	2	2	2	2		999.99	125	125	2	1		2		9	9	1	9			1	821	2	1		1		1	2	2	2	2	2	2	2		72	69
1	2	11	226	1		80	69	1	38.2	38.6	1	2	1	2	2	2		0.8	125	125	2	1		2		2	2	2	9			1	812	2	1		1		2	2	2	2	2	2	2	2		55	999
1	2	11	226	1		71	60	1	38.1	38.4	1	2	2	2	2	2		0.8	125	125	2	1		2		2	2	2	9			1	920	1	1		1		2	2	2	2	2	2	2	2		78	75
1	2	11	226	1		78	64	1	36.8	99.9	2	2	2	2	2	2		999.99	125	125	2	1		2		9	9	2	9			1	1120	2	1		1		2	2	2	2	2	2	2	2		40	999
1	2	11	226	1		67	62	1	36.6	99.9	2	2	2	2	2	2		999.99	125	125	2	1		2		9	9	2	9			1	848	2	1		1		2	2	2	2	2	2	2	2		52	999
1	2	11	226	1		42	999	2	36.4	99.9	2	2	2	1	1	2		0.4	125	125	2	1		2		2	2	1	9			1	802	2	1		1		1	2	2	2	2	2	2	2		50	999
1	2	11	226	1		61	67	1	38.7	38.9	1	2	2	2	2	2		0.8	125	125	2	1		2		2	2	2	9			1	841	2	1		1		2	2	2	2	2	2	2	2		60	56
1	2	11	226	1		90	78	1	36.2	99.9	2	2	2	2	2	2		999.99	125	125	2	1		2		9	9	9	9			1	844	2	1		1		1	2	2	2	2	2	2	2		74	60
1	2	11	226	1		68	70	1	38.9	38.9	1	2	2	2	2	2		0.8	125	125	2	1		2		2	2	2	9			1	732	2	1		1		2	2	2	2	2	2	2	2		61	59
1	2	12	226	1		68	61	1	38.1	38.4	1	2	2	2	2	2		0.8	125	125	2	1		2		2	2	2	9			1	1140	1	1		1		2	2	2	2	2	2	2	2		50	999
1	2	12	226	1		63	61	1	36.7	99.9	2	2	2	2	2	2		999.99	125	125	2	1		2		9	9	2	9			1	1120	1	1		1		2	2	2	2	2	2	2	2		52	999
1	2	12	226	1		70	67	1	39.1	99.9	1	2	1	2	1	2		0.8	125	125	2	1		2		2	2	2	9			1	1100	2	1		1		2	2	2	2	2	2	2	2		40	999
1	2	12	226	1		64	77	1	37	99.9	2	2	2	2	2	2		999.99	125	125	2	1		2		9	9	2	9			1	900	2	1		1		2	2	2	2	2	2	2	2		53	999
1	2	12	226	1		110	81	1	38.1	38.1	1	2	2	2	2	2		0.8	125	125	2	1		2		2	2	2	9			1	846	1	1		1		2	2	2	2	2	2	2	2		78	64
1	2	12	226	1		39	999	2	35.1	99.9	2	1	2	2	2	2		0.8	125	125	2	1		2		2	2	2	9			1	1046	1	1		1		2	2	2	2	2	2	2	2		49	999
1	2	12	226	1		62	68	1	36.7	99.9	2	2	2	2	2	2		999.99	125	125	2	1		2		9	9	2	9			1	952	1	1		1		2	2	2	2	2	2	2	2		69	64
1	2	12	226	1		72	88	1	38.3	38.5	1	2	2	2	2	2		0.4	125	125	2	1		2		2	2	9	9			1	834	2	1		1		2	2	2	2	2	2	2	2		56	999
1	2	12	226	1		68	61	1	38.1	38.4	1	2	1	1	1	2		0.4	125	125	2	1		2		2	2	2	9			1	900	1	1		1		2	2	2	2	2	2	2	2		62	55
1	2	12	226	1		72	71	1	35.8	99.9	2	2	2	2	2	2		999.99	125	125	2	1		2		9	2	9	9			1	812	1	1		1		2	2	2	2	2	2	2	2		36	999
1		12	226	1		82	64	1	36.8	99.9	2	2	2	2	2	2		999.99	125	125	2	1		2		9	9	9	9			1	1120	2	1		1		2	2	2	2	2	2	2	2		56	999
1	2	12	226	1		86	77	1	38.7	38.9	1	2	2	2	2	2		0.4	125	125	2	1		2		2	2	2	9			1	823	1	1		1		2	2	2	2	2	2	2	2		62	70
1		12	226	1		66	75	1	36.4	99.9	2	2	2	2	2	2		999.99	125	125	2	1		2		9	9	1	9			1	830	2	1		1		2	2	2	2	2	2	2	2		34	999
1		12	226	1		83	81	1	36.6	99.9	2	2	2	2	2	2		999.99	125	125	2	1		2		9	9	9	9			1	854	1	1		1		2	2	2	2	2	2	2	2		62	68
1	2	12	226	1		68	64	1	37.1	99.9	2	2	2	2	2	2		999.99	125	125	2	1		2		9	9	2	9			1	1000	2	1		1		2	2	2	2	2	2	2	2		38	999
1	2	13	224	1		80	76	1	37.1	99.9	2	2	2	2	2	2		999.99	125	125	2	1		2		9	9	9	9			1	900	1	1		1		2	2	2	2	2	2	2	2		70	69
1	2	13	224	1		72	70	1	37.2	99.9	2	2	2	2	2	2		999.99	125	125	2	1		2		9	9	1	9			1	1113	1	1		1		1	2	2	2	2	2	2	2		72	68
1	2	13	224	1		77	65	1	38	38.1	1	2	2	2	2	1	umbilicus draining pus	0.8	125	125	2	1		2		2	2	9	9			1	1230	1	1		1		2	2	2	2	2	2	2	2		58	999
1	2	13	224	1		64	72	1	36.7	99.9	2	2	2	2	2	2		999.99	125	125	2	1		2		9	2	1	9			1	1415	2	1		1		1	2	2	2	2	2	2	2		64	70
1	2	13	224	1		70	61	1	37.3	99.9	2	2	1	2	2	2		1.2	250	250	2	1		2		2	2	2	9			1	801	2	1		1		2	2	2	2	2	2	2	2		60	58
1	2	13	224	1		56	999	2	38	38	1	2	2	2	2	2		0.8	125	125	2	1		2		2	2	1	9			1	1440	2	1		1		1	2	2	2	2	2	2	2		52	999
1	2	13	224	1		36	999	2	36.6	99.9	2	2	2	1	2	2		0.8	125	125	2	1		2		2	2	1	9			1	920	1	1		1		2	2	2	2	2	2	2	2		40	999
1	2	13	224	1		67	62	1	36.6	99.9	2	2	2	2	2	2		999.99	125	125	2	1		2		9	9	9	9			1	1009	2	1		1		2	2	2	2	2	2	2	2		62	59
1	2	13	224	1		57	999	2	38	38	1	2	2	2	2	2		0.8	125	125	2	1		2		2	2	2	9			1	822	2	1		1		2	2	2	2	2	2	2	2		50	999
1	2	13	224	1		40	999	2	38	38	1	2	2	2	2	2		0.4	125	125	2	1		2		2	2	2	9			1	915	2	1		1		2	2	2	2	2	2	2	2		42	999
1	2	13	224	1		48	999	2	38.2	38.2	1	2	2	2	2	2		0.8	125	125	2	1		2		2	2	1	9			1	1155	1	1		1		1	2	2	2	2	2	2	2		47	999
1	2	13	224	1		32	999	2	33.7	99.9	2	1	2	2	2	2		0.8	125	125	2	1		2		2	2	9	9			1	1116	1	1		1		1	2	2	2	2	2	2	2		40	999
1		14	224	1		63	64	1	37.3	99.9	2	2	2	2	2	2		999.99	125	125	2	1		2		9	9	2	9			1	1230	1	1		1		2	2	2	2	2	2	2	2		60	58
1	2	14	224	1		67	71	1	38.4	38.4	1	2	2	2	2	2		0.8	125	125	2	1		2		2	2	9	9			1	1000	1	1		1		2	2	2	2	2	2	2	2		51	999
1	2	14	224	1		50	999	2	38.2	39.2	1	2	2	2	2	2		0.8	125	125	2	1		2		2	2	9	9			1	1010	1	1		1		2	2	2	2	2	2	2	2		49	999
1	2	14	224	1		62	61	1	38.2	38.2	1	2	2	2	2	2		1.2	250	250	2	1		2		2	2	2	9			1	1209	1	1		1		2	2	2	2	2	2	2	2		58	999
1	2	14	224	1		70	64	1	38.2	38.2	1	2	2	2	2	2		0.8	125	125	2	1		2		2	2	2	9			1	1050	1	1		1		2	2	2	2	2	2	2	2		54	999
1	2	14	224	1		62	66	1	36.7	99.9	2	2	2	2	2	2		999.99	125	125	2	1		2		9	9	2	9			1	840	1	1		1		2	2	2	2	2	2	2	2		59	999
1	2	14	224	1		44	999	2	38	38	1	2	2	2	2	2		0.8	125	125	2	1				2	2	1	9			1	940	1	1		1		1	2	2	2	2	2	2	2		46	999
1	2	14	224	1		77	69	1	36.4	99.9	2	2	2	2	2	2		999.99	125	125	2	1		2		9	9	2	9			1	1100	2	1		1		2	2	2	2	2	2	2	2		59	999
1	2	14	224	1		58	999	2	38.8	39.1	1	2	2	2	2	2		0.8	125	125	2	1		2		2	2	9	9			1	1255	2	1		1		2	2	2	2	2	2	2	2		50	999
1	2	14	224	1		38	999	2	38	38	1	2	2	2	2	2		0.8	125	125	2	1		2		2	2	9	9			1	840	1	1		1		2	2	2	2	2	2	2	2		33	999
1	2	15	224	1		63	61	1	38	38	1	2	2	2	2	2		0.8	125	125	2	1		2		2	2	9	9			1	900	1	1		1		2	2	2	2	2	2	2	2		59	999
1	2	15	224	1		72	74	1	38	38	1	2	2	2	2	2		1.2	250	250	2	1		2		2	2	2	9			1	900	1	1		1		2	2	2	2	2	2	2	2		53	999
1	2	15	224	1		53	999	2	38	38	1	2	2	2	2	2		0.8	125	125	2	1		2		2	2	2	9			1	820	2	1		1		2	2	2	2	2	2	2	2		50	999
1	2	15	224	1		79	87	1	38.3	38.3	1	2	2	2	2	2		0.8	125	125	2	1		1	harbal medicine given due to swollen	2	2	2	9			1	800	1	1		1		2	2	2	2	2	2	2	2		56	999
1	2	15	224	1		49	999	2	38.4	38.3	1	2	2	2	2	2		0.8	125	125	2	2		2		2	2	2	9			1	1000	2	1		1		2	2	2	2	2	2	2	2		40	999
1	2	15	224	1		50	999	2	38	38	1	2	2	2	2	2		0.8	125	125	2	1		2		2	2	2	9			1	908	2	1		1		2	2	2	2	2	2	2	2		47	999
1	2	15	224	1		41	999	2	38	38	1	2	2	2	2	2		0.8	125	125	2	1		2		2	2	2	9			1	1000	1	1		1		2	2	2	2	2	2	2	2		69	58
1	2	15	224	1		63	61	1	36.1	99.9	2	2	2	2	2	2		999.99	125	125	2	1		2		9	9	2	9			1	1126	1	1		1		2	2	2	2	2	2	2	2		60	58
1	2	15	224	1		56	999	2	38	38	1	2	2	2	2	2		0.8	125	125	2	1		2		2	2	2	9			1	901	1	1		1		2	2	2	2	2	2	2	2		52	999
1	2	15	224	1		64	50	2	38	38	1	2	2	2	2	2		0.8	125	125	2	1		2		2	2	9	9			1	916	1	1		1		2	2	2	2	2	2	2	2		50	999
1	2	15	224	1		51	999	2	38	38	1	2	2	2	2	2		0.8	125	125	2	1		2		2	2	2	9			1	815	2	1		1		2	2	2	2	2	2	2	2		49	999
1	2	15	224	1		70	65	1	36.9	99.9	2	2	1	2	2	2		1.2	250	250	2	1		2		2	2	2	9			1	900	1	1		1		2	2	2	2	2	2	2	2		53	999
1	2	15	224	1		40	999	2	35.2	99.9	2	1	2	2	2	2		0.4	125	125	2	1		2		2	2	9	9			1	900	1	1		1		2	2	2	2	2	2	2	2		43	999
1	2	16	224	1		74	63	1	38.9	38.6	1	2	2	2	2	2		0.8	125	125	2	1		2		2	2	9	9			1	1055	1	1		1		2	2	2	2	2	2	2	2		42	999
1	2	16	224	1		64	62	1	38.7	38.2	1	2	2	2	2	2		0.8	125	125	2	1		2		2	2	9	9			1	1000	1	1		1		2	2	2	2	2	2	2	2		40	999
1	2	16	224	1		46	999	2	38	38	1	2	2	2	2	2		0.8	125	125	2	1		2		2	2	9	9			1	845	1	1		1		2	2	2	2	2	2	2	2		44	999
1	2	16	224	1		46	999	2	38	38	1	2	2	2	2	2		0.8	125	125	2	1		2		2	2	2	9			1	1115	1	1		1		2	2	2	2	2	2	2	2		48	999
1	2	16	224	1		46	999	2	38	38	1	2	2	2	2	2		0.8	125	125	2	1		2		2	2	2	9			1	901	1	1		1		2	2	2	2	2	2	2	2		48	999
[truncated: 328 more columns]
