# Supplementary material for: Implementation of the WHO guideline on treatment of young infants with signs of possible serious bacterial infection when hospital referral is not feasible in rural Zaria, Nigeria: Challenges and solutions
Source: PLoS One. 2020 Mar 10;15(3):e0228718. doi: 10.1371/journal.pone.0228718 (PMC7064229; doi:10.1371/journal.pone.0228718)
Supplement: S1 Appendix — (ZIP) [file pone.0228718.s001.zip › Data/form 5 zaria.xlsx]

## Sheet: form 5 final
countryid	siteid	corpsid	hworkerid	visitstatu	specify	respondent	responden1	infant	where	where1	where2	where3	where4	where5	responden2	what	what1	what2	what3	responden3	numdays	completedi	checkedid	enteredid	enteredid
1	2	2	212	1		1		1	1							1	1				3	ma	am	ob	ob
1	2	2	212	1		2		1	1							1	1				5	ma	am	ob	ob
1	2	4	211	1		3	neighbours	1	1								1				7	er	am	ob	ob
1	2	9	225	1		2		1	2	2	2	1	2	2	malam	2	2	2	1	rubutu	9	hi	mo	sk	sk
1	2	9	225	1		2		1				1							1	rubutu	9	hi	om	ob	ob
1	2	9	225	1		2		1				1							1	rubutu	9	hi	om	ob	ob
1	2	11	226	1		1		1	1							1	1				5	lg	om	ob	ob
1	2	11	226	1		1		1				1							1	local incision	1	lg	om	ob	ob
1	2	14	224	1		1		1			1						1				10	ae	om	ob	ob
1	2	14	224	1		1		1			1						1				10	ae	om	ob	ob
1	2	14	224	1		1		1						1	chemist		1				5	ae	om	ob	ob
1	2	16	224	1		1		1				1		1	rubutu						8	ae	om	ob	ob
1	2	16	224	1		1		1				1		1					1	local herbs	10	ae	om	ob	ob
1	2	1	212	1		1		2														ma	am	ob	ob
1	2	1	212	1		1		2														ma	am	ob	ob
1	2	1	212	1		1		2														ma	am	ob	ob
1	2	2	212	1		1		2														ma	am	ob	ob
1	2	2	212	1		1		2														ma	am	ob	ob
1	2	2	212	1		1		2														ma	am	ob	ob
1	2	3	212	1		1		2														ma	am	ob	ob
1	2	3	212	1		1		2														ma	am	ob	ob
1	2	4	211	1		1		2														er	am	ob	ob
1	2	4	211	1		1		2														er	am	ob	ob
1	2	5	211	1		1		2														er	am	ob	ob
1	2	5	211	1		1		2														as	am	ob	ob
1	2	6	213	1		1		2														ja	am	ob	ob
1	2	6	213	1		1		2														ja	am	ob	ob
1	2	6	213	1		1		2														ja	am	ob	ob
1	2	7	213	1		1		2														ja	am	ob	ob
1	2	7	213	1		1		2														ja	am	ob	ob
1	2	7	213	1		1		2														ja	am	ob	ob
1	2	7	213	1		1		2														ja	am	ob	ob
1	2	7	213	1		1		2														ja	am	ob	ob
1	2	13	224	1		1		2														ae	om	ob	ob
1	2	13	224	1		1		2														ae	om	ob	ob
1	2	13	224	1		1		2														ae	om	ob	ob
1	2	13	224	1		1		2														ae	om	ob	ob
1	2	13	224	1		1		2														aa	om	ob	ob
1	2	14	224	1		1		2														ae	om	ob	ob
1	2	14	224	1		1		2														ae	om	ob	ob
1	2	15	224	1		1		2														ae	om	ob	ob
1	2	15	224	1		1		2														ae	om	ob	ob
1	2	15	224	1		1		2														ae	om	ob	ob
1	2	15	224	1		1		2														hs	om	ob	ob
1	2	16	224	1		1		2														ae	om	ob	ob
1	2	16	224	1		1		2														hs	om	ob	ob
1	2	16	224	1		1		2														ae	om	ob	ob
1	2	16	224	1		1		2														ae	om	ob	ob
1	2	16	224	1		1		2														ae	om	ob	ob
1	2	16	224	1		1		2														ae	om	ob	ob
1	2	10	225	2		1		1	1									1			1	lg	om	ob	ob
1	2	11	226	2		1		1	1							1		1			2	lg	om	ob	ob
1	2	15	224	2		3	aunty	1						1	chemist		1				2	ae	om	ob	ob
1	2	15	224	2		1		1						1	chemist		1				2	ae	om
1	2	1	212	2		1		2														ma	am	ob	ob
1	2	5	211	2		1		2														er	am	ob	ob
1	2	5	211	2		1		2														er	am	ob	ob
1	2	6	213	2		1		2														ja	am	ob	ob
1	2	6	213	2		1		2														ja	am	ob	ob
1	2	7	213	2		1		2														ja	am	ob	ob
1	2	11	226	2		1		2														lg	om	ob	ob
1	2	12	226	2		2		2														lg	om	ob	ob
1	2	14	224	2		1		2														ae	om	ob	ob
1	2	16	224	2		1		2														ae	om	ob	ob
1	2	1	212	3				2														ma	am	ob	ob
1	2	3	212	5	infant alive but not well	1		1						1	at home	1	1				7	ma	am	ob	ob
