# Supplementary material for: Implementation of the WHO guideline on treatment of young infants with signs of possible serious bacterial infection when hospital referral is not feasible in rural Zaria, Nigeria: Challenges and solutions
Source: PLoS One. 2020 Mar 10;15(3):e0228718. doi: 10.1371/journal.pone.0228718 (PMC7064229; doi:10.1371/journal.pone.0228718)
Supplement: S1 Appendix — (ZIP) [file pone.0228718.s001.zip › Data/form 7 zaria2 01112017.xlsx]

## Sheet: form 7 final
countryid	siteid	corpsid	hworkerid	d1clasify	d1othercri	d1ampdose	d1gendose	d1amox1dos	d1amox2dos	d1votamox	d1almoxdos	d1dosemise	day2	d2visittim	d2visitpla	d2visitsta	d2visitst1	d2adultres	d2otherspe	d2childsta	d2classify	d2conv	d2nofeed	d2nomove	d2cry	d2fontanel	d2cyanosis	d2othercri	d2othercr1	d2ampdose	d2gendose	d2amox1dos	d2amox2dos	d2votamox	d2almoxdos	d2dosemise	day3	d3visittim	d3visitpla	d3visitsta	d3visitst1	d3adultres	d3otherspe	d3childsta	d2classif1	d3conv	d3nofeed	d3nomove	d3cry
1	2	10	225	1		999.99	999.99	125	125	2	1		1	914	1	1		1		1		2	2	2	2	2	2	2		999.99	999.99	125	125	9	1		1	904	1	1		1		1		2	2	2	2
1	2	12	226	1		999.99	999.99	125	125	2	1		1	1000	2	1		1		2		2	2	2	2	2	2	2		999.99	999.99	125	125	9	1		1	839	2	1		1		2		2	2	2	2
1	2	16	224	1		999.99	999.99	125	125	9	1		1	815	2	1		1		2		2	2	2	2	2	2	2		999.99	999.99	125	125	9	1		1	818	2	1		1		2		2	2	2	2
1	2	15	224	1		999.99	999.99	125	125	2	1		1	1039	2	1		1		2		2	2	2	2	2	2	2		999.99	999.99	125	125	9	1		1	915	2	1		1		2		2	2	2	2
1	2	9	225	1		999.99	999.99	125	125	2	1		1	911	2	1		1		2		2	2	2	2	2	2	2		999.99	999.99	125	125	9	1		1	940	2	1		1		2		2	2	2	2
1	2	11	226	1		999.99	999.99	125	125	2	1		1	1100	2	1		1		2		2	2	2	2	2	2	2		999.99	999.99	125	125	9	1		1	920	2	1		1		2		2	2	2	2
1	2	11	226	1		999.99	999.99	125	125	2	1		1	920	2	1		1		2		2	2	2	2	2	2	2		999.99	999.99	125	125	9	1		1	859	2	1		1		2		2	2	2	2
1	2	12	226	1		999.99	999.99	125	125	2	1		1	1130	2	1		1		2		2	2	2	2	2	2	2		999.99	999.99	125	125	9	1		1	945	2	1		1		2		2	2	2	2
1	2	12	226	1		999.99	999.99	125	125	2	1		1	836	1	1		1		2		2	2	2	2	2	2	2		999.99	999.99	125	125	9	1		1	1216	1	1		1		2		2	2	2	2
1	2	12	226	1		999.99	999.99	125	125	2	1		1	900	1	1		1		2		2	2	2	2	2	2	2		999.99	999.99	125	125	9	1		1	1120	1	1		1		2		2	2	2	2
1	2	11	226	1		999.99	999.99	125	125	2	1		1	1000	2	1		1		2		2	2	2	2	2	2	2		999.99	999.99	125	125	9	1		1	846	2	1		1		2		2	2	2	2
1	2	10	225	1		999.99	999.99	125	125	2	1		1	806	2	1		1		2		2	2	2	2	2	2	2		999.99	999.99	125	125	9	1		1	746	2	1		1		2		2	2	2	2
1	2	11	226	1		999.99	999.99	125	125	2	1		1	855	1	1		1		2		2	2	2	2	2	2	2		999.99	999.99	125	125	9	1		1	1000	1	1		1		2		2	2	2	2
1	2	15	224	1		999.99	999.99	125	125	2	1		1	1310	2	1		1		2		2	2	2	2	2	2	2		999.99	999.99	125	125	9	1		1	903	2	1		1		2		2	2	2	2
1	2	12	226	1		999.99	999.99	125	125	2	1		1	1130	1	1		1		2		2	2	2	2	2	2	2		999.99	999.99	125	125	9	1		1	819	1	1		1		2		2	2	2	2
1	2	12	226	1		999.99	999.99	125	125	2	1		1	900	1	1		1		2		2	2	2	2	2	2	2		999.99	999.99	125	125	9	1		1	837	1	1		1		2		2	2	2	2
1	2	9	225	1		999.99	999.99	125	125	2	1		1	814	1	1		1		2		2	2	2	2	2	2	2		999.99	999.99	125	125	9	1		1	1027	1	1		1		2		2	2	2	2
1	2	11	226	1		999.99	999.99	125	125	2	1		1	811	2	1		1		2		2	2	2	2	2	2	2		999.99	999.99	125	125	9	1		1	1159	2	1		1		2		2	2	2	2
1	2	12	226	1		999.99	999.99	125	125	2	1		1	8300	1	1		1		2		2	2	2	2	2	2	2		999.99	999.99	125	125	9	1		1	1001	1	1		1		2		2	2	2	2
1	2	12	226	1		999.99	999.99	125	125	2	1		1	813	2	1		1		2		2	2	2	2	2	2	2		999.99	999.99	125	125	9	1		1	1004	2	1		1		2		2	2	2	2
1	2	12	226	1		999.99	999.99	125	125	2	1		1	822	2	1		1		2		2	2	2	2	2	2	2		999.99	999.99	125	125	9	1		1	1159	2	1		1		2		2	2	2	2
1	2	11	226	1		999.99	999.99	125	125	2	1		1	843	2	1		1		2		2	2	2	2	2	2	2		999.99	999.99	125	125	9	1		1	1002	2	1		1		2		2	2	2	2
1	2	11	226	1		999.99	999.99	125	125	2	1		1	850	2	1		1		2		2	2	2	2	2	2	2		999.99	999.99	125	125	9	1		1	920	2	1		1		2		2	2	2	2
1	2	12	226	1		999.99	999.99	125	125	2	1		1	900	1	1	1	1		2		2	2	2	2	2	2	2		999.99	999.99	125	125	9	1		1	1146	1	1		1		2		2	2	2	2
1	2	7	213	1		999.99	999.99	125	125	2	1		1	1104	2	1		1		2		2	2	2	2	2	2	2		999.99	999.99	125	125	9	1		1	949	2	1		1		2		2	2	2	2
1	2	11	226	1		999.99	999.99	125	125	2	1		1	1000	2	1		1		2		2	2	2	2	2	2	2		999.99	999.99	125	125	9	1		1	815	2	1		1		2		2	2	2	2
1	2	11	226	1		999.99	999.99	125	125	2	1		1	818	1	1		1		2		2	2	2	2	2	2	2		999.99	999.99	125	125	9	1		1	920	1	1		1		2		2	2	2	2
1	2	9	225	1		999.99	999.99	125	125	2	1		1	915	1	1		1		2		2	2	2	2	2	2	2		999.99	999.99	125	125	9	1		1	820	1	1		1		2		2	2	2	2
1	2	12	226	1		999.99	999.99	125	125	2	1		1	824	2	1		1		2		2	2	2	2	2	2	2		999.99	999.99	125	125	9	1		1	1000	2	1		1		2		2	2	2	2
1	2	14	224	1		999.99	999.99	125	125	2	1		1	1212	2	1		1		2		2	2	2	2	2	2	2		999.99	999.99	125	125	9	1		1	918	2	1		1		2		2	2	2	2
1	2	16	224	1		999.99	999.99	125	125	2	1		1	830	1	1		1		2		2	2	2	2	2	2	2		999.99	999.99	125	125	9	1		1	800	1	1		1		2		2	2	2	2
1	2	12	226	1		999.99	999.99	125	125	2	1		1	848	2	1		1		2		2	2	2	2	2	2	2		999.99	999.99	125	125	9	1		1	1105	2	1		1		2		2	2	2	2
1	2	15	224	1		999.99	999.99	125	125	2	1		1	1131	2	1		1		2		2	2	2	2	2	2	2		999.99	999.99	125	125	9	1		1	919	2	1		1		2		2	2	2	2
1	2	11	226	1		999.99	999.99	125	125	2	1		1	1000	2	1		1		2		2	2	2	2	2	2	2		999.99	999.99	125	125	9	1		1	128	2	1		1		2		2	2	2	2
1	2	10	225	1		999.99	999.99	125	125	2	1		1	904	1	1		1		2		2	2	2	2	2	2	2		999.99	999.99	125	125	9	1		1	831	1	1	1	1		2		2	2	2	2
1	2	11	226	1		999.99	999.99	125	125	2	1		1	1057	2	1		1		2		2	2	2	2	2	2	2		999.99	999.99	125	125	9	1		1	947	2	1		1		2		2	2	2	2
1	2	10	225	1		999.99	999.99	125	125	2	1		1	1119	1	1		1		2		2	2	2	2	2	2	2		999.99	999.99	125	125	9	1		1	951	1	1		1		2		2	2	2	2
1	2	9	225	1		999.99	999.99	125	125	2	1		1	903	1	1		1		2		2	2	2	2	2	2	2		999.99	999.99	125	125	9	1		1	1100	1	1		1		2		2	2	2	2
1	2	11	226	1		999.99	999.99	125	125	2	1		1	907	2	1		1		2		2	2	2	2	2	2	2		999.99	999.99	125	125	9	1		1	1113	2	1		1		2		2	2	2	2
1	2	12	226	1		999.99	999.99	125	125	2	1		1	800	1	1		1		2		2	2	2	2	2	2	2		999.99	999.99	125	125	9	1		1	1004	1	1		1		2		2	2	2	2
1	2	12	226	1		999.99	999.99	125	125	2	1		1	812	1	1		1		2		2	2	2	2	2	2	2		999.99	999.99	125	125	9	1		1	1104	1	1		1		2		2	2	2	2
1	2	12	226	1		999.99	999.99	125	125	9	1		1	815	2	1		1		2		2	2	2	2	2	2	2		999.99	999.99	125	125	9	1		1	922	2	1		1		2		2	2	2	2
1	2	13	224	1		999.99	999.99	125	125	2	1		1	101	1	1		1		2	2	2	2	2	2	2	2	2		999.99	999.99	125	125	9	1		1	110	2	1		1		2		2	2	2	2
1	2	16	224	1		999.99	999.99	125	125	2	1		1	1132	1	1		1		2		2	2	2	2	2	2	2		999.99	999.99	125	125	9	1		1	1203	2	1		1		2		2	2	2	2
1	2	9	225	1		999.99	999.99	125	125	2	1		1	803	2	1		1		2		2	2	2	2	2	2	2		999.99	999.99	125	125	9	1		1	859	2	1		1		2		2	2	2	2
1	2	10	225	1		999.99	999.99	125	125	2	1		1	1013	1	1		1		2		2	2	2	2	2	2	2		999.99	999.99	125	125	9	1		1	811	1	1		1		2		2	2	2	2
1	2	14	224	1		999.99	999.99	125	125	9	1		1	1011	2	1		1		2		2	2	2	2	2	2	2		999.99	999.99	125	125	9	1		1	925	2	1		1		2		2	2	2	2
1	2	9	225	1		999.99	999.99	125	125	2	1		1	911	2	1		1		2		2	2	2	2	2	2	2		999.99	999.99	125	125	9	1		1	909	2	1		1		2		2	2	2	2
1	2	9	225	1		999.99	999.99	125	125	2	1		1	803	2	1		1		2		2	2	2	2	2	2	2		999.99	999.99	125	125	9	1		1	904	2	1		1		2		2	2	2	2
1	2	10	225	1		999.99	999.99	125	125	2	1		1	114	1	1		1		2		2	2	2	2	2	2	2		999.99	999.99	125	125	9	1		1	904	1	1		1		2		2	2	2	2
1	2	10	225	1		999.99	999.99	125	125	2	1		1	841	2	1		3		2		2	2	2	2	2	2	2		999.99	999.99	125	125	9	1		1	842	1	1	1	2		2		2	2	2	2
1	2	10	225	1		999.99	999.99	125	125	2	1		1	736	1	1		1		2		2	2	2	2	2	2	2		999.99	999.99	125	125	9	1		1	1011	1	1		1		2		2	2	2	2
1	2	10	225	1		999.99	999.99	125	125	2	1		1	856	2	1		1		2		2	2	2	2	2	2	2		999.99	999.99	125	125	9	1		1	1100	2	1		1		2		2	2	2	2
1	2	10	224	1		999.99	999.99	125	125	2	1		1	857	2	1		1		2		2	2	2	2	2	2	2		999.99	999.99	125	125	9	1		1	1000	2	1		1		2		2	2	2	2
1	2	11	226	1		999.99	999.99	125	125	9	1		1	815	2	1		1		2	2	2	2	2	2	2	2	2		999.99	999.99	125	125	9	1		1	1000	2	1		1		2	2	2	2	2	2
1	2	11	226	1		999.99	999.99	125	125	2	1		1	820	1	1		1		2		2	2	2	2	2	2	2		999.99	999.99	125	125	9	1		1	912	1	1		1		2		2	2	2	2
1	2	12	226	1		999.99	999.99	125	125	2	1		1	834	1	1		1		2		2	2	2	2	2	2	2		999.99	999.99	125	125	9	1		1	1000	1	1		1		2		2	2	2	2
1	2	12	226	1		999.99	999.99	125	125	2	1		1	834	2	1		1		2		2	2	2	2	2	2	2		999.99	999.99	125	125	9	1		1	1000	2	1		1		2		2	2	2	2
1	2	5	211	1		999.99	999.99	125	125	2	1		1	930	2	1		1		1		2	2	2	2	2	2	2		999.99	999.99	125	125	9	1		1	1045	2	1		1		2		2	2	2	2
1	2	10	225	1		999.99	999.99	125	125	9	1		1	804	1	1		1		2		2	2	2	2	2	2	2		999.99	999.99	125	125	9	1		1	919	1	1		1		2		2	2	2	2
1	2	10	225	1		999.99	999.99	125	125	2	1		1	811	2	1		1		2		2	2	2	2	2	2	2		999.99	999.99	125	125	9	1		1	917	2	1		1		2		2	2	2	2
1	2	12	226	1		999.99	999.99	125	125	2	1		1	800	1	1		1		2		2	2	2	2	2	2	2		999.99	999.99	125	125	9	1		1	1128	1	1		1		2		2	2	2	2
1	2	6	213	1		999.99	999.99	125	125	9	1		1	1016	2	1		1		2		2	2	2	2	2	2	2		999.99	999.99	125	125	9	1		1	822	2	1		1		2		2	2	2	2
1	2	9	225	1		999.99	999.99	125	125	2	1		1	902	1	1		1		2		2	2	2	2	2	2	2		999.99	999.99	125	125	9	1		1	852	1	1		1		2		2	2	2	2
1	2	10	225	1		999.99	999.99	125	125	9	1		1	920	2	1		1		2		2	2	2	2	2	2	2		999.99	999.99	125	125	9	1		1	1113	2	1		1		2		2	2	2	2
1	2	11	226	1		999.99	999.99	125	125	2	1		1	849	2	1		1		2		2	2	2	2	2	2	2		999.99	999.99	125	125	9	1		1	1007	2	1		1		2		2	2	2	2
1	2	12	226	1		999.99	999.99	125	125	2	1		1	811	2	1		1		2		2	2	2	2	2	2	2		999.99	999.99	125	125	9	1		1	1000	2	1		1		2		2	2	2	2
1	2	15	224	1		999.99	999.99	125	125	2	1		1	1000	1	1		1		2		2	2	2	2	2	2	2		999.99	999.99	125	125	9	1		1	912	1	1		1		2		2	2	2	2
1	2	10	225	1		999.99	999.99	250	250	2	1		1	749	1	1		1		2		2	2	2	2	2	2	2		999.99	999.99	250	250	9	1		1	803	1	1		1		2		2	2	2	2
1	2	11	226	1		999.99	999.99	125	125	2	1		1	836	1	1		1		2		2	2	2	2	2	2	2		999.99	999.99	125	125	9	1		1	1000	1	1		1		2		2	2	2	2
1	2	5	211	1		999.99	999.99	125	125	2	1		1	1200	2	1		1		2		2	2	2	2	2	2	2		999.99	999.99	125	125	9	1		1	1104	2	1		1		2		2	2	2	2
1	2	9	225	1		999.99	999.99	125	125	9	1		1	1005	1	1		1		2		2	2	2	2	2	2	2		999.99	999.99	125	125	9	1		1	900	1	1		1		2		2	2	2	2
1	2	10	225	1		999.99	999.99	125	125	9	1		1	807	2	1		1		2		2	2	2	2	2	2	2		999.99	999.99	125	125	9	1		1	847	2	1		1		2		2	2	2	2
1	2	10	225	1		999.99	999.99	125	125	2	1		1	922	2	1		1		2	2	2	2	2	2	2	2	2		999.99	999.99	125	125	9	1		1	844	2	1		1		2	2	2	2	2	2
1	2	11	226	1		999.99	999.99	125	125	2	1		1	1000	1	1		1		2		2	2	2	2	2	2	2		999.99	999.99	125	125	9	1		1	822	1	1		1		2		2	2	2	2
1	2	12	226	1		999.99	999.99	125	125	2	1		1	830	2	1		1		2		2	2	2	2	2	2	2		999.99	999.99	125	125	9	1		1	1118	2	1		1		2		2	2	2	2
1	2	12	226	1		999.99	999.99	125	125	2	1		1	1012	2	1		1		2		2	2	2	2	2	2	2		999.99	999.99	125	125	9	1		1	820	2	1		1		2		2	2	2	2
1	2	14	224	1		999.99	999.99	125	125	2	1		1	1200	1	1		1		1		2	2	2	2	2	2	2		999.99	999.99	125	125	9	1		1	820	1	1		1		2		2	2	2	2
1	2	15	224	1		999.99	999.99	125	125	2	1		1	849	1	1		1		2		2	2	2	2	2	2	2		999.99	999.99	125	125	9	1		1	1300	1	1		1		2		2	2	2	2
1	2	10	225	1		999.99	999.99	125	125	2	1		1	1031	1	1		1		2		2	2	2	2	2	2	2		999.99	999.99	125	125	9	1		1	847	1	1		1		2		2	2	2	2
1	2	16	224	1		999.99	999.99	125	125	2	1		1	1130	2	1		1		2		2	2	2	2	2	2	2		999.99	999.99	125	125	9	1		1	1030	2	1		1		2		2	2	2	2
1	2	9	225	1		999.99	999.99	125	125	2	1		1	811	1	1		1		2		2	2	2	2	2	2	2		999.99	999.99	125	125	9	1		1	1011	1	1		1		2		2	2	2	2
1	2	9	225	1		999.99	999.99	125	125	2	1		1	1008	1	1		1		2		2	2	2	2	2	2	2		999.99	999.99	125	125	9	1		1	849	1	1		1		2		2	2	2	2
1	2	14	224	1		999.99	999.99	125	125	2	1		1	1033	1	1		1		2		2	2	2	2	2	2	2		999.99	999.99	125	125	9	1		1	903	1	1		1		2		2	2	2	2
1	2	5	211	1		999.99	999.99	125	125	2	1		1	1020	2	1		1		1		2	2	2	2	2	2	2		999.99	999.99	125	125	9	1		1	1214	2	1		1		2		2	2	2	2
1	2	16	224	1		999.99	999.99	125	125	2	1		1	200	2	1		1		2		2	2	2	2	2	2	2		999.99	999.99	125	125	9	1		1	1109	2	1		1		2		2	2	2	2
1	2	5	211	1		999.99	999.99	125	125	2	1		1	941	2	1		1		1		2	2	2	2	2	2	2		999.99	999.99	125	125	9	1		1	1015	2	1		1		2		2	2	2	2
1	2	9	225	1		999.99	999.99	125	125	2	1		1	846	2	1		1		2		2	2	2	2	2	2	2		999.99	999.99	125	125	9	1		1	1002	2	1		1		2		2	2	2	2
1	2	4	211	1		999.99	999.99	125	125	9	1		1	1005	1	1		1		1		2	2	2	2	2	2	2		999.99	999.99	125	125	9	1		1	1202	2	1		1		1		2	2	2	2
1	2	4	211	1		999.99	999.99	125	125	2	1		1	1000	2	1		1		1		2	2	2	2	2	2	2		999.99	999.99	125	125	9	1		1	1115	2	1		1		2		2	2	2	2
1	2	10	225	1		999.99	999.99	125	125	2	1		1	859	1	1		1		2		2	2	2	2	2	2	2		999.99	999.99	125	125	9	1		1	1119	1	1		1		2		2	2	2	2
1	2	12	226	1		999.99	999.99	125	125	2	1		1	1000	1	1		1		2		2	2	2	2	2	2	2		999.99	999.99	125	125	9	1		1	812	1	1		1		2		2	2	2	2
1	2	9	225	1		999.99	999.99	125	125	9	1		1	1041	1	1		1		2		2	2	2	2	2	2	2		999.99	999.99	125	125	9	1		1	950	2	1		1		2		2	2	2	2
1	2	10	225	1		999.99	999.99	125	125	2	1		1	838	2	1		1		2	2	2	2	2	2	2	2	2		999.99	999.99	125	125	9	1		1	1000	2	1		1		2	2	2	2	2	2
1	2	12	226	1		999.99	999.99	125	125	2	1		1	824	2	1		1		2		2	2	2	2	2	2	2		999.99	999.99	125	125	9	1		1	1036	2	1		1		2		2	2	2	2
1	2	6	213	1		999.99	999.99	125	125	2	1		1	1215	2	1		1		2		2	2	2	2	2	2	2		999.99	999.99	125	125	9	1		1	1317	2	1		1		2		2	2	2	2
1	2	10	225	1		999.99	999.99	125	125	2	1		1	813	1	1		1		2		2	2	2	2	2	2	2		999.99	999.99	125	125	9	1		1	1116	1	1		1		2		2	2	2	2
1	2	4	211	1		999.99	999.99	125	125	2	1		1	1000	1	1		1		1		2	2	2	2	2	2	2		999.99	999.99	125	125	9	1		1	900	2	1		1		1		2	2	2	2
1	2	4	211	1		999.99	999.99	125	125	2	1		1	1055	1	1		1		1		2	2	2	2	2	2	2		999.99	999.99	125	125	9	1		1	1000	2	1		1		1		2	2	2	2
1	2	7	213	1		999.99	999.99	125	125	2	1		1	1317	2	1		1		2		2	2	2	2	2	2	2		999.99	999.99	125	125	9	1		1	1301	2	1		1		2		2	2	2	2
1	2	10	225	1		999.99	999.99	125	125	2	1		1	813	1	1		1		2		2	2	2	2	2	2	2		999.99	999.99	125	125	9	1		1	1106	1	1		1		2		2	2	2	2
1	2	13	224	1		999.99	999.99	125	125	2	1		1	1020	2	1		1		2		2	2	2	2	2	2	2		999.99	999.99	125	125	9	1		1	940	2	1		1		2		2	2	2	2
1	2	14	224	1		999.99	999.99	125	125	2	1		1	900	1	1		1		2		2	2	2	2	2	2	2		999.99	999.99	125	125	9	1		1	920	1	1		1		2		2	2	2	2
1	2	16	224	1		999.99	999.99	125	125	2	1		1	1020	2	1		1		2		2	2	2	2	2	2	2		999.99	999.99	125	125	9	1		1	1040	2	1		1		2		2	2	2	2
1	2	7	213	1		999.99	999.99	125	125	2	1		1	1217	2	1		1		2		2	2	2	2	2	2	2		999.99	999.99	125	125	9	1		1	1003	2	1		1		2		2	2	2	2
1	2	10	225	1		999.99	999.99	125	125	2	1		1	853	1	1		1		2		2	2	2	2	2	2	2		999.99	999.99	125	125	9	1		1	819	1	1		1		2		2	2	2	2
1	2	15	224	1		999.99	999.99	125	125	2	1		1	909	2	1		1		2		2	2	2	2	2	2	2		999.99	999.99	125	125	9	1		1	1011	2	1		1		2		2	2	2	2
1	2	15	224	1		999.99	999.99	125	125	2	1		1	1441	2	1		1		2		2	2	2	2	2	2	2		999.99	999.99	125	125	9	1		1	1105	1	1		1		2		2	2	2	2
1	2	5	211	1		999.99	999.99	250	250	2	1		1	900	1	1		1		1		2	2	2	2	2	2	2		999.99	999.99	250	250	9	1		1	1000	1	1		1		1		2	2	2	2
1	2	11	226	1		999.99	999.99	125	125	2	1		1	1130	1	1		1		2		2	2	2	2	2	2	2		999.99	999.99	125	125	9	1		1	802	1	1		1		2		2	2	2	2
1	2	11	226	1		999.99	999.99	125	125	2	1		1	1157	1	1		1		2		2	2	2	2	2	2	2		999.99	999.99	125	125	9	1		1	846	1	1		1		2		2	2	2	2
1	2	12	226	1		999.99	999.99	125	125	2	1		1	812	1	1		1		2		2	2	2	2	2	2	2		999.99	999.99	125	125	9	1		1	1136	1	1		1		2		2	2	2	2
1	2	15	224	1		999.99	999.99	125	125	2	1		1	113	1	1		1		2		2	2	2	2	2	2	2		999.99	999.99	125	125	9	1		1	1109	2	1		1		2		2	2	2	2
1	2	16	224	1		999.99	999.99	125	125	2	1		1	1215	2	1		1		2		2	2	2	2	2	2	2		999.99	999.99	125	125	9	1		1	1111	2	1		1		2		2	2	2	2
1	2	6	213	1		999.99	999.99	125	125	9	1		1	1022	2	1		1		2		2	2	2	2	2	2	2		999.99	999.99	125	125	9	1		1	851	2	1		1		2		2	2	2	2
1	2	7	213	1		999.99	999.99	125	125	2	1		1	1212	2	1		1		2		2	2	2	2	2	2	2		999.99	999.99	125	125	9	1		1	1004	2	1		1		2		2	2	2	2
1	2	12	226	1		999.99	999.99	125	125	2	1		1	1200	2	1		1		2		2	2	2	2	2	2	2		999.99	999.99	125	125	9	1		1	840	2	1		1		2		2	2	2	2
1	2	12	226	1		999.99	999.99	125	125	2	1		1	926	1	1		1		2		2	2	2	2	2	2	2		999.99	999.99	125	125	9	1		1	813	1	1		1		2		2	2	2	2
1	2	16	224	1		999.99	999.99	125	125	9	1		1	907	2	1		1		2		2	2	2	2	2	2	2		999.99	999.99	125	125	9	1		1	1109	2	1		1		2		2	2	2	2
1	2	4	211	1		999.99	999.91	125	125	2	1		1	900	1	1		1		1		2	2	2	2	2	2	2		999.99	999.99	125	125	9	1		1	1100	1	1		1		2		2	2	2	2
1	2	4	211	1		999.99	999.99	125	125	2	1		1	1230	1	1		1		1		2	2	2	2	2	2	2		999.99	999.99	125	125	9	1		1	1300	2	1		1		1		2	2	2	2
1	2	5	211	1		999.99	999.99	125	125	9	1		1	930	2	1		1		2		2	2	2	2	2	2	2		999.99	999.99	125	125	9	1		1	900	2	1		1		2		2	2	2	2
1	2	5	211	1		999.99	999.99	125	125	9	1		1	900	2	1		1		2		2	2	2	2	2	2	2		999.99	999.99	125	125	9	1		1	1015	2	1		1		2		2	2	2	2
1	2	9	225	1		999.99	999.99	125	125	2	1		1	915	1	1		1		2		2	2	2	2	2	2	2		999.99	999.99	125	125	9	1		1	1000	1	1		1		2		2	2	2	2
1	2	12	226	1		999.99	999.99	125	125	2	1		1	815	1	1		1		2		2	2	2	2	2	2	2		999.99	999.99	125	125	9	1		1	1000	1	1		1		2		2	2	2	2
1	2	14	224	1		999.99	999.99	125	125	2	1		1	1000	1	1		1		2		2	2	2	2	2	2	2		999.99	999.99	125	125	9	1		1	1100	1	1		1		2		2	2	2	2
1	2	16	224	1		999.99	999.99	125	125	2	1		1	1200	1	1		1		2		2	2	2	2	2	2	2		999.99	999.99	125	125	9	1		1	1005	2	1		1		2		2	2	2	2
1	2	16	224	1		999.99	999.99	125	125	2	1		1	940	1	1		1		2		2	2	2	2	2	2	2		999.99	999.99	125	125	9	1		1	1015	1	1		1		2		2	2	2	2
1	2	8	213	1		999.99	999.99	125	125	2	1		1	1403	2	1		1		2		2	2	2	2	2	2	2		999.99	999.99	125	125	9	1		1	1010	2	1		1		2		2	2	2	2
1	2	3	212	1		999.99	999.99	125	125	9	1		1	1041	2	1		1		2		2	2	2	2	2	2	2		999.99	999.99	125	125	9	1		1	1138	2	1		1		2		2	2	2	2
1	2	10	225	1		999.99	999.99	125	125	2	1		1	1202	1	1		1		2		2	2	2	2	2	2	2		999.99	999.99	125	125	9	1		1	933	2	1		1		2		2	2	2	2
1	2	12	226	1		999.99	999.99	125	125	2	1		1	1100	1	1		1		2		2	2	2	2	2	2	2		999.99	999.99	125	125	9	1		1	822	1	1		1		2		2	2	2	2
1	2	1	212	1		999.99	999.99	125	125	9	1		1	126	2	1		1		2		2	2	2	2	2	2	2		999.99	999.99	125	125	9	1		1	1031	2	1		1		2		2	2	2	2
1	2	1	212	1		999.99	999.99	125	125	2	1		1	1114	2	1		1		2		2	2	2	2	2	2	2		999.99	999.99	125	125	9	1		1	1031	2	1		1		2		2	2	2	2
1	2	3	212	1		999.99	999.99	125	125	2	1		1	1100	2	1		1		2		2	2	2	2	2	2	2		999.99	999.99	125	125	9	1		1	1028	2	1		1		2		2	2	2	2
1	2	5	211	1		999.99	999.99	125	125	2	1		1	1015	2	1		1		1		2	2	2	2	2	2	2		999.99	999.99	125	125	9	1		1	1310	2	1		1		2		2	2	2	2
1	2	10	225	1		999.99	999.99	125	125	2	1		1	1108	1	1		1		2		2	2	2	2	2	2	2		999.99	999.99	125	125	9	1		1	913	1	1		1		2		2	2	2	2
1	2	9	225	1		999.99	999.99	125	125	2	1		1	857	1	1		1		2		2	2	2	2	2	2	2		999.99	999.99	125	125	9	1		1	1119	1	1		1		2		2	2	2	2
1	2	3	212	1		999.99	999.99	125	125	2	1		1	1040	2	1		1		2	1	2	2	2	2	2	2	2		999.99	999.99	125	125	9	1		1	1214	2	1		1		2	1	2	2	2	2
1	2	5	211	1		999.99	999.99	125	125	2	1		1	1030	2	1		1		1		2	2	2	2	2	2	2		999.99	999.99	125	125	9	1		1	1320	2	1		1		2		2	2	2	2
1	2	14	224	1		999.99	999.99	125	125	2	1		1	820	1	1		1		2		2	2	2	2	2	2	2		999.99	999.99	125	125	9	1		1	938	1	1		1		2		2	2	2	2
1	2	4	211	1		999.99	999.99	125	125	2	1		1	1033	2	1		1		2		2	2	2	2	2	2	2		999.99	999.99	125	125	9	1		1	950	2	1		1		2		2	2	2	2
1	2	4	211	1		999.99	999.99	125	125	2	1		1	916	2	1		1		1		2	2	2	2	2	2	2		999.99	999.99	125	125	9	1		1	1245	2	1		1		2		2	2	2	2
1	2	11	226	1		999.99	999.99	125	125	2	1		1	859	2	1		1		2		2	2	2	2	2	2	2		999.99	999.99	125	125	9	1		1	800	2	1		1		2		2	2	2	2
1	2	4	211	1		999.99	999.99	125	125	2	1		1	1100	2	1		1		1		2	2	2	2	2	2	2		999.99	999.99	125	125	9	1		1	1229	2	1		1		2		2	2	2	2
1	2	2	212	1		999.99	999.99	125	125	2	1		1	1030	2	1		1		2		2	2	2	2	2	2	2		999.99	999.99	125	125	9	1		1	1214	2	1		1		2		2	2	2	2
1	2	6	213	1		999.99	999.99	125	125	2	1		1	908	2	1		1		2		2	2	2	2	2	2	2		999.99	999.99	125	125	9	1		1	1002	2	1		1		2		2	2	2	2
1	2	4	211	1		999.99	999.99	125	125	9	1		1	921	2	1		1		1		2	2	2	2	2	2	2		999.99	999.99	125	125	9	1		1	1103	1	1		1		2		2	2	2	2
1	2	3	212	1		999.99	999.99	125	125	2	1		1	1053	2	1		1		2		2	2	2	2	2	2	2		999.99	999.99	125	125	9	1		1	1221	2	1		1		2		2	2	2	2
1	2	11	226	1		999.99	999.99	125	125	2	1		1	827	2	1		1		2		2	2	2	2	2	2	2		999.99	999.99	125	125	9	1		1	1012	2	1		1		2		2	2	2	2
1	2	9	225	1		999.99	999.99	125	125	2	1		1	800	1	1		1		2		2	2	2	2	2	2	2		999.99	999.99	125	125	9	1		1	937	1	1		1		2		2	2	2	2
1	2	11	226	1		999.99	999.99	125	125	9	1		1	1102	2	1		1		2		2	2	2	2	2	2	2		999.99	999.99	125	125	9	1		1	815	2	1		1		2		2	2	2	2
1	2	11	226	1		999.99	999.99	125	125	2	1		1	900	2	1		1		2		2	2	2	2	2	2	2		999.99	999.99	125	125	9	1		1	847	2	1		1		2		2	2	2	2
1	2	11	226	1		999.99	999.99	125	125	9	1		1	920	2	1		1		2	2	2	2	2	2	2	2	2		999.99	999.99	125	125	9	1		1	852	2	1		1		2	2	2	2	2	2
1	2	11	226	1		999.99	999.99	125	125	2	1		1	1130	2	1		1		2		2	2	2	2	2	2	2		999.99	999.99	125	125	9	1		1	844	2	1		1		2		2	2	2	2
1	2	11	226	1		999.99	999.99	125	125	2	1		1	849	2	1		1		2		2	2	2	2	2	2	2		999.99	999.99	125	125	9	1		1	822	2	1		1		2		2	2	2	2
1	2	12	226	1		999.99	999.99	125	125	2	1		1	1213	2	1		1		2		2	2	2	2	2	2	2		999.99	999.99	125	125	9	1		1	802	2	1		1		2		2	2	2	2
1	2	12	226	1		999.99	999.99	125	125	2	1		1	920	1	1		1		2		2	2	2	2	2	2	2		999.99	999.99	125	125	9	1		1	1116	1	1		1		2		2	2	2	2
1	2	12	226	1		999.99	999.99	125	125	2	1		1	922	1	1		1		2		2	2	2	2	2	2	2		999.99	999.99	125	125	9	1		1	856	1	1		1		2		2	2	2	2
1	2	15	224	1		999.99	999.99	125	125	2	1		1	819	1	1		1		1		2	2	2	2	2	2	2		999.99	999.99	125	125	9	1		1	821	1	1		1		2		2	2	2	2
1	2	15	224	1		999.99	999.99	250	250	2	1		1	1018	1	1		1		2		2	2	2	2	2	2	2		999.99	999.99	250	250	9	1		1	839	1	1		1		2		2	2	2	2
1	2	16	224	1		999.99	999.99	250	250	2	1		1	930	1	1		1		2		2	2	2	2	2	2	2		999.99	999.99	250	250	9	1		1	1000	1	1		1		2		2	2	2	2
1	2	7	213	1		999.99	999.99	125	125	2	1		1	917	2	1		1		2		2	2	2	2	2	2	2		999.99	999.99	125	125	9	1		1	1122	2	1		1		2		2	2	2	2
1	2	4	211	1		999.99	999.99	125	125	2	1		1	1000	1	1		1		1		2	2	2	2	2	2	2		999.99	999.99	125	125	9	1		1	1145	1	1		1		2		2	2	2	2
1	2	9	225	1		999.99	999.99	125	125	2	1		1	2810	2	1		1		2		2	2	2	2	2	2	2		999.99	999.99	125	125	9	1		1	852	2	1		1		2		2	2	2	2
1	2	10	225	1		999.99	999.99	125	125	2	1		1	1014	1	1		1		2		2	2	2	2	2	2	2		999.99	999.99	125	125	9	1		1	813	1	1		1		2		2	2	2	2
1	2	11	226	1		999.99	999.99	125	125	2	1		1	1217	2	1		1		2		2	2	2	2	2	2	2		999.99	999.99	125	125	9	1		1	800	2	1		1		2		2	2	2	2
1	2	4	211	1		999.99	999.99	125	125	2	1		1	1215	2	1		1		1		2	2	2	2	2	2	2		999.99	999.99	125	125	9	1		1	923	2	1		1		2		2	2	2	2
1	2	7	213	1		999.99	999.99	125	125	1	2		1	1023	2	1		1		2		2	2	2	2	2	2	2		999.99	999.99	125	125	9	1		1	1119	2	1		1		2		2	2	2	2
1	2	10	225	1		999.99	999.99	125	125	2	1		1	931	2	1		1		2		2	2	2	2	2	2	2		999.99	999.99	125	125	9	1		1	1131	2	1		1		2		2	2	2	2
1	2	6	213	1		999.99	999.99	125	125	2	1		1	1303	2	1		1		1		2	2	2	2	2	2	2		999.99	999.99	125	125	9	1		1	1203	2	1		1		1		2	2	2	2
1	2	4	211	1		999.99	999.99	125	125	9	1		1	1000	2	1		1		2		2	2	2	2	2	2	2		999.99	999.99	125	125	9	1		1	910	2	1		1		2		2	2	2	2
1	2	11	226	1		999.99	999.99	125	125	2	1		1	900	2	1		1		2		2	2	2	2	2	2	2		999.99	999.99	125	125	9	1		1	833	2	1		1		2		2	2	2	2
1	2	11	226	1		999.99	999.99	125	125	2	1		1	826	2	1		1		2		2	2	2	2	2	2	2		999.99	999.99	125	125	9	1		1	910	2	1		1		2		2	2	2	2
1	2	14	224	1		999.99	999.99	125	125	2	1		1	933	2	1		1		2		2	2	2	2	2	2	2		999.99	999.99	125	125	9	1		1	1500	2	1		1		2		2	2	2	2
1	2	9	225	1		999.99	999.99	125	125	2	1		1	831	1	1		1		2		2	2	2	2	2	2	2		999.99	999.99	125	125	9	1		1	1003	1	1		1		2		2	2	2	2
1	2	10	225	1		999.99	999.99	125	125	2	1		1	903	1	1		1		2		2	2	2	2	2	2	2		999.99	999.99	125	125	9	1		1	848	1	1		1		2		2	2	2	2
1	2	7	213	1		999.99	999.99	125	125	2	1		1	1217	2	1		1		2		2	2	2	2	2	2	2		999.99	999.99	125	125	9	1		1	1114	2	1		1		2		2	2	2	2
1	2	7	213	1		999.99	999.99	125	125	2	1		1	917	2	1		1		2	2	2	2	2	2	2	2	2		999.99	999.99	125	125	9	1		1	926	2	1		1		2	2	2	2	2	2
1	2	14	224	1		999.99	999.99	125	125	2	1		1	1400	2	1		1		1		2	2	2	2	2	2	2		999.99	999.99	125	125	9	1		1	1215	1	1		1		2		2	2	2	2
1	2	16	224	1		999.99	999.99	125	125	9	1		1	1205	2	1		1		2		2	2	2	2	2	2	2		999.99	999.99	125	125	9	1		1	1400	2	1		1		2		2	2	2	2
1	2	16	224	1		999.99	999.99	125	125	2	1		1	845	1	1		1		2		2	2	2	2	2	2	2		999.99	999.99	125	125	9	1		1	900	1	1		1		2		2	2	2	2
1	2	10	225	1		999.99	999.99	125	125	9	1		1	833	1	1		1		2		2	2	2	2	2	2	2		999.99	999.99	125	125	9	1		1	942	2	1		1			2		2	2	2
1	2	12	226	1		999.99	999.99	125	125	2	1		1	840	1	1		1		2		2	2	2	2	2	2	2		999.99	999.99	125	125	9	1		1	900	1	1		1		2		2	2	2	2
1	2	9	225	1		999.99	999.99	125	125	2	1		1	849	1	1		1		2		2	2	2	2	2	2	2		999.99	999.99	125	125	9	1		1	806	1	1		1		2		2	2	2	2
1	2	2	212	1		999.99	999.99	125	125	2	1		1	1045	1	1		1		2		2	2	2	2	2	2	2		999.99	999.99	125	125	9	1		1	1100	2	1		1		2		2	2	2	2
1	2	9	225	1		999.99	999.99	125	125	2	1		1	1030	1	1		1		2		2	2	2	2	2	2	2		999.99	999.99	125	125	9	1		1	819	2	1		1		2		2	2	2	2
1	2	9	225	1		999.99	999.99	125	125	9	1		1	915	1	1		1		2		2	2	2	2	2	2	2		999.99	999.99	125	125	9	1		1	1000	1	1		1		2		2	2	2	2
1	2	9	225	1		999.99	999.99	125	125	2	1		1	1000	1	1		1		2		2	2	2	2	2	2	2		999.99	999.99	125	125	9	1		1	940	1	1		1		2		2	2	2	2
1	2	14	224	1		999.99	999.99	125	125	2	1		1	900	2	1		1		2		2	2	2	2	2	2	2		999.99	999.99	125	125	9	1		1	1030	2	1		1		2		2	2	2	2
1	2	14	224	1		999.99	999.99	125	125	2	1		1	1000	1	1		1		2		2	2	2	2	2	2	2		999.99	999.99	125	125	9	1		1	1030	2	1		1		2		2	2	2	2
1	2	7	213	1		999.99	999.99	125	125	2	1		1	1121	2	1		1		2		2	2	2	2	2	2	2		999.99	999.99	125	125	9	1		1	921	2	1		1		2		2	2	2	2
1	2	11	226	1		999.99	999.99	125	125	2	1		1	900	1	1		1		2		2	2	2	2	2	2	2		999.99	999.99	125	125	9	1		1	834	1	1		1		2		2	2	2	2
1	2	12	226	1		999.99	999.99	125	125	2	1		1	1000	1	1		1		2		2	2	2	2	2	2	2		999.99	999.99	125	125	9	1		1	829	1	1		1		2		2	2	2	2
1	2	3	212	1		999.99	999.99	125	125	2	1		1	1110	2	1		1		2		2	2	2	2	2	2	2		999.99	999.99	125	125	9	1		1	1200	2	1		1		2		2	2	2	2
1	2	8	213	1		999.99	999.99	125	125	2	1		1	822	2	1		1		2		2	2	2	2	2	2	2		999.99	999.99	125	125	9	1		1	910	2	1		1		2		2	2	2	2
1	2	5	211	1		999.99	999.99	125	125	2	1		1	1100	2	1		1		2		2	2	2	2	2	2	2		999.99	999.99	125	125	9	1		1	950	2	1		1		2		2	2	2	2
1	2	11	226	1		999.99	999.99	125	125	2	1		1	820	2	1		1		2		2	2	2	2	2	2	2		999.99	999.99	125	125	9	1		1	1216	2	1		1		2		2	2	2	2
1	2	11	226	1		999.99	999.99	125	125	2	1		1	800	1	1		1		2		2	2	2	2	2	2	2		999.99	999.99	125	125	9	1		1	819	1	1		1		2		2	2	2	2
1	2	10	225	1		999.99	999.99	125	125	2	1		1	809	1	1		1		2		2	2	2	2	2	2	2		999.99	999.99	125	125	9	1		1	1003	1	1		1		2		2	2	2	2
1	2	7	213	1		999.99	999.99	125	125	2	1		1	1451	2	1		1		2		2	2	2	2	2	2	2		999.99	999.99	125	125	9	1		1	1151	2	1		1		2		2	2	2	2
1	2	4	211	1		999.99	999.99	125	125	2	1		1	900	2	1		1		1		2	2	2	2	2	2	2		999.99	999.99	125	125	9	1		1	1125	2	1		1		2		2	2	2	2
1	2	12	226	1		999.99	999.99	125	125	2	1		1	910	1	1		1		2		2	2	2	2	2	2	2		999.99	999.99	125	125	9	1		1	811	1	1		1		2		2	2	2	2
1	2	14	224	1		999.99	999.99	125	125	2	1		1	932	1	1		1		1		2	2	2	2	2	2	2		999.99	999.99	125	125	9	1		1	820	1	1		1		2		2	2	2	2
1	2	16	224	1		999.99	999.99	125	125	2	1		1	1000	1	1		1		2		2	2	2	2	2	2	2		999.99	999.99	125	125	9	1		1	900	2	1		1		2		2	2	2	2
1	2	3	212	1		999.99	999.99	125	125	9	1		1	1015	2	1		1		2		2	2	2	2	2	2	2		999.99	999.99	125	125	9	1		1	948	2	1		1		2		2	2	2	2
1	2	4	211	1		999.99	999.99	125	125	9	1		1	1200	2	1		1		2		2	2	2	2	2	2	2		999.99	999.99	125	125	9	1		1	830	2	1		1		2		2	2	2	2
1	2	8	213	1		999.99	999.99	125	125	2	1		1	913	2	1		1		2		2	2	2	2	2	2	2		999.99	999.99	125	125	9	1		1	1017	2	1		1		2		2	2	2	2
1	2	13	224	1		999.99	999.99	125	125	2	1		1	820	1	1		1		2		2	2	2	2	2	2	2		999.99	999.99	125	125	9	1		1	900	1	1		1		2		2	2	2	2
1	2	16	224	1		999.99	999.99	125	125	2	1		1	1259	2	1		1		2		2	2	2	2	2	2	2		999.99	999.99	125	125	9	1		1	1155	2	1		1		2		2	2	2	2
1	2	16	224	1		999.99	999.99	125	125	2	1		1	918	2	1		1		2		2	2	2	2	2	2	2		999.99	999.99	125	125	9	1		1	930	2	1		1		2		2	2	2	2
1	2	6	213	1		999.99	999.99	125	125	2	1		1	919	2	1		1		2		2	2	2	2	2	2	2		999.99	999.99	125	125	9	1		1	1116	2	1		1		2		2	2	2	2
1	2	5	211	1		999.99	999.99	125	125	9	1		1	945	2	1		1		1	2	2	2	2	2	2	2	2		999.99	999.99	125	125	9	1		1	1119	2	1		1		2	2	2	2	2	2
1	2	1	212	1		999.99	999.99	125	125	2	1		1	1314	2	1		1		2		2	2	2	2	2	2	2		999.99	999.99	125	125	9	1		1	1120	2	1		1		2		2	2	2	2
1	2	4	211	1		999.99	999.99	125	125	2	1		1	9000	2	1		1		2		2	2	2	2	2	2	2		999.99	999.99	125	125	9	1		1	928	2	1		1		2		2	2	2	2
1	2	5	211	1		999.99	999.99	125	125	9	1		1	850	1	1		1				2	2	2	2	2	2	2		999.99	999.99	125	125	9	1		1	905	2	1		1				2	2	2	2
1	2	2	212	1		999.99	999.99	125	125	2	1		1	1130	2	1		1		2		2	2	2	2	2	2	2		999.99	999.99	125	125	9	1		1	1112	2	1		1		2		2	2	2	2
1	2	9	225	1		999.99	999.99	125	125	2	1		1	1103	2	1		1		2		2	2	2	2	2	2	2		999.99	999.99	125	125	9	1		1	847	2	1		1		2		2	2	2	2
1	2	1	212	1		999.99	999.99	125	125	2	1		1	951	2	1		1		2		2	2	2	2	2	2	2		999.99	999.99	125	125	9	1		1	1123	2	1		1		2		2	2	2	2
1	2	2	212	1		999.99	999.99	125	125	2	1		1	1140	2	1		1		2		2	2	2	2	2	2	2		999.99	999.99	125	125	9	1		1	1051	2	1		1		2		2	2	2	2
1	2	10	225	1		999.99	999.99	125	125	2	1		1	1000	2	1		1		2		2	2	2	2	2	2	2		999.99	999.99	125	125	9	1		1	839	2	1		1		2		2	2	2	2
1	2	10	225	1		999.99	999.99	125	125	2	1		1	904	1	1		1		2		2	2	2	2	2	2	2		999.99	999.99	125	125	9	1		1	847	1	1		1		2		2	2	2	2
1	2	2	212	1		999.99	999.99	125	125	2	1		1	1152	2	1		1		2		2	2	2	2	2	2	2		999.99	999.99	125	125	9	1		1	1130	2	1		1		2		2	2	2	2
1	2	4	211	1		999.99	999.99	125	125	2	1		1	1100	1	1		1		1		2	2	2	2	2	2	2		999.99	999.99	125	125	9	1		1	1115	1	1		1		2		2	2	2	2
1	2	5	211	1		999.99	999.99	125	125	9	1		1	900	2	1		1		2		2	2	2	2	2	2	2		999.99	999.99	125	125	9	1		1	1045	2	1		1		2		2	2	2	2
1	2	7	213	1		999.99	999.99	125	125	2	1		1	1229	2	1		1		2		2	2	2	2	2	2	2		999.99	999.99	125	125	9	1		1	106	2	1		1		2		2	2	2	2
1	2	10	225	1		999.99	999.99	125	125	2	1		1	903	2	1		1		2		2	2	2	2	2	2	2		999.99	999.99	125	125	9	1		1	809	2	1		1		2		2	2	2	2
1	2	6	213	1		999.99	999.99	125	125	2	1		1	911	2	1		1		2		2	2	2	2	2	2	2		999.99	999.99	125	125	9	1		1	1122	2	1		1		2		2	2	2	2
1	2	1	212	1		999.99	999.99	125	125	2	1		1	943	2	1		1		2		2	2	2	2	2	2	2		999.99	999.99	125	125	9	1		1	1048	2	1		1		2		2	2	2	2
1	2	2	212	1		999.99	999.99	125	125	2	1		1	930	2	1		1		2		2	2	2	2	2	2	2		999.99	999.99	125	125	9	1		1	1118	2	1		1		2		2	2	2	2
1	2	4	211	1		999.99	999.99	125	125	2	1		1	1046	2	1		1		2		2	2	2	2	2	2	2		999.99	999.99	125	125	9	1		1	922	2	1		1		2		2	2	2	2
1	2	5	211	1		999.99	999.99	125	125	2	1		1	1000	1	1		1		1		2	2	2	2	2	2	2		999.99	999.99	125	125	9	1		1	1200	1	1		1		1		2	2	2	2
1	2	10	225	1		999.99	999.99	125	125	9	1		1	846	1	1		1		2		2	2	2	2	2	2	2		999.99	999.99	125	125	9	1		1	920	1	1		1		2		2	2	2	2
1	2	12	226	1		999.99	999.99	125	125	2	1		1	930	2	1		1		2		2	2	2	2	2	2	2		999.99	999.99	125	125	9	1		1	817	2	1		1		2		2	2	2	2
1	2	12	226	1		999.99	999.99	125	125	2	1		1	812	2	1		1		2		2	2	2	2	2	2	2		999.99	999.99	125	125	9	1		1	944	2	1		1		2		2	2	2	2
1	2	12	226	1		999.99	999.99	125	125	2	1		1	920	2	1		1		2		2	2	2	2	2	2	2		999.99	999.99	125	125	9	1		1	816	2	1		1		2		2	2	2	2
1	2	16	224	1		999.99	999.99	125	125	2	1		1	1230	2	1		1		2		2	2	2	2	2	2	2		999.99	999.99	125	125	9	1		1	1035	2	1		1		2		2	2	2	2
1	2	4	211	1		999.99	999.99	125	125	9	1		1	1003	2	1		1		2		2	2	2	2	2	2	2		999.99	999.99	125	125	9	1		1	1215	2	1		1		2		2	2	2	2
1	2	4	211	1		999.99	999.99	125	125	2	1		1	1000	2	1		1		1		2	2	2	2	2	2	2		999.99	999.99	125	125	9	1		1	915	2	1		1		2		2	2	2	2
1	2	5	211	1		999.99	999.99	125	125	2	1		1	1014	2	1		1		2		2	2	2	2	2	2	2		999.99	999.99	125	125	9	1		1	940	2	1		1		2		2	2	2	2
1	2	13	224	1		999.99	999.99	125	125	2	1		1	950	2	1		1		2		2	2	2	2	2	2	2		999.99	999.99	125	125	9	1		1	1000	2	1		1		2		2	2	2	2
1	2	15	224	1		999.99	999.99	125	125	2	1		1	1041	1	1		1		2		2	2	2	2	2	2	2		999.99	999.99	125	125	9	1		1	914	1	1		1		2		2	2	2	2
1	2	7	213	1		999.99	999.99	125	125	9	1		1	1313	2	1		1		2		2	2	2	2	2	2	2		999.99	999.99	125	125	9	1		1	1153	2	1		1		2		2	2	2	2
1	2	3	212	1		999.99	999.99	125	125	2	1		1	958	2	1		1		2		2	2	2	2	2	2	2		999.99	999.99	125	125	9	1		1	1100	2	1		1		2		2	2	2	2
1	2	9	225	1		999.99	999.99	125	125	2	1		1	1009	2	1		1		2		2	2	2	2	2	2	2		999.99	999.99	125	125	9	1		1	941	2	1		1		2		2	2	2	2
1	2	8	213	1		999.99	999.99	125	125	2	1		1	1037	2	1		1		2		2	2	2	2	2	2	2		999.99	999.99	125	125	9	1		1	958	2	1		1		2		2	2	2	2
1	2	13	224	1		999.99	999.99	250	250	2	1		1	816	2	1		1		2	2	2	2	2	2	2	2	2		999.99	999.99	250	250	9	1		1	911	2	1		1		2	2	2	2	2	2
1	2	13	224	1		999.99	999.99	125	125	9	1		1	1100	1	1		1		2		2	2	2	2	2	2	2		999.99	999.99	125	125	9	1		1	100	1	1		1		2		2	2	2	2
1	2	7	213	1		999.99	999.99	125	125	2	1		1	1317	2	1		1		2		2	2	2	2	2	2	2		999.99	999.99	125	125	9	1		1	1413	2	1		1		2		2	2	2	2
1	2	3	212	1		999.99	999.99	125	125	9	1		1	1050	2	1		1		2		2	2	2	2	2	2	2		999.99	999.99	125	125	9	1		1	1028	2	1		1		2		2	2	2	2
1	2	5	211	1		999.99	999.99	125	125	2	1		1	940	2	1		1		1		2	2	2	2	2	2	2		999.99	999.99	125	125	9	1		1	1350	2	1		1		2		2	2	2	2
1	2	6	213	1		999.99	999.99	125	125	2	1		1	939	2	1		1		2		2	2	2	2	2	2	2		999.99	999.99	125	125	9	1		1	1021	2	1		1		2		2	2	2	2
1	2	2	212	1		999.99	999.99	125	125	2	1		1	1013	2	1		1		2		2	2	2	2	2	2	2		999.99	999.99	125	125	9	1		1	1044	2	1		1		2		2	2	2	2
1	2	2	212	1		999.99	999.99	125	125	2	1		1	1100	2	1		1		2		2	2	2	2	2	2	2		999.99	999.99	125	125	9	1		1	1221	2	1		1		2		2	2	2	2
1	2	3	212	1		999.99	999.99	125	125	2	1		1	938	2	1		1		2		2	2	2	2	2	2	2		999.99	999.99	125	125	9	1		1	1100	2	1		1		2		2	2	2	2
1	2	10	225	1		999.99	999.99	125	125	2	1		1	1106	1	1		1		2		2	2	2	2	2	2	2		999.99	999.99	125	125	9	1		1	803	1	1		1		2		2	2	2	2
1	2	11	226	1		999.99	999.99	125	125	2	1		1	835	2	1		1		2		2	2	2	2	2	2	2		999.99	999.99	125	125	9	1		1	1000	2	1		1		2		2	2	2	2
1	2	2	212	1		999.99	999.99	125	125	9	1		1	1045	2	1		1		2		2	2	2	2	2	2	2		999.99	999.99	125	125	9	1		1	1030	2	1		1		2		2	2	2	2
1	2	3	212	1		999.99	999.99	125	125	2	1		1	1030	2	1		1		2		2	2	2	2	2	2	2		999.99	999.99	125	125	9	1		1	1100	2	1		1		2		2	2	2	2
1	2	5	211	1		999.99	999.99	125	125	9	1		1	955	2	1		1		1		2	2	2	2	2	2	2		999.99	999.99	125	125	9	1		1	1059	2	1		1		2		2	2	2	2
1	2	9	225	1		999.99	999.99	125	125	2	1		1	1000	1	1		1		2		2	2	2	2	2	2	2		999.99	999.99	125	125	9	1		1	940	2	1		1		2		2	2	2	2
1	2	15	224	1		999.99	999.99	125	125	2	1		1	1200	1	1		1		2		2	2	2	2	2	2	2		999.99	999.99	125	125	9	1		1	1230	2	1		1		2		2	2	2	2
1	2	16	224	1		999.99	999.99	125	125	2	1		1	940	1	1		1		2		2	2	2	2	2	2	2		999.99	999.99	125	125	9	1		1	1000	1	1		1		2		2	2	2	2
1	2	12	226	1		999.99	999.99	125	125	2	1		1	100	2	1		1		2		2	2	2	2	2	2	2		999.99	999.99	125	125	9	1		1	816	2	1		1		2		2	2	2	2
1	2	1	212	1		999.99	999.99	125	125	2	1		1	1030	1	1		1		2		2	2	2	2	2	2	2		999.99	999.99	125	125	9	1		1	945	1	1		1		2		2	2	2	2
1	2	4	211	1		999.99	999.99	125	125	2	1		1	1227	2	1		1		2		2	2	2	2	2	2	2		999.99	999.99	125	125	9	1		1	945	2	1		1		2		2	2	2	2
1	2	11	226	1		999.99	999.99	125	125	2	1		1	900	1	1		1		2		2	2	2	2	2	2	2		999.99	999.99	125	125	9	1		1	850	1	1		1		2		2	2	2	2
1	2	12	226	1		999.99	999.99	125	125	2	1		1	902	2	1		1		2		2	2	2	2	2	2	2		999.99	999.99	125	125	9	1		1	800	2	1		1		2		2	2	2	2
1	2	5	211	1		999.99	999.99	125	125	2	1		1	1000	1	1		1		1		2	2	2	2	2	2	2		999.99	999.99	125	125	9	1		1	900	1	1		1		1		2	2	2	2
1	2	12	226	1		999.99	999.99	125	125	2	1		1	816	2	1		1		2		2	2	2	2	2	2	2		999.99	999.99	125	125	9	1		1	944	2	1		1		2		2	2	2	2
1	2	13	224	1		999.99	999.99	125	125	9	1		1	827	1	1		1		2		2	2	2	2	2	2	2		999.99	999.99	125	125	9	1		1	1207	1	1		1		2		2	2	2	2
1	2	6	213	1		999.99	999.99	125	125	2	1		1	941	2	1		1		2		2	2	2	2	2	2	2		999.99	999.99	125	125	9	1		1	1001	2	1		1		2		2	2	2	2
1	2	14	224	1		999.99	999.99	125	125	2	1		1	1000	1	1		1		2		2	2	2	2	2	2	2		999.99	999.99	125	125	9	1		1	1012	1	1		1		2		2	2	2	2
1	2	5	211	1		999.99	999.99	125	125	2	1		1	1019	2	1		1		1		2	2	2	2	2	2	2		999.99	999.99	125	125	9	1		1	1044	2	1		1		2		2	2	2	2
1	2	12	226	1		999.99	999.99	125	125	2	1		1	802	1	1		1		2		2	2	2	2	2	2	2		999.99	999.99	125	125	9	1		1	1018	1	1		1		2		2	2	2	2
1	2	1	212	1		999.99	999.99	125	125	2	1		1	1126	2	1		1		2		2	2	2	2	2	2	2		999.99	999.99	125	125	9	1		1	1110	2	1		1		2		2	2	2	2
1	2	12	226	1		999.99	999.99	125	125	2	1		1	820	2	1		1		2		2	2	2	2	2	2	2		999.99	999.99	125	125	9	1		1	1000	2	1		1		2		2	2	2	2
1	2	5	211	1		999.99	999.99	125	125	2	1		1	930	2	1		1		2		2	2	2	2	2	2	2		999.99	999.99	125	125	9	1		1	1149	2	1		1		2		2	2	2	2
1	2	3	212	1		999.99	999.99	125	125	2	1		1	1214	2	1		1		2		2	2	2	2	2	2	2		999.99	999.99	125	125	9	1		1	1020	2	1		1		2		2	2	2	2
1	2	4	211	1		999.99	999.99	125	125	9	1		1	900	2	1		1		1		2	2	2	2	2	2	2		999.99	999.99	125	125	9	1		1	1015	2	1		1		2		2	2	2	2
1	2	12	226	1		999.99	999.99	125	125	2	1		1	832	1	1		1		2		2	2	2	2	2	2	2		999.99	999.99	125	125	9	1		1	900	1	1		1		2		2	2	2	2
1	2	5	211	1		999.99	999.99	125	125	2	1		1	1015	2	1		1		1		2	2	2	2	2	2	2		999.99	999.99	125	125	9	1		1	1230	2	1		1		1		2	2	2	2
1	2	4	211	1		999.99	999.99	125	125	2	1		1	1000	2	1		1		1		2	2	2	2	2	2	2		999.99	999.99	125	125	9	1		1	915	2	1		1		2		2	2	2	2
1	2	6	213	1		999.99	999.99	125	125	2	1		1	931	2	1		1		2		2	2	2	2	2	2	2		999.99	999.99	125	125	9	1		1	1101	2	1		1		2		2	2	2	2
1	2	7	213	1		999.99	999.99	125	125	2	1		1	903	2	1		1		2		2	2	2	2	2	2	2		999.99	999.99	125	125	9	1		1	1333	2	1		1		2		2	2	2	2
1	2	7	213	1		999.99	999.99	125	125	2	1		1	1139	2	1		1		2		2	2	2	2	2	2	2		999.99	999.99	125	125	9	1		1	1336	2	1		1		2		2	2	2	2
1	2	4	211	1		999.99	999.99	125	125	9	1		1	1004	2	1		1		1		2	2	2	2	2	2	2		999.99	999.99	125	125	9	1		1	1044	1	1		1		2		2	2	2	2
1	2	14	224	1		999.99	999.99	125	125	9	1		1	211	2	1		1		2		2	2	2	2	2	2	2		999.99	999.99	125	125	9	1		1	859	2	1		1		2		2	2	2	2
1	2	4	211	1		999.99	999.99	125	125	1	1		1	850	2	1		1		2		2	2	2	2	2	2	2		999.99	999.99	125	125	9	1		1	1202	2	1		1		2		2	2	2	2
1	2	4	211	1		999.99	999.99	125	125	2	1		1	900	1	1		1		1		2	2	2	2	2	2	2		999.99	999.99	125	125	9	1		1	815	2	1		1		2		2	2	2	2
1	2	5	211	1		999.99	999.99	125	125	9	1		1	815	1	1		1		1		2	2	2	2	2	2	2		999.99	999.99	125	125	9	1		1	1005	2	1		1		2		2	2	2	2
1	2	5	211	1		999.99	999.99	125	125	9	1		1	1015	1	1		1		1		2	2	2	2	2	2	2		999.99	999.99	125	125	9	1		1	1145	1	1		1		2		2	2	2	2
1	2	5	211	1		999.99	999.99	125	125	2	1		1	1103	2	1		1		1		2	2	2	2	2	2	2		999.99	999.99	125	125	9	1		1	910	2	1		1		1		2	2	2	2
1	2	5	211	1		999.99	999.99	125	125	2	1		1	1030	2	1		1		1		2	2	2	2	2	2	2		999.99	999.99	125	125	9	1		1	815	2	1		1		2		2	2	2	2
1	2	9	225	1		999.99	999.99	125	125	2	1		1	1147	2	1		1		2		2	2	2	2	2	2	2		999.99	999.99	125	125	9	1		1	952	2	1		1		2		2	2	2	2
1	2	15	224	1		999.99	999.99	125	125	2	1		1	1102	1	1		1		2		2	2	2	2	2	2	2		999.99	999.99	125	125	9	1		1	1310	1	1		1		2		2	2	2	2
1	2	15	224	1		999.99	999.99	125	125	2	1		1	1025	2	1		1		2		2	2	2	2	2	2	2		999.99	999.99	125	125	9	1		1	1101	2	1		1		2		2	2	2	2
1	2	14	224	1		999.99	999.99	125	125	2	1		1	825	1	1		1		2		2	2	2	2	2	2	2		999.99	999.99	125	125	9	1		1	1112	2	1		1		2		2	2	2	2
1	2	16	224	1		999.99	999.99	125	125	2	1		1	941	1	1		1		2		2	2	2	2	2	2	2		999.99	999.99	125	125	9	1		1	221	2	1		1		2		2	2	2	2
1	2	15	224	1		999.99	999.99	125	125	2	1		1	1530	2	1		1		2		2	2	2	2	2	2	2		999.99	999.99	125	125	9	1		1	1530	2	1		1		2		2	2	2	2
1	2	2	212	1		999.99	999.99	125	125	2	1		1	943	2	1		1		2		2	2	2	2	2	2	2		999.99	999.99	125	125	9	1		1	1030	2	1		1		2		2	2	2	2
1	2	12	226	1		999.99	999.99	125	125	2	1		1	812	1	1		1		2		2	2	2	2	2	2	2		999.99	999.99	125	125	9	1		1	820	1	1		1		2		2	2	2	2
1	2	4	211	1		999.99	999.99	125	125	9	1		1	1130	1	1		1		1		2	2	2	2	2	2	2		999.99	999.99	125	125	9	1		1	1156	2	1		1		2		2	2	2	2
1	2	2	212	1		999.99	999.99	125	125	2	1		1	1140	2	1		1		2		2	2	2	2	2	2	2		999.99	999.99	125	125	9	1		1	1100	2	1		1		2		2	2	2	2
1	2	4	211	1		999.99	999.99	125	125	2	1		1	1300	2	1		1		1		2	2	2	2	2	2	2		999.99	999.99	125	125	9	1		1	905	2	1		1		2		2	2	2	2
1	2	7	213	1		999.99	999.99	125	125	2	1		1	1013	2	1		1		2		2	2	2	2	2	2	2		999.99	999.99	125	125	9	1		1	1202	2	1		1		2		2	2	2	2
1	2	15	224	1		999.99	999.99	125	125	9	1		1	1305	2	1		1		2		2	2	2	2	2	2	2		999.99	999.99	125	125	9	1		1	1400	2	1		1		2		2	2	2	2
1	2	15	224	1		999.99	999.99	125	125	2	1		1	915	1	1		1		2		2	2	2	2	2	2	2		999.99	999.99	125	125	9	1		1	1005	1	1		1		2		2	2	2	2
1	2	14	224	1		999.99	999.99	125	125	2	1		1	900	1	1		1		1		2	2	2	2	2	2	2		999.99	999.99	125	125	9	1		1	1150	1	1		1		2		2	2	2	2
1	2	3	212	1		999.99	999.99	125	125	2	1		1	1103	2	1		1		2		2	2	2	2	2	2	2		999.99	999.99	125	125	9	1		1	1130	2	1		1		2		2	2	2	2
1	2	5	211	1		999.99	999.99	125	125	2	1		1	1510	2	1		1		1		2	2	2	2	2	2	2		999.99	999.99	125	125	9	1		1	1450	2	1		1		1		2	2	2	2
1	2	16	224	1		999.99	999.99	125	125	2	1		1	1041	1	1		1		2		2	2	2	2	2	2	2		999.99	999.99	125	125	9	1		1	1150	2	1		1		2		2	2	2	2
1	2	1	212	1		999.99	999.99	125	125	2	1		1	1040	2	1		1		2		2	2	2	2	2	2	2		999.99	999.99	125	125	9	1		1	1138	2	1		1		2		2	2	2	2
1	2	2	212	1		999.99	999.99	125	125	2	1		1	1330	1	1		1		2		2	2	2	2	2	2	2		999.99	999.99	125	125	9	1		1	1030	1	1		1		2		2	2	2	2
1	2	14	224	1		999.99	999.99	125	125	2	1		1	1101	1	1		1		2		2	2	2	2	2	2	2		999.99	999.99	125	125	9	1		1	850	2	1		1		2		2	2	2	2
1	2	4	211	1		999.99	999.99	125	125	2	1		1	1128	1	1		1		1		2	2	2	2	2	2	2		999.99	999.99	125	125	9	1		1	1145	2	1		1		2		2	2	2	2
1	2	6	213	1		999.99	999.99	125	125	2	1		1	1129	2	1		1		2		2	2	2	2	2	2	2		999.99	999.99	125	125	9	1		1	1056	2	1		1		2		2	2	2	2
1	2	13	224	1		999.99	999.99	125	125	2	1		1	900	1	1		1		1		2	2	2	2	2	2	2		999.99	999.99	125	125	9	1		1	1100	1	1		1		2		2	2	2	2
1	2	1	212	1		999.99	999.99	125	125	2	1		1	1100	2	1		1		2		2	2	2	2	2	2	2		999.99	999.99	125	125	9	1		1	1026	2	1		1		2		2	2	2	2
1	2	14	224	1		999.99	999.99	125	125	2	1		1	830	1	1		1		2		2	2	2	2	2	2	2		999.99	999.99	125	125	9	1		1	1350	2	1		1		2		2	2	2	2
1	2	4	211	1		999.99	999.99	125	125	2	1		1	1130	2	1		1		2		2	2	2	2	2	2	2		999.99	999.99	125	125	9	1		1	1130	2	1		1		2		2	2	2	2
1	2	13	224	1		999.99	999.99	250	250	2	1		1	1315	2	1		1		2		2	2	2	2	2	2	2		999.99	999.99	250	250	9	1		1	902	1	1		1		2		2	2	2	2
1	2	14	224	1		999.99	999.99	125	125	2	1		1	1013	1	1		1		2		2	2	2	2	2	2	2		999.99	999.99	125	125	9	1		1	1440	2	1		1		2		2	2	2	2
1	2	15	224	1		999.99	999.99	125	125	2	1		1	1015	1	1		1		2		2	2	2	2	2	2	2		999.99	999.99	125	125	9	1		1	1510	2	1		1		2		2	2	2	2
1	2	14	224	1		999.99	999.99	125	125	2	1		1	1335	2	1		1		2		2	2	2	2	2	2	2		999.99	999.99	125	125	9	1		1	841	2	1		1		2		2	2	2	2
1	2	15	224	1		999.99	999.99	125	125	9	1		1	917	1	1		1		2		2	2	2	2	2	2	2		999.99	999.99	125	125	9	1		1	138	1	1		1		2		2	2	2	2
1	2	4	211	1		999.99	999.99	125	125	2	1		1	1005	2	1		1		1		2	2	2	2	2	2	2		999.99	999.99	125	125	9	1		1	1050	2	1		1		2		2	2	2	2
1	2	13	224	1		999.99	999.99	125	125	2	1		1	830	1	1		1		2		2	2	2	2	2	2	2		999.99	999.99	125	125	9	1		1	1020	1	1		1		2		2	2	2	2
1	2	12	226	2		999.99	999.99	125	125	2	1		1	920	1	1		1		2		2	2	2	2	2	2	2		999.99	999.99	125	125	9	1		1	1129	1	1		1		2		2	2	2	2
1	2	13	224	2		999.99	999.99	125	125	2	1		1	806	2	1		1		2		2	2	2	2	2	2	2		999.99	999.99	125	125	9	1		1	902	2	1		1		2		2	2	2	2
1	2	11	226	2		999.99	999.99	125	125	2	1		1	1030	1	1		1		2		2	2	2	2	2	2	2		999.99	999.99	125	125	9	1		1	850	1	1		1		2		2	2	2	2
1	2	14	224	2		999.99	999.99	125	125	2	1		1	1250	1	1		1		2		2	2	2	2	2	2	2		999.99	999.99	125	125	9	1		1	930	1	1		1		2		2	2	2	2
1	2	13	224	2		999.99	999.99	125	125	2	1		1	830	1	1		1		2		2	2	2	2	2	2	2		999.99	999.99	125	125	9	1		1	1205	2	1		1		2		2	2	2	2
1	2	6	213	2		999.99	999.99	125	125	2	1		1	915	2	1		1		2	2	2	2	2	2	2	2	2		999.99	999.99	125	125	9	1		1	1001	2	1		1		2	2	2	2	2	2
1	2	13	224	2		999.99	999.99	125	125	2	1		1	1111	1	1		1		2		2	2	2	2	2	2	2		999.99	999.99	125	125	9	1		1	1434	2	1		1		2		2	2	2	2
1	2	11	226	2		999.99	999.99	125	125	2	1		1	1000	1	1		1		2		2	2	2	2	2	2	2		999.99	999.99	125	125	9	1		1	1120	1	1		1		2		2	2	2	2
1	2	10	225	2		999.99	999.99	125	125	2	1		1	1004	1	1		1		2		2	2	2	2	2	2	2		999.99	999.99	125	125	9	1		1	900	1	1		1		2		2	2	2	2
1	2	12	226	2		999.99	999.99	125	125	2	1		1	819	1	1		1		2		2	2	2	2	2	2	2		999.99	999.99	125	125	9	1		1	944	1	1		1		2		2	2	2	2
1	2	6	213	2		999.99	999.99	125	125	2	1		1	911	2	1		1		2		2	2	2	2	2	2	2		999.99	999.99	125	125	9	1		1	1003	2	1		1		2		2	2	2	2
1	2	12	226	2		999.99	999.99	125	125	2	1		1	1030	1	1		1		2		2	2	2	2	2	2	2		999.99	999.99	125	125	9	1		1	826	1	1		1		2		2	2	2	2
1	2	14	224	2		999.99	999.99	125	125	2	1		1	901	1	1		1		2		2	2	2	2	2	2	2		999.99	999.99	125	125	9	1		1	830	1	1		1		2		2	2	2	2
1	2	15	224	2		999.99	999.99	125	125	2	1		1	1000	2	1		1		2		2	2	2	2	2	2	2		999.99	999.99	125	125	9	1		1	1200	2	1		1		2		2	2	2	2
1	2	15	224	2		999.99	999.99	125	125	9	1		1	910	2	1		1		2		2	2	2	2	2	2	2		999.99	999.99	125	125	9	1		1	1341	2	1		1		2		2	2	2	2
1	2	9	225	2		999.99	999.99	125	125	2	1		1	913	2	2														999.99	999.99	125	125	9	1		1	813	1	1		1		1		2		2	2
1	2	9	225	2		999.99	999.99	125	125	2	1		1	841	2	1		1		2		2	2	2	2	2	2	2		999.99	999.99	125	125	9	1		1	813	2	1		1		2		2	2	2	2
1	2	11	226	2		999.99	999.99	125	125	2	1		1	1109	2	1		1		2		2	2	2	2	2	2	2		999.99	999.99	125	125	9	1		1	852	2	1		1		2		2	2	2	2
1	2	16	224	2		999.99	999.99	125	125	2	1		1	1201	1	1		1		3		2	2	2	2	2	2	2		999.99	999.99	125	125	9	1		1	1111	1	1		1		2		2	2	2	2
1	2	12	226	2		999.99	999.99	125	125	2	1		1	940	1	1		1		2		2	2	2	2	2	2	2		999.99	999.99	125	125	9	1		1	812	1	1		1		2		2	2	2	2
1	2	1	212	2		999.99	999.99	125	125	2	1		1	1130	2	1		1	2	2		2	2	2	2	2	2	2		999.99	999.99	125	125	9	1		1	1033	2	1		1		2		2	2	2	2
1	2	11	226	2		999.99	999.99	125	125	2	1		1	816	2	1		1		2		2	2	2	2	2	2	2		999.99	999.99	125	125	9	1		1	1000	2	1		1		2		2	2	2	2
1	2	15	224	2		999.99	999.99	125	125	2	1		1	1106	1	1		1		1		2	2	2	2	2	2	2		999.99	999.99	125	125	9	1		1	840	1	1		1		2		2	2	2	2
1	2	3	212	2		999.99	999.99	125	125	2	1		1	1209	2	1		1		2	2	2	2	2	2	2	2	2		999.99	999.99	125	125	9	1		1	1209	2	1		1		2	2	2	2	2	2
1	2	4	211	2		999.99	999.99	125	125	9	1		1	1000	1	1		1		2		2	2	2	2	2	2	2		999.99	999.99	125	125	9	1		1	1115	2	1		1		2		2	2	2	2
1	2	5	211	2		999.99	999.99	125	125	2	1		1	1012	2	1		1		1		2	2	2	2	2	2	2		999.99	999.99	125	125	9	1		1	1005	2	1		1		1		2	2	2	2
1	2	14	224	2		999.99	999.99	125	125	2	1		1	817	1	1		1		2		2	2	2	2	2	2	2		999.99	999.99	125	125	9	1		1	817	1	1		1		2		2	2	2	2
1	2	16	224	2		999.99	999.99	250	250	2	1		1	832	2	1		1		2		2	2	2	2	2	2	2		999.99	999.99	250	250	9	1		1	1020	2	1		1		2		2	2	2	2
1	2	7	213	2		999.99	999.99	125	125	2	1		1	1010	2	1		1		2		2	2	2	2	2	2	2		999.99	999.99	125	125	9	1		1	1202	2	1		1		2		2	2	2	2
1	2	11	226	2		999.99	999.99	125	125	2	1		1	822	2	1		1		2		2	2	2	2	2	2	2		999.99	999.99	125	125	9	1		1	1000	2	1		1		2		2	2	2	2
1	2	15	224	2		999.99	999.99	125	125	2	1		1	855	1	1		1		2		2	2	2	2	2	2	2		999.99	999.99	125	125	9	1		1	916	2	1		1		2		2	2	2	2
1	2	12	226	2		999.99	999.99	125	125	2	1		1	1020	1	1		1		2		2	2	2	2	2	2	2		999.99	999.99	125	125	9	1		1	816	1	1		1		2		2	2	2	2
1	2	4	211	2		999.99	999.99	125	125	2	1		1	955	2	1		1		2		2	2	2	2	2	2	2		999.99	999.99	125	125	9	1		1	1015	2	1		1		2		2	2	2	2
1	2	4	211	2		999.99	999.99	125	125	2	1		1	1000	2	1		1		2		2	2	2	2	2	2	2		999.99	999.99	125	125	9	1		1	1030	2	1		1		2		2	2	2	2
1	2	14	224	2		999.99	999.99	125	125	2	1		1	840	1	1		1		2		2	2	2	2	2	2	2		999.99	999.99	125	125	9	1		1	910	1	1		1		2		2	2	2	2
1	2	10	225	2		999.99	999.99	125	125	2	1		1	1115	1	1		1		2		2	2	2	2	2	2	2		999.99	999.99	125	125	9	1		1	902	1	1		1		2		2	2	2	2
1	2	3	212	2		999.99	999.99	125	125	2	1		1	1123	2	1		1		2		2	2	2	2	2	2	2		999.99	999.99	125	125	9	1		1	1100	2	1		1		2		2	2	2	2
1	2	15	224	2		999.99	999.99	125	125	2	1		1	1130	1	1		1		2		2	2	2	2	2	2	2		999.99	999.99	125	125	9	1		1	1200	2	1		1		2		2	2	2	2
1	2	1	212	2		999.99	999.99	125	125	2	1		1	1140	1	1		1		2		2	2	2	2	2	2	2		999.99	999.99	125	125	9	1		1	1029	2	1		1		2		2	2	2	2
1	2	6	213	2		999.99	999.99	125	125	2	1		1	1202	2	1		1		2		2	2	2	2	2	2	2		999.99	999.99	125	125	9	1		1	933	2	1		1		2		2	2	2	2
1	2	10	225	2		999.99	999.99	125	125	2	1		1	1031	1	1		1		2		2	2	2	2	2	2	2		999.99	999.99	125	125	9	1		1	803	1	1		1		2		2	2	2	2
1	2	10	225	2		999.99	999.99	125	125	2	1		1	1006	1	1		1		2		2	2	2	2	2	2	2		999.99	999.99	125	125	9	1		1	759	1	1		1		2		2	2	2	2
1	2	15	224	2		999.99	999.99	125	125	9	1		1	250	1	1		1		2		2	2	2	2	2	2	2		999.99	999.99	125	125	9	1		1	1130	1	1		1		2		2	2	2	2
1	2	6	213	2		999.99	999.99	125	125	2	1		1	959	2	1		1		2	2	2	2	2	2	2	2	2		999.99	999.99	125	125	9	1		1	1036	2	1		1		2	2	2	2	2	2
1	2	4	211	2		999.99	999.99	125	125	2	1		1	1049	2	1		1		2		2	2	2	2	2	2	2		999.99	999.99	125	125	9	1		1	900	2	1		1		1		2	2	2	2
1	2	15	224	2		999.99	999.99	125	125	2	1		1	950	2	1		1		2		2	2	2	2	2	2	2		999.99	999.99	125	125	9	1		1	1209	2	1		1		2		2	2	2	2
1	2	3	212	2		999.99	999.99	125	125	2	1		1	1230	2	1		1		2		2	2	2	2	2	2	2		999.99	999.99	125	125	9	1		1	1016	2	1		1		2		2	2	2	2
1	2	7	213	2		999.99	999.99	125	125	9	1		1	1222	2	1		1		2	2	2	2	2	2	2	2	2		999.99	999.99	125	125	9	1		1	1034	2	1		1		2	2	2	2	2	2
1	2	5	211	2		999.99	999.99	125	125	2	1		1	905	2	1		1		2		2	2	2	2	2	2	2		999.99	999.99	125	125	9	1		1	955	2	1		1		2		2	2	2	2
1	2	12	226	2		999.99	999.99	125	125	2	1		1	830	1	1		1		2		2	2	2	2	2	2	2		999.99	999.99	125	125	9	1		1	920	1	1		1		2		2	2	2	2
1	2	13	224	2		999.99	999.99	125	125	2	1		1	1015	1	1		1		1		2	2	2	2	2	2	2		999.99	999.99	125	125	9	1		1	1131	1	1		1		2		2	2	2	2
1	2	14	224	2		999.99	999.99	125	125	2	1		1	100	1	1		1		2		2	2	2	2	2	2	2		999.99	999.99	125	125	9	1		1	115	2	1		1		2		2	2	2	2
1	2	15	224	2		999.99	999.99	125	125	2	1		1	901	1	1		1		2		2	2	2	2	2	2	2		999.99	999.99	125	125	9	1		1	840	1	1		1		2		2	2	2	2
1	2	5	211	2		999.99	999.99	125	125	2	1		1	920	2	1		1		2		2	2	2	2	2	2	2		999.99	999.99	125	125	9	1		1	1015	2	1		1		2		2	2	2	2
1	2	16	224	2		999.99	999.99	250	250	2	1		1	918	2	1			1	2		2	2	2	2	2	2	2		999.99	999.99	250	250	9	1		1	1053	2	1		1		2		2	2	2	2
1	2	7	213	2		999.99	999.99	125	125	2	1		1	1019	2	1		1		2		2	2	2	2	2	2	2		999.99	999.99	125	125	9	1		1	903	2	1		1		2		2	2	2	2
1	2	2	212	2		999.99	999.99	125	125	2	1		1	1050	2	1		1		2		2	2	2	2	2	2	2		999.99	999.99	125	125	9	1		1	958	2	1		1		2		2	2	2	2
1	2	2	212	2		999.99	999.99	125	125	2	1		1	1045	2	1		1		2		2	2	2	2	2	2	2		999.99	999.99	125	125	9	1		1	1013	2	1		1		2		2	2	2	2
1	2	3	212	2		999.99	999.99	125	125	2	1		1	1200	2	1		1		2		2	2	2	2	2	2	2		999.99	999.99	125	125	9	1		1	928	2	1		1		2		2	2	2	2
1	2	3	212	2		999.99	999.99	125	125	2	1		1	1021	2	1		1		2		2	2	2	2	2	2	2		999.99	999.99	125	125	9	1		1	954	2	1		1		2		2	2	2	2
1	2	14	224	2		999.99	999.99	125	125	2	1		1	1108	1	1		1		2		2	2	2	2	2	2	2		999.99	999.99	125	125	9	1		1	1411	2	1		1		2		2	2	2	2
1	2	2	212	2		999.99	999.99	125	125	2	1		1	940	2	1		1		2		2	2	2	2	2	2	2		999.99	999.99	125	125	9	1		1	1003	2	1		1		2		2	2	2	2
1	2	2	212	2		999.99	999.99	125	125	2	1		1	1016	2	1		1		2		2	2	2	2	2	2	2		999.99	999.99	125	125	9	1		1	1026	2	1		1		2		2	2	2	2
1	2	11	226	2		999.99	999.99	125	125	2	1		1	800	2	1		1		2		2	2	2	2	2	2	2		999.99	999.99	125	125	9	1		1	1026	2	1		1		2		2	2	2	2
1	2	12	226	2		999.99	999.99	125	125.4	2	1		1	814	1	1		1		2		2	2	2	2	2	2	2		999.99	999.99	125	125	9	1		1	933	1	1		1		2		2	2	2	2
1	2	15	224	2		999.99	999.99	125	125	9	1		1	200	2	1		1		2		2	2	2	2	2	2	2		999.99	999.99	125	125	9	1		1	130	2	1		1		2		2	2	2	2
1	2	6	213	2		999.99	999.99	125	125	2	1		1	1113	2	1		1		2		2	2	2	2	2	2	2		999.99	999.99	125	125	9	1		1	1049	2	1		1		2		2	2	2	2
1	2	1	212	2		999.99	999.99	125	125	2	1		1	1130	2	1		1		2		2	2	2	2	2	2	2		999.99	999.99	125	125	9	1		1	1116	2	1		1		2		2	2	2	2
1	2	2	212	2		999.99	999.99	125	125	2	1		1	1220	1	1		1		2		2	2	2	2	2	2	2		999.99	999.99	125	125	9	1		1	1025	1	1		1		2		2	2	2	2
1	2	1	212	2		999.99	999.99	125	125	2	1		1	1014	2	1		1		2		2	2	2	2	2	2	2		999.99	999.99	125	125	9	1		1	1036	2	1		1		2		2	2	2	2
1	2	5	211	2		999.99	999.99	250	250	2	1		1	1016	2	1		1		1		2	2	2	2	2	2	2		999.99	999.99	250	250	9	1		1	959	2	1		1		2		2	2	2	2
1	2	13	224	2		999.99	999.99	125	125	2	1		1	831	2	1		1		2		2	2	2	2	2	2	2		999.99	999.99	125	125	9	1		1	1400	1	1		1		2		2	2	2	2
1	2	16	224	2		999.99	999.99	250	250	2	1		1	1200	2	1		1		2		2	2	2	2	2	2	2		999.99	999.99	250	250	9	1		1	1401	2	1		1		2		2	2	2	2
1	2	8	213	2		999.99	999.99	125	125	2	1		1		2	1		1		2		2	2	2	2	2	2	2		999.99	999.99	125	125	9	1		1		2	1		1		1		2	2	2	2
1	2	13	224	3	convulsions	1.2	0.8	999.99	999.99	2	9		1	849	2	1		1		2	2	2	2	2	2	2	2	2		1.2	0.8	999.99	999.99	9	9		1	901	2	1		1		2	2	2	2	2	2
1	2	4	211	3		1.2	0.8	999.99	999.99	2	9		1	845	2	1		1		2		2	2	2	2	2	2	2		1.2	0.8	999.99	999.99	9	9		1	900	2	1		1		2		2	2	2	2
1	2	11	226	3		1.2	0.8	999.99	999.99	2	9		1	844	2	1		1		2		2	2	2	2	2	2	2		1.2	0.8	999.99	999.99	9	9		1	920	2	1		1		2		2	2	2	2
1	2	4	211	3		1.2	0.8	999.99	999.99	2	9		1	900	2	1		1		1		2	2	2	2	2	2	2		1.2	0.8	999.99	999.99	9	9		1	945	2	1		1		2		2	2	2	2
1	2	5	211	3		1.2	0.8	999.99	999.99	2	9		1	1015	2	1		1		2		1	2	2	2	2	2	2		1.2	0.8	999.99	999.99	9	9		1	945	2	1		1		2		2	2	2	2
1	2	10	225	3		1.2	0.8	999.99	999.99	2	9		1	1009	1	1		1		2		2	2	2	2	2	2	2		1.2	0.8	999.99	999.99	9	9		1	1124	1	1		1		2		2	2	2	2
1	2	4	211	3		1.2	0.8	999.99	999.99	2	9		1	1047	2	1		1		1		2	2	2	2	2	2	2		1.2	0.8	999.99	999.99	9	9		1	1028	2	1		1		2		2	2	2	2
1	2	13	224	3	convulsions	1.2	0.8	999.99	999.99	2	9		1	845	2	1		1		2	2	2	2	2	2	2	2	2		1.2	0.8	999.99	999.99	9	9		1	1027	2	1		1		2	2	2	2	2	2
1	2	4	211	3		1.2	0.8	999.99	999.99	9	9		1	900	2	5		1		9		9	9	9	9	9	9	9		999.99	999.99	999.99	999.99	9	9		2
1	2	16	224	3		1.2	0.8	999.99	999.99	2	9		1	740	2	1		1		3	2	2	2	2	2	2	2	2		1.2	0.8	999.99	999.99	9	9		1	1103	2	5		1		9		9	9	9	9
[truncated: 137 more columns]
